# Supplementary material for: Single-cell sequencing of the small and AT-skewed genome of malaria parasites
Source: Genome Med. 2021 May 4;13:75. doi: 10.1186/s13073-021-00889-9 (PMC8094492; doi:10.1186/s13073-021-00889-9)
Supplement: Supplementary file 2 — Additional file 2: Table S1. GC content of 5 base windows in the P. falciparum genome. Table S2. Primer and probe design for droplet digital PCR. Table S3. Correlation between ddPCR gene copy concentration and sequencing depth of ddPCR target. Table S4. Overall sequencing read output and percentage of aligned reads to P. falciparum genome. Table S5. Proportion of reads that contain the MALBAC primer common sequence and their alignment to specific genomic regions. Table S6. CNVs detected by LUMPY in all samples (single cell and Dd2 bulk). Table S7. CNVs detected by Ginkgo in all samples (single cell and Dd2 bulk). Table S8. The number of single cell samples processed at each analysis step. Table S9. DNA yield after MALBAC amplification. Table S10. Primary data from ddPCR detection: calculation of uniformity score and Pfmdr1 copy number. Table S11. Coefficient of variation of normalized read abundance in each sequenced sample. Table S12. The equality of CVs in normalized read abundance for sequenced samples. Table S13. Spearman correlation coefficient of all sequenced samples. Table S14. Comparison between experimental conditions of MALBAC and MDA-amplified single cell samples. Table S15. The coefficient of variation of normalized read abundance in MDA amplified samples. Table S16. Coverage comparison after downsampling to 300,000 reads. Table S17. Spearman correlation coefficient of MDA amplified samples. Table S18. Detection of true CNVs in single cell genomes by discordant/split read or read depth analysis. Table S19. Precision and sensitivity of CNV detection. Table S20. Single cell CNVs detected by both discordant/split read and read depth analysis (excluding true CNVs presented in Table 5). Table S21. Detection of known SNPs in resistant genes in Dd2 bulk sample. Table S22. Detection of known SNPs in resistant genes in single cell samples. Table S23. Subpopulation SNPs detected in single cell samples. Table S24. Pathways of genes affected by novel SNPs detected [file 13073_2021_889_MOESM2_ESM.xlsx]

## Sheet: Table S1
Table S1. GC content of 5 base windows in the P. falciparum genome
GC content of 5-base window*	Regions
	Whole genome		Genic regions		Intergenic regions
	Count of windows	Percentage of windows	Count of windows	Percentage of windows	Count of windows	Percentage of windows
0	8965130	0.3849	4155040	0.2987	4794912	0.5134
0.2	8046176	0.3454	5179126	0.3724	2848042	0.3049
0.4	4613827	0.1981	3311057	0.2381	1294355	0.1386
0.6	1430717	0.0614	1079231	0.0776	349881	0.0375
0.8	220354	0.0095	171989	0.0124	48285	0.0052
1	16362	0.0007	11956	0.0009	4399	0.0005
*The analysis of GC content of 5-base window is conducted on the P. falciparum 3D7 genome.

## Sheet: Table S2
Table S2. Primer and probe design for droplet digital PCR
Genes	Gene ID	Locus Name	Chr.	Copy number in Dd2	Reference	Target
						Category	Final concentration	Sequence	Product size
Gene-1	PF3D7_0717700	Pfseryl tRNA syn	7	1	[7]	F Primer	900nM	5’-GGAACAATTCTGTATTGCTTTACC-3’	142bp
						R Primer	900nM	5’-AAGCTGCGTTGTTTAAAGCTC-3’
						Probe	250nM	5’-(VIC)-ACATGAAGAAATGATACAAACA-(IOWA BLACK FQ)-3’*
Gene-2	PF3D7_0818900	Pfhsp70	8	1	None	F Primer	600nM	5’-TGCTGTCATTACCGTTCCAG-3’	118bp
						R Primer	600nM	5’-AGCAGCTGCAGTAGGTTCATT-3’
						Probe	250nM	5’-(HEX)-AGATGCTGGTACAATTGCAGGA-(IOWA BLACK FQ)-3’*
Gene-3	PF3D7_0417200	Pfdhfr	4	1	None	F Primer	600nM	5’-CTCATATGATTGCACAAGTCTG-3’	133bp
						R Primer	600nM	5’-GTTGGGAATGGATAGGGTATT-3’
						Probe	250nM	5’-(FAM)-TTGCAACCTGCGCAGTTCATACAC-(IOWA BLACK FQ)-3’*
Gene-4	PF3D7_1324900	Pfldh	13	1	[67]	F Primer	600nM	5’-ACGATTTGGCTGGAGCAGAT-3’	85bp
						R Primer	600nM	5’-TCTCTATTCCATTCTTTGTCACTCTTTC-3’
						Probe	250nM	5’-(HEX)-AGTAATAGTAACAGCTGGATTTACCAAGGCCCCA-(IOWA BLACK FQ)-3’*
Gene-5	PF3D7_0112300, PF3D7_1148600, PF3D7_1371000	Pf18S rDNA	1,11,13	3	[68]	F Primer	600nM	5’-CTTTTGAGAGGTTTTGTTACTTTGAGTAA-3’	99bp
						R Primer	600nM	5’-TATTCCATGCTGTAGTATTCAAACACA-3’
						Probe	250nM	5’-(FAM)-TGTTCATAACAGACGGGTAGTCATGATTGAGTTCA-(IOWA BLACK FQ)-3’*
Gene-6	PF3D7_0523000	Pfmdr1	5	3	None	F Primer	600nM	5’-TGCCCACAGAATTGCATCTA-3’	99bp
						R Primer	600nM	5’-TCGTGTGTTCCATGTGACTG-3’
						Probe	250nM	5’-(FAM)-ACCCTGATCGAAATGGAACCT-(IOWA BLACK FQ)-3’*
*VIC, HEX and FAM, fluorescent reporter dyes; IOWA BLACK FQ: quencher (Integrated DNA Technologies).

## Sheet: Table S3
Table S3. Correlation between ddPCR gene copy concentration and sequencing depth of ddPCR target
Sample	Gene*	Chr.	ddPCR target				Sequencing read depth of the ddPCR target	Gene copy concentration by ddPCR/20ul reaction	Kendal rank correlation coefficient	Kendal rank correlation P value (two tailed significance test)
			Start	End	Size of interval	Mappability
EOM 1	Gene-6	5	961993	962091	98	1	46	603	1	0.014309
EOM 1	Gene-2	8	860842	860959	117	1	13	177
EOM 1	Gene-1	7	765165	765307	142	1	36	472
EOM 1	Gene-3	4	749673	749785	112	1	207	1131
EOM 1	Gene-4	13	1041359	1041443	84	1	0	7.2
EOM 1	Gene-5	1	474531	474629	98	0.33		22.6
EOM 19	Gene-6	5	961993	962091	98	1	64	471	1	0.014309
EOM 19	Gene-2	8	860842	860959	117	1	2	47.2
EOM 19	Gene-1	7	765165	765307	142	1	38	182
EOM 19	Gene-3	4	749673	749785	112	1	369	1488
EOM 19	Gene-4	13	1041359	1041443	84	1	0	4.1
EOM 19	Gene-5	1	474531	474629	98	0.33		263
EOM 20	Gene-6	5	961993	962091	98	1	34	524	1	0.014309
EOM 20	Gene-2	8	860842	860959	117	1	6	40.7
EOM 20	Gene-1	7	765165	765307	142	1	36	578
EOM 20	Gene-3	4	749673	749785	112	1	126	1719
EOM 20	Gene-4	13	1041359	1041443	84	1	0	6.5
EOM 20	Gene-5	1	474531	474629	98	0.33		248
EOM 21	Gene-6	5	961993	962091	98	1	11	403	0.6	0.14167
EOM 21	Gene-2	8	860842	860959	117	1	2	94
EOM 21	Gene-1	7	765165	765307	142	1	11	460
EOM 21	Gene-3	4	749673	749785	112	1	67	306
EOM 21	Gene-4	13	1041359	1041443	84	1	1	2.8
EOM 21	Gene-5	1	474531	474629	98	0.33		158
EOM 22	Gene-6	5	961993	962091	98	1	41	652	1	0.014309
EOM 22	Gene-2	8	860842	860959	117	1	9	118
EOM 22	Gene-1	7	765165	765307	142	1	17	182
EOM 22	Gene-3	4	749673	749785	112	1	311	1979
EOM 22	Gene-4	13	1041359	1041443	84	1	0	9.9
EOM 22	Gene-5	1	474531	474629	98	0.33		272
EOM 23	Gene-6	5	961993	962091	98	1	25	372	0.8	0.050054
EOM 23	Gene-2	8	860842	860959	117	1	11	60.8
EOM 23	Gene-1	7	765165	765307	142	1	8	165
EOM 23	Gene-3	4	749673	749785	112	1	69	427
EOM 23	Gene-4	13	1041359	1041443	84	1	0	5.7
EOM 23	Gene-5	1	474531	474629	98	0.33		74
EOM 24	Gene-6	5	961993	962091	98	1	50	817	0.4	0.327234
EOM 24	Gene-2	8	860842	860959	117	1	37	977
EOM 24	Gene-1	7	765165	765307	142	1	29	989
EOM 24	Gene-3	4	749673	749785	112	1	349	1324
EOM 24	Gene-4	13	1041359	1041443	84	1	7	59.7
EOM 24	Gene-5	1	474531	474629	98	0.33		513
EOM 25	Gene-6	5	961993	962091	98	1	56	452	0.4	0.327234
EOM 25	Gene-2	8	860842	860959	117	1	29	375
EOM 25	Gene-1	7	765165	765307	142	1	8	103
EOM 25	Gene-3	4	749673	749785	112	1	149	51.7
EOM 25	Gene-4	13	1041359	1041443	84	1	0	13
EOM 25	Gene-5	1	474531	474629	98	0.33		471
EOM 26	Gene-6	5	961993	962091	98	1	53	565	0.4	0.327234
EOM 26	Gene-2	8	860842	860959	117	1	35	722
EOM 26	Gene-1	7	765165	765307	142	1	13	85
EOM 26	Gene-3	4	749673	749785	112	1	15	21.4
EOM 26	Gene-4	13	1041359	1041443	84	1	2	65
EOM 26	Gene-5	1	474531	474629	98	0.33		169
EOM 27	Gene-6	5	961993	962091	98	1	50	1018	0.4	0.327234
EOM 27	Gene-2	8	860842	860959	117	1	3	110
EOM 27	Gene-1	7	765165	765307	142	1	87	899
EOM 27	Gene-3	4	749673	749785	112	1	141	145
EOM 27	Gene-4	13	1041359	1041443	84	1	1	40.3
EOM 27	Gene-5	1	474531	474629	98	0.33		1279
EOM 28	Gene-6	5	961993	962091	98	1	57	1008	0.8	0.050054
EOM 28	Gene-2	8	860842	860959	117	1	18	480
EOM 28	Gene-1	7	765165	765307	142	1	18	56.2
EOM 28	Gene-3	4	749673	749785	112	1	206	510
EOM 28	Gene-4	13	1041359	1041443	84	1	1	46.2
EOM 28	Gene-5	1	474531	474629	98	0.33		307
EOM 29	Gene-6	5	961993	962091	98	1	36	626	0.8	0.050054
EOM 29	Gene-2	8	860842	860959	117	1	24	454
EOM 29	Gene-1	7	765165	765307	142	1	25	433
EOM 29	Gene-3	4	749673	749785	112	1	369	1238
EOM 29	Gene-4	13	1041359	1041443	84	1	4	62.5
EOM 29	Gene-5	1	474531	474629	98	0.33		467
EOM 30	Gene-6	5	961993	962091	98	1	77	383	0.4	0.327234
EOM 30	Gene-2	8	860842	860959	117	1	37	618
EOM 30	Gene-1	7	765165	765307	142	1	5	134
EOM 30	Gene-3	4	749673	749785	112	1	181	136
EOM 30	Gene-4	13	1041359	1041443	84	1	2	35.8
EOM 30	Gene-5	1	474531	474629	98	0.33		222
LOM 4	Gene-6	5	961993	962091	98	1	17	582	1	0.014309
LOM 4	Gene-2	8	860842	860959	117	1	9	363
LOM 4	Gene-1	7	765165	765307	142	1	26	813
LOM 4	Gene-3	4	749673	749785	112	1	172	2680
LOM 4	Gene-4	13	1041359	1041443	84	1	1	26.3
LOM 4	Gene-5	1	474531	474629	98	0.33		1336
LOM 5	Gene-6	5	961993	962091	98	1	68	1359	0.6	0.14167
LOM 5	Gene-2	8	860842	860959	117	1	30	543
LOM 5	Gene-1	7	765165	765307	142	1	27	1765
LOM 5	Gene-3	4	749673	749785	112	1	355	3370
LOM 5	Gene-4	13	1041359	1041443	84	1	0	44.9
LOM 5	Gene-5	1	474531	474629	98	0.33		506
LOM 11	Gene-6	5	961993	962091	98	1	39	998	1	0.014309
LOM 11	Gene-2	8	860842	860959	117	1	60	1213
LOM 11	Gene-1	7	765165	765307	142	1	22	522
LOM 11	Gene-3	4	749673	749785	112	1	260	3510
LOM 11	Gene-4	13	1041359	1041443	84	1	3	38.8
LOM 11	Gene-5	1	474531	474629	98	0.33		1160
LOM 12	Gene-6	5	961993	962091	98	1	55	1813	1	0.014309
LOM 12	Gene-2	8	860842	860959	117	1	25	698
LOM 12	Gene-1	7	765165	765307	142	1	29	975
LOM 12	Gene-3	4	749673	749785	112	1	393	2900
LOM 12	Gene-4	13	1041359	1041443	84	1	2	41.9
LOM 12	Gene-5	1	474531	474629	98	0.33		1328
LOM 13	Gene-6	5	961993	962091	98	1	99	2960	0.6	0.14167
LOM 13	Gene-2	8	860842	860959	117	1	17	548
LOM 13	Gene-1	7	765165	765307	142	1	9	82
LOM 13	Gene-3	4	749673	749785	112	1	237	1213
LOM 13	Gene-4	13	1041359	1041443	84	1	2	104
LOM 13	Gene-5	1	474531	474629	98	0.33		642
LOM 14	Gene-6	5	961993	962091	98	1	48	642	0.8	0.050054
LOM 14	Gene-2	8	860842	860959	117	1	10	251
LOM 14	Gene-1	7	765165	765307	142	1	27	201
LOM 14	Gene-3	4	749673	749785	112	1	247	2126
LOM 14	Gene-4	13	1041359	1041443	84	1	2	108
LOM 14	Gene-5	1	474531	474629	98	0.33		1314
LOM 15	Gene-6	5	961993	962091	98	1	16	740	0.8	0.050054
LOM 15	Gene-2	8	860842	860959	117	1	39	1103
LOM 15	Gene-1	7	765165	765307	142	1	74	922
LOM 15	Gene-3	4	749673	749785	112	1	238	1172
LOM 15	Gene-4	13	1041359	1041443	84	1	3	94
LOM 15	Gene-5	1	474531	474629	98	0.33		1183
LOM 16	Gene-6	5	961993	962091	98	1	49	865	0	0
LOM 16	Gene-2	8	860842	860959	117	1	24	881
LOM 16	Gene-1	7	765165	765307	142	1	57	1189
LOM 16	Gene-3	4	749673	749785	112	1	148	686
LOM 16	Gene-4	13	1041359	1041443	84	1	1	83
LOM 16	Gene-5	1	474531	474629	98	0.33		873
LOM 17	Gene-6	5	961993	962091	98	1	86	2360	0.2	0.624275
LOM 17	Gene-2	8	860842	860959	117	1	49	1291
LOM 17	Gene-1	7	765165	765307	142	1	58	1663
LOM 17	Gene-3	4	749673	749785	112	1	154	349
LOM 17	Gene-4	13	1041359	1041443	84	1	2	374
LOM 17	Gene-5	1	474531	474629	98	0.33		1648
LOM 18	Gene-6	5	961993	962091	98	1	93	897	0.2	0.624275
LOM 18	Gene-2	8	860842	860959	117	1	23	707
LOM 18	Gene-1	7	765165	765307	142	1	57	463
LOM 18	Gene-3	4	749673	749785	112	1	124	212
LOM 18	Gene-4	13	1041359	1041443	84	1	12	182
LOM 18	Gene-5	1	474531	474629	98	0.33		1532
LNM 2	Gene-6	5	961993	962091	98	1	101	770	0.6	0.14167
LNM 2	Gene-2	8	860842	860959	117	1	5	325
LNM 2	Gene-1	7	765165	765307	142	1	65	10000
LNM 2	Gene-3	4	749673	749785	112	1	94	759
LNM 2	Gene-4	13	1041359	1041443	84	1	2	8.8
LNM 2	Gene-5	1	474531	474629	98	0.33		5170
ENM 3	Gene-6	5	961993	962091	98	1	9	143	0.4	0.327234
ENM 3	Gene-2	8	860842	860959	117	1	0	21.6
ENM 3	Gene-1	7	765165	765307	142	1	6	6140
ENM 3	Gene-3	4	749673	749785	112	1	0	6.7
ENM 3	Gene-4	13	1041359	1041443	84	1	0	0.4
ENM 3	Gene-5	1	474531	474629	98	0.33		991
Bulk	Gene-6	5	961993	962091	98	1	200	61	0.2	0.624275
Bulk	Gene-2	8	860842	860959	117	1	130	23
Bulk	Gene-1	7	765165	765307	142	1	163	22
Bulk	Gene-3	4	749673	749785	112	1	144	24
Bulk	Gene-4	13	1041359	1041443	84	1	130	23
Bulk	Gene-5	1	474531	474629	98	0.33		76
COM 1	Gene-6	5	961993	962091	98	1	4	43.7	0.4	0.327234
COM 1	Gene-2	8	860842	860959	117	1	2	56.7
COM 1	Gene-1	7	765165	765307	142	1	1	7.9
COM 1	Gene-3	4	749673	749785	112	1	18	37
COM 1	Gene-4	13	1041359	1041443	84	1	0	0
COM 1	Gene-5	1	474531	474629	98	0.33		185
COM 2	Gene-6	5	961993	962091	98	1	8	188	0.8	0.050054
COM 2	Gene-2	8	860842	860959	117	1	9	145
COM 2	Gene-1	7	765165	765307	142	1	4	59
COM 2	Gene-3	4	749673	749785	112	1	68	314
COM 2	Gene-4	13	1041359	1041443	84	1	0	1.9
COM 2	Gene-5	1	474531	474629	98	0.33		55.6
*Gene 5 (Pf18S rRNA) was excluded from correlation analysis due to non-unique reads mapping

## Sheet: Table S4
Table S4. Overall sequencing read output and percentage of aligned reads to P. falciparum genome
Sample name	Total reads	Reads aligned (Q>=10, non-duplicated)	% Reads aligned (Q>=10, non-duplicated)	Mean coverage (X)	SD coverage (X)	Coverage breadth %
Dd2 Bulk	14088518	12451854	0.88383	75.8308	39.7742	0.9612
Clinical Bulk	1798478	31179	0.0173363	0.0345	4.137	0.003
COM 1	3703368	1348000	0.363993	7.4389	23.5745	0.4703
COM 2	5199958	2079068	0.399824	11.6436	40.9011	0.4887
ENM	3605934	330429	0.0916348	1.4713	10.6785	0.2304
LNM	5441240	3843328	0.706333	20.4289	113.965	0.4743
LOM 4	7716822	6981687	0.904736	39.5272	112.086	0.5742
LOM 5	7960574	7162154	0.899703	40.3766	130.362	0.5764
LOM 11	8435214	6572607	0.779187	36.7722	185.542	0.5356
LOM 12	8247324	7125641	0.863994	40.1058	121.732	0.5825
LOM 13	8440624	7491252	0.887523	41.9726	128.025	0.5933
LOM 14	8355392	7499920	0.897614	42.309	138.436	0.5623
LOM 15	8755272	7713286	0.880988	42.8325	135.519	0.5589
LOM 16	9144356	7401206	0.809374	41.2309	137.08	0.5771
LOM 17	10547490	9107689	0.863493	50.2924	180.185	0.5809
LOM 18	10855318	9879263	0.910085	55.5314	153.42	0.5907
EOM 1	5879596	5134985	0.873357	29.045	94.6642	0.5712
EOM 19	8522966	6990566	0.820203	37.4556	121.573	0.5671
EOM 20	6916038	5821742	0.841774	32.6576	102.448	0.5662
EOM 21	4381554	3989410	0.910501	21.9652	74.3972	0.5859
EOM 22	9211442	8441554	0.91642	45.0949	133.043	0.6356
EOM 23	5557586	5004172	0.900422	26.8804	87.347	0.5899
EOM 24	8002608	6636807	0.829331	37.5702	109.667	0.5646
EOM 25	9315768	7830782	0.840594	43.9508	145.926	0.5565
EOM 26	8492108	6808137	0.801702	37.754	132.54	0.5676
EOM 27	9241720	7656595	0.828482	42.7219	135.293	0.572
EOM 28	9166292	7767520	0.8474	42.704	136.574	0.5678
EOM 29	10415486	8719933	0.837208	49.1051	138.1	0.5968
EOM 30	8883286	7431044	0.83652	41.1568	131.623	0.5806
HB3 Bulk	17719090	16189815	0.913693	67.2147	48.8778	0.9551
HB3_L_single_cell	12245390	10488358	0.856515	41.7289	183.904	0.664
HB3_L_single_cell	12278504	11389251	0.927576	45.9091	69.8633	0.9414
HB3_L_single_cell	18664566	17344347	0.929266	70.812	139.58	0.821
HB3_M_single_cell	11392932	10499255	0.921559	42.6567	50.188	0.9519
HB3_M_single_cell	6880990	6253026	0.908739	25.2398	52.9048	0.867
HB3_M_single_cell	6084642	5510823	0.905694	22.3326	30.0916	0.9364
HB3_H_single_cell	3895054	3397493	0.872258	13.8257	78.6302	0.4735
HB3_H_single_cell	11111292	9920995	0.892875	40.2235	73.7899	0.9195
HB3_H_single_cell	3658764	3198863	0.874302	13.0053	20.4314	0.84
HB3_H_single_cell	8534604	7957119	0.932336	32.1219	125.214	0.5552
HB3_H_single_cell	5473840	4919047	0.898646	20.0882	22.2623	0.942
HB3_H_single_cell	9999412	8744829	0.874534	35.4627	58.1737	0.9244

## Sheet: Table S5
Table S5. Proportion of reads that contain the MALBAC primer common sequence and their alignment to specific genomic regions
Sample name	% aligned reads containing MALBAC primer along the genome	% aligned reads with MALBAC primer overlapped with genomic regions
		Genic regions	Intergenic regions
Dd2 Bulk	0.00036834	0.929894	0.0701058
COM 1	0.377228	0.900511	0.0994892
COM 2	0.353914	0.926854	0.0731464
ENM	0.234287	0.849139	0.150861
LNM	0.258724	0.94237	0.0576298
EOM 21	0.392281	0.937941	0.0620591
EOM 23	0.384842	0.951852	0.0481476
LOM 16	0.278523	0.954135	0.0458649
LOM 18	0.276037	0.957892	0.0421084

## Sheet: Table S6
Table S6. CNVs detected by LUMPY in all samples (single cell and DD2 bulk)
Sample name	Chromosome	Start Position	End Position	Size (bp)	Type	Support read >= 2
						Discordant read	Split read
LOM 11	1	433842	434538	696	DUP	1	1
LOM 11	1	497163	497973	810	DUP	1	4
LOM 11	2	254764	255611	847	DUP	2	2
LOM 11	2	304168	309665	5497	DUP	3	0
LOM 11	2	361444	362260	816	DUP	0	7
LOM 11	2	460336	464277	3941	DUP	2	1
LOM 11	2	800182	800710	528	DUP	11	12
LOM 11	3	170890	171410	520	DUP	2	0
LOM 11	3	691353	692440	1087	DUP	0	2
LOM 11	3	692459	700675	8216	DUP	4	0
LOM 11	3	699924	700646	722	DUP	2	0
LOM 11	3	814992	816233	1241	DUP	9	18
LOM 11	4	168729	169411	682	DUP	1	1
LOM 11	4	398718	399688	970	DUP	1	1
LOM 11	4	482211	482791	580	DUP	2	2
LOM 11	4	501423	502311	888	DUP	3	3
LOM 11	4	502374	503260	886	DUP	4	4
LOM 11	4	812520	813189	669	DUP	12	18
LOM 11	4	935647	969586	33939	DUP	0	2
LOM 11	4	1060966	1061647	681	DUP	1	1
LOM 11	4	1105431	1106084	653	DUP	2	2
LOM 11	5	44458	45038	580	DUP	0	3
LOM 11	5	75314	78751	3437	DUP	5	0
LOM 11	5	183623	185037	1414	DUP	3	0
LOM 11	5	374768	375295	527	DUP	2	0
LOM 11	5	411007	411548	541	DUP	2	3
LOM 11	5	502159	506829	4670	DUP	3	2
LOM 11	5	629806	630737	931	DUP	2	2
LOM 11	5	932521	933215	694	DUP	4	1
LOM 11	5	1046805	1114284	67479	DUP	1	1
LOM 11	5	1071215	1074161	2946	DUP	7	0
LOM 11	5	1106077	1107275	1198	DUP	7	0
LOM 11	5	1106689	1107232	543	DUP	1	3
LOM 11	5	1113971	1114543	572	DUP	1	1
LOM 11	5	1257764	1258858	1094	DUP	4	3
LOM 11	6	84629	85174	545	DUP	1	3
LOM 11	6	109334	110668	1334	DUP	3	4
LOM 11	6	175534	176151	617	DUP	1	1
LOM 11	6	191811	192344	533	DUP	1	1
LOM 11	6	374081	374807	726	DUP	2	0
LOM 11	6	572022	573053	1031	DUP	5	3
LOM 11	6	576526	577187	661	DUP	2	3
LOM 11	6	583042	583784	742	DUP	4	5
LOM 11	7	80922	81682	760	DUP	3	3
LOM 11	7	276920	277516	596	DUP	3	1
LOM 11	7	339977	340592	615	DUP	1	1
LOM 11	7	544706	592017	47311	DUP	2	0
LOM 11	7	619542	621087	1545	DUP	2	0
LOM 11	7	634328	636491	2163	DUP	2	3
LOM 11	7	680530	681792	1262	DUP	1	2
LOM 11	7	717503	718154	651	DUP	1	1
LOM 11	7	894108	894639	531	DUP	0	2
LOM 11	7	911568	913243	1675	DUP	4	4
LOM 11	7	1013625	1014169	544	DUP	2	0
LOM 11	7	1174455	1175200	745	DUP	2	1
LOM 11	7	1274631	1275326	695	DUP	4	5
LOM 11	8	306161	307406	1245	DUP	1	2
LOM 11	8	374023	375248	1225	DUP	3	1
LOM 11	8	571005	571636	631	DUP	1	2
LOM 11	8	905431	905951	520	DUP	1	1
LOM 11	8	1098962	1099527	565	DUP	3	4
LOM 11	8	1111525	1112517	992	DUP	13	10
LOM 11	9	1066776	1067318	542	DUP	1	1
LOM 11	9	1172081	1173365	1284	DUP	4	2
LOM 11	9	1284696	1288072	3376	DUP	3	3
LOM 11	10	201536	202243	707	DUP	1	1
LOM 11	10	407276	407956	680	DUP	3	6
LOM 11	10	478984	479586	602	DUP	1	3
LOM 11	10	779134	779779	645	DUP	0	2
LOM 11	10	1109814	1110536	722	DUP	15	27
LOM 11	10	1276221	1278336	2115	DUP	34	40
LOM 11	10	1525962	1532390	6428	DUP	0	2
LOM 11	10	1539111	1544763	5652	DUP	2	0
LOM 11	10	1542335	1546171	3836	DUP	1	6
LOM 11	10	1544591	1545499	908	DUP	4	0
LOM 11	10	1546959	1547672	713	DUP	6	0
LOM 11	11	284364	285751	1387	DUP	1	2
LOM 11	11	330085	331111	1026	DUP	1	4
LOM 11	11	330370	331487	1117	DUP	5	4
LOM 11	11	563835	566071	2236	DUP	1	1
LOM 11	11	731924	733189	1265	DUP	2	1
LOM 11	11	756555	757368	813	DUP	4	0
LOM 11	11	777078	778549	1471	DUP	38	47
LOM 11	11	911402	911924	522	DUP	1	3
LOM 11	11	941058	942444	1386	DUP	2	7
LOM 11	11	1083201	1084495	1294	DUP	2	5
LOM 11	11	1412405	1412922	517	DUP	0	2
LOM 11	11	1775689	1776193	504	DUP	1	1
LOM 11	11	1952885	1953570	685	DUP	7	13
LOM 11	11	1953964	1954921	957	DUP	2	2
LOM 11	11	1954160	1954907	747	DUP	0	2
LOM 11	11	1954820	1955435	615	DUP	1	1
LOM 11	11	1955453	1956545	1092	DUP	1	1
LOM 11	11	1955596	1956907	1311	DUP	4	0
LOM 11	11	1956623	1965342	8719	DUP	0	9
LOM 11	11	1960928	1961679	751	DUP	4	2
LOM 11	11	1960932	1964319	3387	DUP	1	2
LOM 11	11	1963375	1964687	1312	DUP	0	2
LOM 11	11	1963910	1965291	1381	DUP	0	2
LOM 11	11	1964053	1964868	815	DUP	1	2
LOM 11	12	62289	63055	766	DUP	3	6
LOM 11	12	178663	179420	757	DUP	1	1
LOM 11	12	227564	228218	654	DUP	1	3
LOM 11	12	283241	283788	547	DUP	1	2
LOM 11	12	284714	318411	33697	DUP	1	2
LOM 11	12	392547	394773	2226	DUP	1	1
LOM 11	12	772311	777937	5626	DUP	2	0
LOM 11	12	1126328	1127039	711	DUP	4	5
LOM 11	12	1176516	1177271	755	DUP	0	2
LOM 11	12	1177729	1178372	643	DUP	1	1
LOM 11	12	1260177	1260724	547	DUP	1	5
LOM 11	12	1273089	1274534	1445	DUP	5	3
LOM 11	12	1303325	1303944	619	DUP	22	36
LOM 11	12	1376680	1377751	1071	DUP	4	4
LOM 11	12	1418708	1423471	4763	DUP	1	1
LOM 11	12	1425734	1426419	685	DUP	1	2
LOM 11	12	1472424	1473250	826	DUP	0	2
LOM 11	12	1781049	1782469	1420	DUP	2	0
LOM 11	12	1850620	1851174	554	DUP	2	2
LOM 11	12	2081007	2081630	623	DUP	1	1
LOM 11	13	867810	869508	1698	DUP	3	0
LOM 11	13	868182	868962	780	DUP	38	0
LOM 11	13	868371	869165	794	DUP	3	0
LOM 11	13	924499	925663	1164	DUP	13	8
LOM 11	13	1054896	1055881	985	DUP	1	1
LOM 11	13	1147689	1148281	592	DUP	3	4
LOM 11	13	1252813	1253794	981	DUP	3	6
LOM 11	13	1751372	1752395	1023	DUP	2	5
LOM 11	13	1977606	1979038	1432	DUP	2	1
LOM 11	13	2277310	2278194	884	DUP	1	1
LOM 11	13	2515573	2519517	3944	DUP	3	1
LOM 11	13	2676603	2677572	969	DUP	2	0
LOM 11	13	2774771	2775416	645	DUP	1	2
LOM 11	13	2813348	2816050	2702	DUP	0	2
LOM 11	14	103344	104158	814	DUP	0	4
LOM 11	14	218689	219250	561	DUP	5	2
LOM 11	14	222546	224608	2062	DUP	4	1
LOM 11	14	333715	410795	77080	DUP	1	2
LOM 11	14	340797	341729	932	DUP	3	1
LOM 11	14	530176	530696	520	DUP	1	1
LOM 11	14	585294	586083	789	DUP	1	1
LOM 11	14	621564	622088	524	DUP	1	2
LOM 11	14	710509	711184	675	DUP	1	1
LOM 11	14	784742	789089	4347	DUP	0	2
LOM 11	14	1379853	1380515	662	DUP	5	2
LOM 11	14	1472362	1472942	580	DUP	1	2
LOM 11	14	1481324	1482071	747	DUP	0	2
LOM 11	14	1737382	1738245	863	DUP	4	3
LOM 11	14	1737451	1738986	1535	DUP	25	28
LOM 11	14	1738381	1739969	1588	DUP	0	2
LOM 11	14	1738556	1739395	839	DUP	69	16
LOM 11	14	1738672	1739743	1071	DUP	0	3
LOM 11	14	1738696	1740057	1361	DUP	0	5
LOM 11	14	1738945	1739743	798	DUP	60	16
LOM 11	14	1738972	1740163	1191	DUP	0	3
LOM 11	14	1739228	1739813	585	DUP	0	2
LOM 11	14	1739252	1740042	790	DUP	0	3
LOM 11	14	1739369	1740057	688	DUP	16	9
LOM 11	14	1814622	1815445	823	DUP	2	5
LOM 11	14	2135282	2136220	938	DUP	9	15
LOM 11	14	2698236	2698986	750	DUP	3	0
LOM 11	14	2951785	2952339	554	DUP	2	0
LOM 12	1	195972	196576	604	DUP	5	0
LOM 12	1	342008	342874	866	DUP	2	1
LOM 12	1	496963	498098	1135	DUP	2	0
LOM 12	1	535713	536279	566	DUP	2	0
LOM 12	2	93845	94392	547	DUP	2	0
LOM 12	2	215343	215920	577	DUP	2	1
LOM 12	2	345556	346693	1137	DUP	1	1
LOM 12	2	378435	379401	966	DUP	3	2
LOM 12	2	496519	497547	1028	DUP	3	4
LOM 12	2	567485	569715	2230	DUP	3	2
LOM 12	2	670716	672042	1326	DUP	1	2
LOM 12	2	694244	695102	858	DUP	1	2
LOM 12	2	694304	694864	560	DUP	1	2
LOM 12	2	797952	799869	1917	DUP	1	1
LOM 12	3	221634	222174	540	DUP	1	1
LOM 12	3	430789	494051	63262	DUP	0	2
LOM 12	3	433257	495280	62023	DUP	1	1
LOM 12	3	596121	597021	900	DUP	2	5
LOM 12	3	686862	703865	17003	DUP	0	2
LOM 12	3	707677	708827	1150	DUP	1	3
LOM 12	3	814996	816232	1236	DUP	2	4
LOM 12	4	166119	166865	746	DUP	2	1
LOM 12	4	251101	252280	1179	DUP	1	4
LOM 12	4	286510	287257	747	DUP	1	2
LOM 12	4	340524	341079	555	DUP	2	0
LOM 12	4	357377	358706	1329	DUP	14	14
LOM 12	4	486624	487269	645	DUP	2	6
LOM 12	4	692639	694495	1856	DUP	2	1
LOM 12	4	713299	714969	1670	DUP	2	0
LOM 12	4	714121	714754	633	DUP	0	2
LOM 12	4	748914	749437	523	DUP	1	2
LOM 12	4	760880	762469	1589	DUP	1	2
LOM 12	4	765021	765890	869	DUP	1	1
LOM 12	4	812520	813187	667	DUP	10	18
LOM 12	4	813959	814522	563	DUP	2	1
LOM 12	4	898805	1004922	106117	DUP	1	1
LOM 12	4	898805	1004922	106117	DUP	1	1
LOM 12	4	990464	991822	1358	DUP	2	2
LOM 12	4	1102875	1103384	509	DUP	4	3
LOM 12	4	1102912	1103698	786	DUP	0	2
LOM 12	4	1103098	1103734	636	DUP	4	1
LOM 12	4	1105431	1106084	653	DUP	2	2
LOM 12	5	45354	45925	571	DUP	2	0
LOM 12	5	183564	185022	1458	DUP	3	0
LOM 12	5	184461	185158	697	DUP	2	0
LOM 12	5	348292	349214	922	DUP	1	4
LOM 12	5	351794	352470	676	DUP	1	2
LOM 12	5	356353	358819	2466	DUP	10	11
LOM 12	5	509476	511338	1862	DUP	3	5
LOM 12	5	630834	633323	2489	DUP	2	1
LOM 12	5	703173	703758	585	DUP	1	3
LOM 12	5	803999	805806	1807	DUP	1	2
LOM 12	5	835241	840680	5439	DUP	1	1
LOM 12	5	898711	918191	19480	DUP	0	2
LOM 12	5	915766	922516	6750	DUP	0	2
LOM 12	5	916011	918608	2597	DUP	3	3
LOM 12	5	921992	923826	1834	DUP	1	1
LOM 12	5	931222	931781	559	DUP	2	2
LOM 12	5	951570	952285	715	DUP	1	1
LOM 12	5	952212	952927	715	DUP	2	1
LOM 12	5	1106075	1107272	1197	DUP	20	0
LOM 12	5	1106689	1107232	543	DUP	0	9
LOM 12	5	1114429	1118579	4150	DUP	14	24
LOM 12	6	192326	193332	1006	DUP	0	2
LOM 12	6	236508	238060	1552	DUP	1	1
LOM 12	6	252084	252585	501	DUP	1	2
LOM 12	6	272579	274150	1571	DUP	2	0
LOM 12	6	285844	286873	1029	DUP	3	1
LOM 12	6	374100	374794	694	DUP	1	1
LOM 12	6	379732	380406	674	DUP	0	2
LOM 12	6	634247	635476	1229	DUP	6	2
LOM 12	6	639314	640091	777	DUP	2	4
LOM 12	6	793293	794051	758	DUP	2	3
LOM 12	6	920608	921172	564	DUP	0	3
LOM 12	6	1071021	1071575	554	DUP	1	2
LOM 12	6	1138209	1138984	775	DUP	7	1
LOM 12	7	80905	81730	825	DUP	3	2
LOM 12	7	136928	138591	1663	DUP	2	1
LOM 12	7	155944	158969	3025	DUP	2	0
LOM 12	7	275713	277539	1826	DUP	22	25
LOM 12	7	281853	282815	962	DUP	0	2
LOM 12	7	311019	312586	1567	DUP	17	12
LOM 12	7	376520	379058	2538	DUP	2	0
LOM 12	7	466894	467410	516	DUP	1	1
LOM 12	7	467067	507051	39984	DUP	1	1
LOM 12	7	544706	592041	47335	DUP	3	0
LOM 12	7	910257	911481	1224	DUP	1	2
LOM 12	7	946367	951610	5243	DUP	0	2
LOM 12	7	982194	983012	818	DUP	2	3
LOM 12	7	1013484	1014709	1225	DUP	2	1
LOM 12	7	1038805	1039323	518	DUP	1	1
LOM 12	7	1072211	1073307	1096	DUP	3	2
LOM 12	7	1111766	1114666	2900	DUP	1	1
LOM 12	7	1118047	1119063	1016	DUP	3	1
LOM 12	8	174769	175552	783	DUP	1	2
LOM 12	8	186159	186846	687	DUP	0	2
LOM 12	8	200986	202188	1202	DUP	3	6
LOM 12	8	405688	406461	773	DUP	0	2
LOM 12	8	510030	512037	2007	DUP	3	2
LOM 12	8	568702	571694	2992	DUP	4	0
LOM 12	8	605519	606108	589	DUP	1	1
LOM 12	8	905384	906095	711	DUP	1	1
LOM 12	8	930289	930910	621	DUP	1	2
LOM 12	8	1061570	1062177	607	DUP	2	1
LOM 12	8	1135875	1136984	1109	DUP	0	2
LOM 12	8	1202199	1202799	600	DUP	1	1
LOM 12	8	1277997	1278498	501	DUP	3	0
LOM 12	9	229847	230576	729	DUP	1	1
LOM 12	9	468176	471375	3199	DUP	2	0
LOM 12	9	472264	472888	624	DUP	2	2
LOM 12	9	472888	473530	642	DUP	1	1
LOM 12	9	689105	690006	901	DUP	1	2
LOM 12	9	809783	811798	2015	DUP	2	3
LOM 12	9	812384	813127	743	DUP	2	3
LOM 12	9	898805	899441	636	DUP	1	2
LOM 12	9	931014	931748	734	DUP	2	0
LOM 12	9	989875	991996	2121	DUP	2	0
LOM 12	9	1052432	1053174	742	DUP	2	0
LOM 12	9	1109394	1111577	2183	DUP	3	4
LOM 12	9	1215554	1216065	511	DUP	2	1
LOM 12	9	1312554	1313337	783	DUP	2	0
LOM 12	9	1384689	1385757	1068	DUP	2	1
LOM 12	10	201350	202172	822	DUP	1	1
LOM 12	10	244915	245893	978	DUP	1	1
LOM 12	10	353215	354410	1195	DUP	2	1
LOM 12	10	406219	407537	1318	DUP	2	2
LOM 12	10	489212	490703	1491	DUP	1	3
LOM 12	10	651669	652499	830	DUP	3	0
LOM 12	10	728653	729235	582	DUP	0	2
LOM 12	10	729933	730709	776	DUP	1	3
LOM 12	10	835929	837028	1099	DUP	1	1
LOM 12	10	888991	890019	1028	DUP	1	1
LOM 12	10	905962	906662	700	DUP	2	0
LOM 12	10	970650	971425	775	DUP	3	3
LOM 12	10	975502	1046841	71339	DUP	0	2
LOM 12	10	992141	992974	833	DUP	1	1
LOM 12	10	1035020	1035692	672	DUP	1	4
LOM 12	10	1191903	1196346	4443	DUP	1	1
LOM 12	10	1234709	1235470	761	DUP	3	1
LOM 12	10	1319128	1320744	1616	DUP	1	2
LOM 12	10	1400673	1401191	518	DUP	5	3
LOM 12	10	1437142	1438522	1380	DUP	2	0
LOM 12	10	1522926	1527765	4839	DUP	2	0
LOM 12	10	1533186	1534714	1528	DUP	2	2
LOM 12	10	1540909	1543041	2132	DUP	3	0
LOM 12	11	169240	169990	750	DUP	1	1
LOM 12	11	170942	171541	599	DUP	3	0
LOM 12	11	198052	199721	1669	DUP	3	1
LOM 12	11	303453	303999	546	DUP	4	1
LOM 12	11	330090	331486	1396	DUP	1	1
LOM 12	11	336536	347670	11134	DUP	0	2
LOM 12	11	354063	356108	2045	DUP	0	2
LOM 12	11	383189	384452	1263	DUP	7	1
LOM 12	11	416862	417739	877	DUP	4	1
LOM 12	11	416863	417380	517	DUP	1	1
LOM 12	11	464356	465102	746	DUP	0	3
LOM 12	11	584423	584988	565	DUP	1	1
LOM 12	11	609751	611419	1668	DUP	4	4
LOM 12	11	655986	656621	635	DUP	2	0
LOM 12	11	731975	733256	1281	DUP	1	1
LOM 12	11	756807	757503	696	DUP	33	0
LOM 12	11	756980	757504	524	DUP	0	2
LOM 12	11	777075	778577	1502	DUP	0	3
LOM 12	11	777078	778544	1466	DUP	0	6
LOM 12	11	777096	778695	1599	DUP	0	2
LOM 12	11	819719	821165	1446	DUP	0	2
LOM 12	11	910515	912259	1744	DUP	2	6
LOM 12	11	911060	911914	854	DUP	3	2
LOM 12	11	912268	912868	600	DUP	1	2
LOM 12	11	1244830	1245825	995	DUP	2	1
LOM 12	11	1257367	1259246	1879	DUP	2	1
LOM 12	11	1285442	1286273	831	DUP	0	2
LOM 12	11	1347113	1347789	676	DUP	1	2
LOM 12	11	1650670	1651268	598	DUP	1	1
LOM 12	11	1654764	1655361	597	DUP	0	2
LOM 12	11	1954152	1954875	723	DUP	1	2
LOM 12	11	1955427	1956934	1507	DUP	2	0
LOM 12	11	1955581	1956241	660	DUP	1	2
LOM 12	11	1956623	1965342	8719	DUP	0	3
LOM 12	11	1957844	1958649	805	DUP	3	0
LOM 12	11	1958330	1961016	2686	DUP	1	1
LOM 12	11	1958932	1960160	1228	DUP	1	1
LOM 12	11	1961059	1962805	1746	DUP	1	1
LOM 12	11	1963423	1965318	1895	DUP	2	2
LOM 12	11	1963472	1964513	1041	DUP	2	0
LOM 12	11	1964774	1965471	697	DUP	4	3
LOM 12	12	50390	51586	1196	DUP	3	3
LOM 12	12	155666	156319	653	DUP	0	2
LOM 12	12	201495	202284	789	DUP	3	2
LOM 12	12	245717	246617	900	DUP	2	1
LOM 12	12	257579	258685	1106	DUP	1	1
LOM 12	12	283774	284320	546	DUP	2	1
LOM 12	12	284324	284945	621	DUP	2	0
LOM 12	12	295857	296911	1054	DUP	2	0
LOM 12	12	352664	353518	854	DUP	6	0
LOM 12	12	354623	355195	572	DUP	3	6
LOM 12	12	406530	408211	1681	DUP	2	5
LOM 12	12	515120	515621	501	DUP	2	2
LOM 12	12	559215	559920	705	DUP	1	2
LOM 12	12	839715	941787	102072	DUP	1	2
LOM 12	12	896582	942040	45458	DUP	1	2
LOM 12	12	949137	951801	2664	DUP	1	6
LOM 12	12	1003543	1004120	577	DUP	1	1
LOM 12	12	1172413	1173028	615	DUP	2	1
LOM 12	12	1175728	1176391	663	DUP	4	0
LOM 12	12	1241697	1243166	1469	DUP	2	0
LOM 12	12	1424439	1424980	541	DUP	1	1
LOM 12	12	1473182	1474525	1343	DUP	3	6
LOM 12	12	1473232	1474346	1114	DUP	0	2
LOM 12	12	1544907	1545867	960	DUP	1	1
LOM 12	12	1578617	1579373	756	DUP	2	1
LOM 12	12	1606465	1607202	737	DUP	2	0
LOM 12	12	1665317	1665877	560	DUP	1	1
LOM 12	12	1667593	1671914	4321	DUP	1	1
LOM 12	12	1672054	1672716	662	DUP	2	3
LOM 12	12	1781050	1782472	1422	DUP	3	0
LOM 12	12	1843667	1844793	1126	DUP	1	3
LOM 12	12	2048717	2051764	3047	DUP	3	4
LOM 12	12	2050561	2051112	551	DUP	1	1
LOM 12	12	2116537	2117841	1304	DUP	1	4
LOM 12	12	2117778	2118280	502	DUP	4	5
LOM 12	13	82845	83568	723	DUP	2	1
LOM 12	13	136657	137494	837	DUP	1	6
LOM 12	13	349722	350238	516	DUP	2	2
LOM 12	13	446544	447374	830	DUP	0	2
LOM 12	13	550393	551841	1448	DUP	2	1
LOM 12	13	597030	597570	540	DUP	1	2
LOM 12	13	725021	725643	622	DUP	1	2
LOM 12	13	748167	749011	844	DUP	1	1
LOM 12	13	761860	868612	106752	DUP	0	2
LOM 12	13	868242	869496	1254	DUP	22	0
LOM 12	13	868996	869514	518	DUP	2	0
LOM 12	13	1000919	1001556	637	DUP	1	1
LOM 12	13	1148331	1149539	1208	DUP	0	2
LOM 12	13	1298041	1395319	97278	DUP	1	1
LOM 12	13	1561180	1565547	4367	DUP	1	1
LOM 12	13	1708319	1709619	1300	DUP	1	1
LOM 12	13	1716647	1717311	664	DUP	2	2
LOM 12	13	1859979	1860688	709	DUP	2	2
LOM 12	13	1940989	1941668	679	DUP	1	3
LOM 12	13	2035809	2036465	656	DUP	0	2
LOM 12	13	2082347	2083502	1155	DUP	5	2
LOM 12	13	2164815	2165340	525	DUP	1	1
LOM 12	13	2645302	2646604	1302	DUP	1	1
LOM 12	13	2689512	2740305	50793	DUP	1	1
LOM 12	13	2703648	2704253	605	DUP	2	5
LOM 12	14	41652	42321	669	DUP	1	1
LOM 12	14	272431	274250	1819	DUP	4	5
LOM 12	14	655118	655705	587	DUP	0	2
LOM 12	14	672459	672973	514	DUP	2	5
LOM 12	14	699593	700247	654	DUP	2	1
LOM 12	14	710510	711177	667	DUP	4	1
LOM 12	14	737504	738182	678	DUP	2	2
LOM 12	14	880950	881466	516	DUP	2	0
LOM 12	14	943749	1036834	93085	DUP	1	1
LOM 12	14	961566	962604	1038	DUP	2	2
LOM 12	14	1009885	1010857	972	DUP	1	1
LOM 12	14	1026613	1027126	513	DUP	0	2
LOM 12	14	1110831	1111856	1025	DUP	18	28
LOM 12	14	1379837	1380419	582	DUP	3	1
LOM 12	14	1379927	1380519	592	DUP	0	2
LOM 12	14	1404644	1405596	952	DUP	1	2
LOM 12	14	1440136	1470195	30059	DUP	1	2
LOM 12	14	1481744	1482254	510	DUP	2	2
LOM 12	14	1738244	1739919	1675	DUP	4	0
LOM 12	14	1738265	1739357	1092	DUP	14	6
LOM 12	14	1739129	1740046	917	DUP	26	14
LOM 12	14	1806544	1915608	109064	DUP	1	1
LOM 12	14	1934728	1937098	2370	DUP	1	1
LOM 12	14	1974823	1975705	882	DUP	2	2
LOM 12	14	1975966	1977201	1235	DUP	3	2
LOM 12	14	1985498	1986904	1406	DUP	1	1
LOM 12	14	2135342	2136237	895	DUP	2	2
LOM 12	14	2243838	2244492	654	DUP	1	1
LOM 12	14	2274678	2275376	698	DUP	1	1
LOM 12	14	2540071	2541117	1046	DUP	2	1
LOM 12	14	2540071	2541117	1046	DUP	0	2
LOM 12	14	2593081	2593754	673	DUP	1	3
LOM 12	14	2698251	2698986	735	DUP	3	2
LOM 12	14	2786439	2788016	1577	DUP	1	3
LOM 12	14	2787990	2788748	758	DUP	0	2
LOM 12	14	3050350	3051147	797	DUP	1	2
LOM 13	1	112606	113554	948	DUP	3	1
LOM 13	1	144063	144812	749	DUP	1	1
LOM 13	1	195972	196576	604	DUP	2	0
LOM 13	1	279619	284002	4383	DUP	3	2
LOM 13	1	340473	342045	1572	DUP	3	1
LOM 13	1	342008	342712	704	DUP	2	0
LOM 13	1	402726	406190	3464	DUP	1	1
LOM 13	1	488152	488750	598	DUP	1	3
LOM 13	1	496798	498106	1308	DUP	2	0
LOM 13	2	121684	122299	615	DUP	1	1
LOM 13	2	142756	143517	761	DUP	1	1
LOM 13	2	283807	377850	94043	DUP	1	1
LOM 13	2	294866	299504	4638	DUP	2	0
LOM 13	2	347152	347964	812	DUP	1	1
LOM 13	2	372956	374296	1340	DUP	1	5
LOM 13	2	487195	488947	1752	DUP	1	1
LOM 13	2	496519	497547	1028	DUP	2	1
LOM 13	2	572420	573079	659	DUP	1	1
LOM 13	2	594765	595533	768	DUP	1	1
LOM 13	2	663483	693291	29808	DUP	1	1
LOM 13	2	693293	694323	1030	DUP	1	2
LOM 13	2	797952	799869	1917	DUP	1	1
LOM 13	2	800132	800853	721	DUP	1	1
LOM 13	3	429321	429883	562	DUP	1	1
LOM 13	3	433257	495280	62023	DUP	1	1
LOM 13	3	453891	454470	579	DUP	1	2
LOM 13	3	617775	618588	813	DUP	2	4
LOM 13	3	707677	708827	1150	DUP	1	1
LOM 13	3	731131	731643	512	DUP	3	18
LOM 13	3	814996	816232	1236	DUP	0	2
LOM 13	4	166119	166865	746	DUP	2	1
LOM 13	4	251101	252280	1179	DUP	1	4
LOM 13	4	283214	284406	1192	DUP	2	1
LOM 13	4	286510	287257	747	DUP	1	2
LOM 13	4	335538	338334	2796	DUP	2	2
LOM 13	4	486624	487269	645	DUP	0	4
LOM 13	4	532274	533168	894	DUP	2	2
LOM 13	4	714121	714754	633	DUP	0	2
LOM 13	4	719323	719971	648	DUP	1	1
LOM 13	4	812520	813187	667	DUP	8	12
LOM 13	4	836663	837550	887	DUP	1	6
LOM 13	4	856947	857583	636	DUP	5	2
LOM 13	4	902481	903239	758	DUP	3	2
LOM 13	4	925372	928340	2968	DUP	0	2
LOM 13	4	1011302	1012181	879	DUP	1	2
LOM 13	4	1015393	1016529	1136	DUP	1	4
LOM 13	4	1102875	1103384	509	DUP	2	2
LOM 13	4	1103098	1103733	635	DUP	2	0
LOM 13	4	1105419	1106310	891	DUP	1	5
LOM 13	4	1105431	1106084	653	DUP	1	2
LOM 13	5	44458	45038	580	DUP	0	6
LOM 13	5	75829	78063	2234	DUP	1	2
LOM 13	5	77563	78487	924	DUP	0	2
LOM 13	5	77981	78750	769	DUP	1	1
LOM 13	5	183612	184892	1280	DUP	3	0
LOM 13	5	191924	192944	1020	DUP	0	2
LOM 13	5	314650	317935	3285	DUP	3	6
LOM 13	5	356362	358825	2463	DUP	5	3
LOM 13	5	487452	499732	12280	DUP	3	0
LOM 13	5	509434	511597	2163	DUP	4	1
LOM 13	5	509476	511338	1862	DUP	0	3
LOM 13	5	601077	603232	2155	DUP	0	3
LOM 13	5	765715	766349	634	DUP	2	0
LOM 13	5	803999	805806	1807	DUP	1	1
LOM 13	5	916011	918608	2597	DUP	1	1
LOM 13	5	1102112	1102673	561	DUP	1	1
LOM 13	5	1106689	1107232	543	DUP	0	6
LOM 13	5	1232058	1234069	2011	DUP	2	1
LOM 13	6	83473	84297	824	DUP	0	2
LOM 13	6	133440	154316	20876	DUP	0	2
LOM 13	6	191841	193675	1834	DUP	3	3
LOM 13	6	252074	252966	892	DUP	3	2
LOM 13	6	252081	252600	519	DUP	3	1
LOM 13	6	272579	274150	1571	DUP	2	0
LOM 13	6	578499	581098	2599	DUP	2	3
LOM 13	6	634217	635480	1263	DUP	4	0
LOM 13	6	645135	645664	529	DUP	1	1
LOM 13	6	793758	794419	661	DUP	3	1
LOM 13	6	1001177	1002298	1121	DUP	2	2
LOM 13	6	1001186	1002237	1051	DUP	0	2
LOM 13	6	1071021	1071575	554	DUP	1	2
LOM 13	6	1130920	1132073	1153	DUP	1	1
LOM 13	6	1138209	1138984	775	DUP	1	1
LOM 13	6	1146013	1147081	1068	DUP	17	21
LOM 13	7	224557	281450	56893	DUP	0	2
LOM 13	7	274039	275747	1708	DUP	1	1
LOM 13	7	276913	277523	610	DUP	12	14
LOM 13	7	281853	282815	962	DUP	0	2
LOM 13	7	311019	312553	1534	DUP	3	0
LOM 13	7	339678	340362	684	DUP	0	2
LOM 13	7	339709	340392	683	DUP	1	3
LOM 13	7	467607	468394	787	DUP	0	7
LOM 13	7	468370	470018	1648	DUP	4	5
LOM 13	7	544706	592028	47322	DUP	3	0
LOM 13	7	707820	709469	1649	DUP	1	1
LOM 13	7	982194	983012	818	DUP	1	2
LOM 13	7	1038805	1039323	518	DUP	1	1
LOM 13	7	1072211	1073307	1096	DUP	1	1
LOM 13	7	1111679	1112929	1250	DUP	2	0
LOM 13	7	1118047	1119063	1016	DUP	1	1
LOM 13	7	1140207	1142165	1958	DUP	0	4
LOM 13	7	1227581	1229081	1500	DUP	2	0
LOM 13	7	1312572	1313223	651	DUP	0	2
LOM 13	7	1325914	1327222	1308	DUP	2	0
LOM 13	7	1326845	1327407	562	DUP	0	2
LOM 13	7	1339958	1340545	587	DUP	1	3
LOM 13	8	260786	261337	551	DUP	3	2
LOM 13	8	284337	285177	840	DUP	0	3
LOM 13	8	470431	471125	694	DUP	2	1
LOM 13	8	568588	627953	59365	DUP	1	1
LOM 13	8	738397	739660	1263	DUP	1	1
LOM 13	8	788874	789485	611	DUP	2	2
LOM 13	8	863922	865112	1190	DUP	1	4
LOM 13	8	865171	865810	639	DUP	1	1
LOM 13	8	905415	906040	625	DUP	2	0
LOM 13	8	1029282	1030365	1083	DUP	3	1
LOM 13	8	1061149	1063070	1921	DUP	0	2
LOM 13	8	1061570	1062177	607	DUP	1	1
LOM 13	8	1098984	1099658	674	DUP	1	2
LOM 13	8	1111492	1112508	1016	DUP	1	2
LOM 13	8	1121037	1121923	886	DUP	0	3
LOM 13	8	1132435	1133609	1174	DUP	1	3
LOM 13	8	1135875	1136962	1087	DUP	0	3
LOM 13	8	1135875	1136984	1109	DUP	0	2
LOM 13	8	1202199	1202799	600	DUP	1	1
LOM 13	8	1247924	1248455	531	DUP	2	0
LOM 13	8	1273683	1274366	683	DUP	3	0
LOM 13	8	1292051	1297814	5763	DUP	0	2
LOM 13	9	190605	192972	2367	DUP	0	2
LOM 13	9	448556	449424	868	DUP	2	0
LOM 13	9	472264	472888	624	DUP	1	1
LOM 13	9	809783	811798	2015	DUP	2	1
LOM 13	9	898805	899441	636	DUP	1	1
LOM 13	9	1052334	1053233	899	DUP	4	0
LOM 13	9	1064727	1066577	1850	DUP	2	0
LOM 13	9	1109394	1111577	2183	DUP	1	1
LOM 13	9	1208315	1209213	898	DUP	1	3
LOM 13	10	407260	407813	553	DUP	3	6
LOM 13	10	758895	759527	632	DUP	1	2
LOM 13	10	759578	760443	865	DUP	2	1
LOM 13	10	761104	762185	1081	DUP	1	1
LOM 13	10	777216	778377	1161	DUP	0	5
LOM 13	10	835929	837028	1099	DUP	1	1
LOM 13	10	970650	971425	775	DUP	1	1
LOM 13	10	972769	1046783	74014	DUP	0	2
LOM 13	10	1018783	1019644	861	DUP	0	2
LOM 13	10	1035020	1035682	662	DUP	0	2
LOM 13	10	1084841	1086147	1306	DUP	0	2
LOM 13	10	1134663	1135278	615	DUP	0	2
LOM 13	10	1234709	1235473	764	DUP	3	1
LOM 13	10	1400673	1401236	563	DUP	2	2
LOM 13	10	1524739	1525840	1101	DUP	0	2
LOM 13	10	1525962	1532390	6428	DUP	0	4
LOM 13	10	1542335	1546173	3838	DUP	1	1
LOM 13	10	1544595	1545474	879	DUP	4	0
LOM 13	11	169240	169990	750	DUP	2	2
LOM 13	11	170024	170932	908	DUP	2	2
LOM 13	11	302277	303658	1381	DUP	3	2
LOM 13	11	307427	308431	1004	DUP	1	1
LOM 13	11	330369	331108	739	DUP	0	2
LOM 13	11	383189	384452	1263	DUP	2	0
LOM 13	11	569524	579203	9679	DUP	2	3
LOM 13	11	584423	584988	565	DUP	1	1
LOM 13	11	609751	611419	1668	DUP	1	1
LOM 13	11	674231	677589	3358	DUP	2	4
LOM 13	11	777021	778490	1469	DUP	32	26
LOM 13	11	777075	778577	1502	DUP	0	2
LOM 13	11	777078	778544	1466	DUP	0	2
LOM 13	11	777207	778586	1379	DUP	0	2
LOM 13	11	777309	778480	1171	DUP	0	20
LOM 13	11	778777	779480	703	DUP	3	5
LOM 13	11	880658	881415	757	DUP	2	2
LOM 13	11	883859	885038	1179	DUP	0	5
LOM 13	11	910515	912259	1744	DUP	1	1
LOM 13	11	912268	912868	600	DUP	1	1
LOM 13	11	1228104	1229259	1155	DUP	0	4
LOM 13	11	1284269	1285389	1120	DUP	1	1
LOM 13	11	1335101	1336804	1703	DUP	0	2
LOM 13	11	1337592	1338281	689	DUP	4	5
LOM 13	11	1442406	1443264	858	DUP	0	2
LOM 13	11	1587066	1587795	729	DUP	1	1
LOM 13	11	1587785	1588535	750	DUP	2	5
LOM 13	11	1952470	1953098	628	DUP	2	1
LOM 13	11	1952788	1953666	878	DUP	2	1
LOM 13	11	1953905	1954479	574	DUP	3	2
LOM 13	11	1954152	1954875	723	DUP	1	1
LOM 13	11	1954522	1955680	1158	DUP	1	2
LOM 13	11	1954793	1955405	612	DUP	3	2
LOM 13	11	1956220	1957331	1111	DUP	1	1
LOM 13	11	1956623	1965342	8719	DUP	0	3
LOM 13	11	1957849	1960023	2174	DUP	1	2
LOM 13	11	1958330	1961016	2686	DUP	1	1
LOM 13	11	1959633	1960313	680	DUP	1	1
LOM 13	11	1961745	1962409	664	DUP	2	0
LOM 13	11	1963472	1964513	1041	DUP	2	0
LOM 13	11	1963534	1964168	634	DUP	0	2
LOM 13	11	1964774	1965471	697	DUP	3	2
LOM 13	12	93738	94316	578	DUP	4	0
LOM 13	12	221141	317998	96857	DUP	1	1
LOM 13	12	284331	284945	614	DUP	2	0
LOM 13	12	286175	286703	528	DUP	2	1
LOM 13	12	317775	318911	1136	DUP	25	37
LOM 13	12	319582	320615	1033	DUP	12	19
LOM 13	12	319618	320621	1003	DUP	0	3
LOM 13	12	331753	332956	1203	DUP	3	5
LOM 13	12	352666	353518	852	DUP	2	0
LOM 13	12	354623	355195	572	DUP	2	2
LOM 13	12	406530	408211	1681	DUP	1	3
LOM 13	12	515253	515804	551	DUP	1	3
LOM 13	12	907107	908269	1162	DUP	1	1
LOM 13	12	1003543	1004120	577	DUP	1	1
LOM 13	12	1106574	1107155	581	DUP	2	3
LOM 13	12	1172413	1173028	615	DUP	1	1
LOM 13	12	1173144	1173967	823	DUP	1	2
LOM 13	12	1390795	1394133	3338	DUP	1	1
LOM 13	12	1390798	1391566	768	DUP	1	1
LOM 13	12	1473182	1474525	1343	DUP	1	2
LOM 13	12	1474319	1475260	941	DUP	3	5
LOM 13	12	1667593	1671914	4321	DUP	1	1
LOM 13	12	1861333	1861996	663	DUP	2	0
LOM 13	12	2059935	2060882	947	DUP	1	1
LOM 13	12	2117778	2118280	502	DUP	2	2
LOM 13	12	2118130	2118662	532	DUP	1	2
LOM 13	13	82845	83568	723	DUP	1	1
LOM 13	13	136657	137494	837	DUP	0	2
LOM 13	13	167066	171601	4535	DUP	1	1
LOM 13	13	347912	348854	942	DUP	1	1
LOM 13	13	349722	350238	516	DUP	1	2
LOM 13	13	446544	447374	830	DUP	0	2
LOM 13	13	537148	537771	623	DUP	0	2
LOM 13	13	616417	616983	566	DUP	1	1
LOM 13	13	703335	762962	59627	DUP	1	1
LOM 13	13	725021	725643	622	DUP	1	2
LOM 13	13	748162	749011	849	DUP	1	1
LOM 13	13	811309	813336	2027	DUP	0	4
LOM 13	13	868184	868774	590	DUP	31	0
LOM 13	13	868200	869149	949	DUP	7	0
LOM 13	13	868242	869496	1254	DUP	7	0
LOM 13	13	941227	941806	579	DUP	3	3
LOM 13	13	987054	1082252	95198	DUP	0	2
LOM 13	13	1060529	1064604	4075	DUP	2	1
LOM 13	13	1074382	1074934	552	DUP	2	1
LOM 13	13	1148331	1149539	1208	DUP	0	2
LOM 13	13	1298041	1395319	97278	DUP	1	1
LOM 13	13	1464927	1465502	575	DUP	2	3
LOM 13	13	1859979	1860688	709	DUP	2	2
LOM 13	13	1860535	1896321	35786	DUP	0	2
LOM 13	13	1942037	1943517	1480	DUP	2	3
LOM 13	13	2035907	2037942	2035	DUP	1	2
LOM 13	13	2036016	2037923	1907	DUP	0	2
LOM 13	13	2036713	2037921	1208	DUP	1	4
LOM 13	13	2076265	2077111	846	DUP	0	2
LOM 13	13	2106294	2106977	683	DUP	2	2
LOM 13	13	2137090	2137728	638	DUP	1	2
LOM 13	13	2306507	2307427	920	DUP	8	14
LOM 13	13	2372858	2373369	511	DUP	0	2
LOM 13	13	2590505	2591474	969	DUP	3	4
LOM 13	13	2689512	2740305	50793	DUP	1	1
LOM 13	14	117105	117843	738	DUP	2	2
LOM 13	14	272431	274250	1819	DUP	3	3
LOM 13	14	596818	672811	75993	DUP	0	2
LOM 13	14	695565	696458	893	DUP	9	17
LOM 13	14	729854	731660	1806	DUP	1	1
LOM 13	14	737504	738182	678	DUP	1	1
LOM 13	14	852267	852845	578	DUP	3	0
LOM 13	14	959816	960502	686	DUP	2	2
LOM 13	14	1110781	1111837	1056	DUP	2	5
LOM 13	14	1266002	1266997	995	DUP	2	2
LOM 13	14	1294258	1295020	762	DUP	1	1
LOM 13	14	1328395	1333822	5427	DUP	1	1
LOM 13	14	1379018	1380183	1165	DUP	0	2
LOM 13	14	1404375	1465202	60827	DUP	0	2
LOM 13	14	1440136	1470195	30059	DUP	1	2
LOM 13	14	1550500	1553681	3181	DUP	3	0
LOM 13	14	1610656	1643421	32765	DUP	0	2
LOM 13	14	1737382	1738244	862	DUP	10	22
LOM 13	14	1738252	1739023	771	DUP	47	10
LOM 13	14	1738374	1739326	952	DUP	0	3
LOM 13	14	1738470	1740058	1588	DUP	6	2
LOM 13	14	1738763	1739649	886	DUP	0	2
LOM 13	14	1738832	1739547	715	DUP	17	7
LOM 13	14	1738945	1739939	994	DUP	20	9
LOM 13	14	1739132	1740046	914	DUP	0	4
LOM 13	14	1795428	1796021	593	DUP	1	2
LOM 13	14	1952091	2031838	79747	DUP	1	2
LOM 13	14	1975966	1977201	1235	DUP	1	1
LOM 13	14	2095621	2096199	578	DUP	1	6
LOM 13	14	2323585	2326139	2554	DUP	1	1
LOM 13	14	2540071	2541117	1046	DUP	1	1
LOM 13	14	2696171	2697477	1306	DUP	2	0
LOM 13	14	2698251	2698986	735	DUP	5	2
LOM 13	14	2761234	2762400	1166	DUP	2	0
LOM 13	14	3047688	3048474	786	DUP	4	4
LOM 13	14	3050350	3051147	797	DUP	0	2
LOM 13	14	3051008	3153685	102677	DUP	0	2
LOM 14	1	203473	204790	1317	DUP	1	1
LOM 14	1	207901	208479	578	DUP	1	1
LOM 14	1	240772	241488	716	DUP	1	3
LOM 14	1	282974	284003	1029	DUP	1	2
LOM 14	1	355128	355898	770	DUP	2	2
LOM 14	1	401658	402797	1139	DUP	0	5
LOM 14	1	487595	498447	10852	DUP	0	3
LOM 14	1	563531	565059	1528	DUP	1	2
LOM 14	2	122069	122602	533	DUP	2	0
LOM 14	2	318559	323119	4560	DUP	3	0
LOM 14	2	682374	682969	595	DUP	1	2
LOM 14	2	691180	691731	551	DUP	1	1
LOM 14	3	427346	428563	1217	DUP	0	2
LOM 14	3	429896	431509	1613	DUP	1	1
LOM 14	3	430568	432273	1705	DUP	4	2
LOM 14	3	432258	433609	1351	DUP	2	1
LOM 14	3	752165	753254	1089	DUP	1	1
LOM 14	3	753246	753902	656	DUP	1	1
LOM 14	3	773947	774968	1021	DUP	1	1
LOM 14	3	780007	781182	1175	DUP	3	6
LOM 14	3	952742	954628	1886	DUP	1	1
LOM 14	4	92391	94148	1757	DUP	2	0
LOM 14	4	129158	129793	635	DUP	1	1
LOM 14	4	228048	229157	1109	DUP	14	15
LOM 14	4	337436	338326	890	DUP	3	0
LOM 14	4	337777	338332	555	DUP	0	2
LOM 14	4	436618	452899	16281	DUP	0	2
LOM 14	4	719323	719971	648	DUP	1	2
LOM 14	4	780886	781569	683	DUP	2	3
LOM 14	4	920268	921280	1012	DUP	2	0
LOM 14	4	921283	925692	4409	DUP	2	4
LOM 14	4	1014817	1016266	1449	DUP	8	1
LOM 14	4	1030145	1030914	769	DUP	2	2
LOM 14	4	1030234	1030909	675	DUP	0	2
LOM 14	4	1030913	1032082	1169	DUP	1	1
LOM 14	4	1102301	1103446	1145	DUP	3	0
LOM 14	4	1102875	1103384	509	DUP	2	3
LOM 14	4	1104196	1105067	871	DUP	2	0
LOM 14	4	1104784	1105445	661	DUP	1	1
LOM 14	4	1105431	1106084	653	DUP	19	8
LOM 14	5	44458	45038	580	DUP	0	9
LOM 14	5	45068	46011	943	DUP	4	1
LOM 14	5	147546	149421	1875	DUP	0	2
LOM 14	5	358825	438849	80024	DUP	1	1
LOM 14	5	423253	424601	1348	DUP	7	0
LOM 14	5	423327	424619	1292	DUP	0	2
LOM 14	5	502947	566555	63608	DUP	0	2
LOM 14	5	530575	531679	1104	DUP	3	2
LOM 14	5	629767	630834	1067	DUP	1	1
LOM 14	5	703171	703757	586	DUP	1	2
LOM 14	5	733300	734040	740	DUP	1	1
LOM 14	5	892909	919863	26954	DUP	0	2
LOM 14	5	912559	914450	1891	DUP	1	3
LOM 14	5	920470	921907	1437	DUP	1	1
LOM 14	5	1086114	1087002	888	DUP	1	2
LOM 14	5	1103974	1104475	501	DUP	7	0
LOM 14	5	1106689	1107232	543	DUP	0	2
LOM 14	5	1187612	1188273	661	DUP	0	2
LOM 14	5	1234907	1236850	1943	DUP	1	1
LOM 14	6	84629	85174	545	DUP	2	1
LOM 14	6	110446	111610	1164	DUP	1	1
LOM 14	6	191124	191977	853	DUP	2	2
LOM 14	6	191812	192355	543	DUP	2	2
LOM 14	6	273685	274861	1176	DUP	3	3
LOM 14	6	289435	290345	910	DUP	1	2
LOM 14	6	380395	382393	1998	DUP	1	2
LOM 14	6	532927	533490	563	DUP	1	1
LOM 14	6	920248	920881	633	DUP	3	3
LOM 14	6	1001244	1002364	1120	DUP	3	4
LOM 14	6	1130920	1132070	1150	DUP	2	1
LOM 14	6	1165076	1165958	882	DUP	1	1
LOM 14	6	1223682	1224440	758	DUP	2	2
LOM 14	7	97283	98254	971	DUP	3	0
LOM 14	7	275713	277494	1781	DUP	2	0
LOM 14	7	310721	312385	1664	DUP	4	1
LOM 14	7	467119	467874	755	DUP	1	1
LOM 14	7	467283	468816	1533	DUP	3	1
LOM 14	7	469050	470020	970	DUP	1	1
LOM 14	7	533284	595762	62478	DUP	49	0
LOM 14	7	544704	591993	47289	DUP	2	0
LOM 14	7	549338	596408	47070	DUP	2	0
LOM 14	7	632041	633904	1863	DUP	4	2
LOM 14	7	652121	653105	984	DUP	1	5
LOM 14	7	849682	850479	797	DUP	1	3
LOM 14	7	866430	868428	1998	DUP	0	3
LOM 14	7	979579	980391	812	DUP	2	1
LOM 14	7	1013725	1014548	823	DUP	1	1
LOM 14	7	1052920	1053558	638	DUP	1	1
LOM 14	7	1129308	1130016	708	DUP	1	3
LOM 14	7	1192090	1199175	7085	DUP	5	1
LOM 14	7	1274223	1277071	2848	DUP	0	2
LOM 14	7	1327570	1328130	560	DUP	4	0
LOM 14	8	134102	135202	1100	DUP	1	2
LOM 14	8	233400	234857	1457	DUP	1	1
LOM 14	8	266324	267138	814	DUP	1	1
LOM 14	8	570388	571030	642	DUP	2	3
LOM 14	8	865321	865864	543	DUP	3	2
LOM 14	8	1029379	1030366	987	DUP	2	0
LOM 14	8	1098977	1099555	578	DUP	2	0
LOM 14	8	1119755	1120687	932	DUP	3	1
LOM 14	8	1121135	1121943	808	DUP	1	1
LOM 14	8	1132453	1133610	1157	DUP	1	1
LOM 14	8	1247957	1248597	640	DUP	1	2
LOM 14	8	1353219	1354834	1615	DUP	1	1
LOM 14	9	229295	229906	611	DUP	18	8
LOM 14	9	257320	258482	1162	DUP	1	3
LOM 14	9	471302	472201	899	DUP	1	2
LOM 14	9	473025	520160	47135	DUP	0	2
LOM 14	9	506004	506769	765	DUP	3	5
LOM 14	9	602739	603240	501	DUP	2	0
LOM 14	9	668647	669498	851	DUP	2	0
LOM 14	9	909409	910283	874	DUP	11	17
LOM 14	9	930985	931671	686	DUP	2	0
LOM 14	9	999392	1001511	2119	DUP	2	0
LOM 14	9	1052254	1053052	798	DUP	6	1
LOM 14	9	1052493	1053145	652	DUP	0	4
LOM 14	9	1052530	1054066	1536	DUP	3	0
LOM 14	9	1234022	1234561	539	DUP	1	1
LOM 14	9	1280950	1281508	558	DUP	2	1
LOM 14	9	1417704	1419689	1985	DUP	1	2
LOM 14	10	321774	322452	678	DUP	4	1
LOM 14	10	355844	358587	2743	DUP	5	4
LOM 14	10	529470	534874	5404	DUP	2	2
LOM 14	10	602502	604230	1728	DUP	4	4
LOM 14	10	805768	806278	510	DUP	3	3
LOM 14	10	883408	884043	635	DUP	5	0
LOM 14	10	886642	973803	87161	DUP	1	1
LOM 14	10	905947	906615	668	DUP	5	3
LOM 14	10	967541	976075	8534	DUP	1	1
LOM 14	10	1035020	1035692	672	DUP	11	14
LOM 14	10	1071385	1074517	3132	DUP	1	1
LOM 14	10	1094328	1095820	1492	DUP	2	2
LOM 14	10	1160878	1162380	1502	DUP	2	0
LOM 14	10	1276226	1278342	2116	DUP	2	3
LOM 14	10	1294596	1300770	6174	DUP	1	1
LOM 14	10	1401698	1402373	675	DUP	1	1
LOM 14	10	1404871	1410197	5326	DUP	1	1
LOM 14	10	1446677	1448388	1711	DUP	0	2
LOM 14	10	1525661	1544814	19153	DUP	3	0
LOM 14	10	1542318	1545312	2994	DUP	4	0
LOM 14	10	1542335	1546171	3836	DUP	0	2
LOM 14	10	1544601	1545501	900	DUP	7	0
LOM 14	10	1545912	1546434	522	DUP	3	0
LOM 14	11	148875	149558	683	DUP	1	1
LOM 14	11	170956	171606	650	DUP	1	4
LOM 14	11	170956	171793	837	DUP	1	1
LOM 14	11	305928	307449	1521	DUP	4	1
LOM 14	11	330085	331111	1026	DUP	1	5
LOM 14	11	353087	356308	3221	DUP	13	18
LOM 14	11	416862	417739	877	DUP	4	2
LOM 14	11	465076	503791	38715	DUP	1	2
LOM 14	11	705487	706321	834	DUP	2	0
LOM 14	11	728744	729249	505	DUP	1	1
LOM 14	11	757570	758254	684	DUP	4	1
LOM 14	11	774936	776643	1707	DUP	2	0
LOM 14	11	777075	778595	1520	DUP	50	37
LOM 14	11	777288	778541	1253	DUP	0	6
LOM 14	11	777592	778775	1183	DUP	0	2
LOM 14	11	782350	796282	13932	DUP	1	1
LOM 14	11	788094	796474	8380	DUP	0	2
LOM 14	11	796155	796725	570	DUP	1	1
LOM 14	11	883107	884378	1271	DUP	3	1
LOM 14	11	897790	902179	4389	DUP	2	2
LOM 14	11	910439	912242	1803	DUP	1	1
LOM 14	11	911195	911889	694	DUP	2	0
LOM 14	11	912268	912868	600	DUP	1	1
LOM 14	11	913477	915818	2341	DUP	4	3
LOM 14	11	1285996	1287026	1030	DUP	0	2
LOM 14	11	1339039	1343990	4951	DUP	2	0
LOM 14	11	1423557	1424579	1022	DUP	2	0
LOM 14	11	1490967	1551400	60433	DUP	0	2
LOM 14	11	1491041	1494800	3759	DUP	3	2
LOM 14	11	1527846	1602124	74278	DUP	1	1
LOM 14	11	1559594	1561706	2112	DUP	2	4
LOM 14	11	1561796	1562408	612	DUP	3	1
LOM 14	11	1601367	1601921	554	DUP	2	0
LOM 14	11	1601409	1602086	677	DUP	0	7
LOM 14	11	1790317	1792371	2054	DUP	1	3
LOM 14	11	1884017	1884637	620	DUP	0	5
LOM 14	11	1952592	1953214	622	DUP	2	2
LOM 14	11	1953818	1954991	1173	DUP	6	1
LOM 14	11	1953877	1954875	998	DUP	0	2
LOM 14	11	1954115	1960024	5909	DUP	1	1
LOM 14	11	1954264	1956877	2613	DUP	8	14
LOM 14	11	1954798	1955569	771	DUP	4	0
LOM 14	11	1954820	1960291	5471	DUP	1	1
LOM 14	11	1955428	1956935	1507	DUP	2	0
LOM 14	11	1955650	1957460	1810	DUP	2	3
LOM 14	11	1956904	1962423	5519	DUP	1	5
LOM 14	11	1957708	1959087	1379	DUP	1	1
LOM 14	11	1957815	1960510	2695	DUP	4	5
LOM 14	11	1959469	1960717	1248	DUP	1	2
LOM 14	11	1959575	1960300	725	DUP	0	2
LOM 14	11	1961319	1962919	1600	DUP	3	3
LOM 14	11	1964117	1964966	849	DUP	2	1
LOM 14	11	1964117	1965317	1200	DUP	1	3
LOM 14	11	1964845	1965459	614	DUP	2	2
LOM 14	12	50326	94288	43962	DUP	1	1
LOM 14	12	50390	51586	1196	DUP	8	1
LOM 14	12	93812	94492	680	DUP	4	1
LOM 14	12	284964	288053	3089	DUP	0	2
LOM 14	12	810095	891942	81847	DUP	0	2
LOM 14	12	828484	832559	4075	DUP	5	2
LOM 14	12	934666	935342	676	DUP	1	1
LOM 14	12	1042854	1043559	705	DUP	2	1
LOM 14	12	1111543	1116233	4690	DUP	1	1
LOM 14	12	1174862	1176025	1163	DUP	1	1
LOM 14	12	1366719	1367972	1253	DUP	3	2
LOM 14	12	1387942	1388628	686	DUP	1	1
LOM 14	12	1474424	1474998	574	DUP	2	2
LOM 14	12	1660901	1661474	573	DUP	3	3
LOM 14	12	1800042	1802115	2073	DUP	2	1
LOM 14	12	1996139	1997209	1070	DUP	1	1
LOM 14	12	1999443	1999995	552	DUP	2	0
LOM 14	12	2048717	2051764	3047	DUP	1	1
LOM 14	12	2050621	2051460	839	DUP	0	4
LOM 14	12	2058431	2063525	5094	DUP	2	0
LOM 14	13	112576	113570	994	DUP	3	2
LOM 14	13	165731	166658	927	DUP	2	1
LOM 14	13	230529	233212	2683	DUP	2	0
LOM 14	13	291103	291826	723	DUP	1	1
LOM 14	13	410210	410780	570	DUP	1	1
LOM 14	13	441435	443326	1891	DUP	11	12
LOM 14	13	675858	676502	644	DUP	1	2
LOM 14	13	783990	785218	1228	DUP	0	4
LOM 14	13	867640	869128	1488	DUP	2	0
LOM 14	13	867710	868547	837	DUP	4	0
LOM 14	13	924505	925173	668	DUP	2	1
LOM 14	13	925155	925662	507	DUP	1	1
LOM 14	13	947223	948303	1080	DUP	11	14
LOM 14	13	1082196	1083884	1688	DUP	5	2
LOM 14	13	1130797	1131783	986	DUP	3	1
LOM 14	13	1570080	1570624	544	DUP	1	1
LOM 14	13	1656939	1660202	3263	DUP	2	2
LOM 14	13	1663324	1664888	1564	DUP	2	2
LOM 14	13	1861893	1862894	1001	DUP	4	0
LOM 14	13	1959953	1960953	1000	DUP	1	1
LOM 14	13	1961107	1962143	1036	DUP	3	0
LOM 14	13	2035907	2037942	2035	DUP	4	4
LOM 14	13	2105541	2106313	772	DUP	0	2
LOM 14	13	2256006	2256754	748	DUP	1	1
LOM 14	13	2256022	2256600	578	DUP	0	2
LOM 14	13	2306436	2307538	1102	DUP	1	1
LOM 14	13	2310199	2312985	2786	DUP	3	1
LOM 14	13	2376357	2377104	747	DUP	6	2
LOM 14	13	2676890	2677960	1070	DUP	4	0
LOM 14	14	219554	220073	519	DUP	0	2
LOM 14	14	222585	224589	2004	DUP	2	0
LOM 14	14	301389	302498	1109	DUP	2	3
LOM 14	14	330223	332390	2167	DUP	4	0
LOM 14	14	381637	382147	510	DUP	0	3
LOM 14	14	405132	406155	1023	DUP	0	2
LOM 14	14	699655	700260	605	DUP	2	0
LOM 14	14	715674	718382	2708	DUP	4	4
LOM 14	14	770165	770882	717	DUP	2	0
LOM 14	14	912602	913380	778	DUP	1	1
LOM 14	14	943557	944518	961	DUP	2	1
LOM 14	14	945911	950032	4121	DUP	4	0
LOM 14	14	999995	1000803	808	DUP	2	1
LOM 14	14	1110770	1112509	1739	DUP	22	3
LOM 14	14	1136162	1137078	916	DUP	2	6
LOM 14	14	1234974	1236335	1361	DUP	2	0
LOM 14	14	1312921	1314717	1796	DUP	2	1
LOM 14	14	1379414	1380518	1104	DUP	3	1
LOM 14	14	1392197	1393199	1002	DUP	1	2
LOM 14	14	1472434	1472978	544	DUP	1	1
LOM 14	14	1738259	1739313	1054	DUP	56	13
LOM 14	14	1738307	1739515	1208	DUP	31	14
LOM 14	14	1738415	1739000	585	DUP	0	2
LOM 14	14	1738469	1739158	689	DUP	0	3
LOM 14	14	1738469	1739361	892	DUP	0	2
LOM 14	14	1738945	1739747	802	DUP	76	6
LOM 14	14	1739201	1739728	527	DUP	0	2
LOM 14	14	2135342	2136198	856	DUP	0	2
LOM 14	14	2190037	2191423	1386	DUP	1	1
LOM 14	14	2427205	2428392	1187	DUP	2	2
LOM 14	14	2593080	2593754	674	DUP	2	1
LOM 14	14	2653088	2654001	913	DUP	2	0
LOM 14	14	2695102	2697595	2493	DUP	2	2
LOM 14	14	2698224	2698911	687	DUP	20	6
LOM 14	14	2761240	2762506	1266	DUP	3	1
LOM 14	14	2762359	2775371	13012	DUP	1	1
LOM 14	14	2787990	2788748	758	DUP	4	3
LOM 14	14	3000322	3001158	836	DUP	1	1
LOM 14	14	3011803	3077059	65256	DUP	1	1
LOM 15	1	144063	144812	749	DUP	0	2
LOM 15	1	192820	193373	553	DUP	1	4
LOM 15	1	241871	306548	64677	DUP	1	1
LOM 15	1	339755	399361	59606	DUP	0	2
LOM 15	1	495503	496642	1139	DUP	23	15
LOM 15	1	496949	498106	1157	DUP	8	0
LOM 15	1	515849	517041	1192	DUP	3	0
LOM 15	2	201050	201626	576	DUP	0	33
LOM 15	2	215343	215920	577	DUP	4	5
LOM 15	2	295194	299815	4621	DUP	3	2
LOM 15	2	496066	497431	1365	DUP	1	1
LOM 15	2	511112	512896	1784	DUP	2	1
LOM 15	2	530640	535178	4538	DUP	4	4
LOM 15	2	694248	695102	854	DUP	1	1
LOM 15	2	720127	721744	1617	DUP	3	0
LOM 15	2	756057	756722	665	DUP	5	1
LOM 15	2	797776	799612	1836	DUP	1	1
LOM 15	3	199577	200590	1013	DUP	1	2
LOM 15	3	409774	410510	736	DUP	2	2
LOM 15	3	409777	410394	617	DUP	0	2
LOM 15	3	700661	701760	1099	DUP	3	0
LOM 15	3	777314	777900	586	DUP	14	15
LOM 15	4	515293	516173	880	DUP	1	1
LOM 15	4	805282	805791	509	DUP	2	2
LOM 15	4	812520	813189	669	DUP	3	6
LOM 15	4	836199	836777	578	DUP	1	1
LOM 15	4	935647	969586	33939	DUP	0	2
LOM 15	4	1063629	1064514	885	DUP	1	2
LOM 15	4	1105431	1106084	653	DUP	2	1
LOM 15	4	1120102	1120602	500	DUP	6	0
LOM 15	5	76364	77108	744	DUP	2	0
LOM 15	5	76435	77028	593	DUP	0	2
LOM 15	5	131166	132564	1398	DUP	1	1
LOM 15	5	182732	189946	7214	DUP	1	1
LOM 15	5	183459	184083	624	DUP	1	1
LOM 15	5	183605	185098	1493	DUP	2	0
LOM 15	5	183936	184543	607	DUP	1	1
LOM 15	5	323888	324539	651	DUP	1	1
LOM 15	5	499696	502194	2498	DUP	2	4
LOM 15	5	925682	927345	1663	DUP	1	1
LOM 15	5	1106113	1107232	1119	DUP	19	1
LOM 15	5	1199551	1200652	1101	DUP	2	6
LOM 15	5	1234155	1234676	521	DUP	0	2
LOM 15	6	109334	114734	5400	DUP	5	4
LOM 15	6	252074	252966	892	DUP	2	1
LOM 15	6	638973	640625	1652	DUP	2	0
LOM 15	6	711360	712214	854	DUP	0	2
LOM 15	6	808150	812845	4695	DUP	3	1
LOM 15	6	963901	964672	771	DUP	12	19
LOM 15	6	965155	966651	1496	DUP	4	0
LOM 15	6	968553	969743	1190	DUP	1	1
LOM 15	6	1071021	1071575	554	DUP	2	2
LOM 15	6	1082861	1083403	542	DUP	8	17
LOM 15	7	81607	82412	805	DUP	2	4
LOM 15	7	270201	274092	3891	DUP	0	2
LOM 15	7	274121	275746	1625	DUP	2	0
LOM 15	7	533287	595761	62474	DUP	23	0
LOM 15	7	588420	596994	8574	DUP	3	0
LOM 15	7	679463	680534	1071	DUP	2	0
LOM 15	7	851588	852409	821	DUP	1	2
LOM 15	7	976959	978056	1097	DUP	6	0
LOM 15	7	1040115	1040852	737	DUP	3	0
LOM 15	7	1040936	1041633	697	DUP	2	3
LOM 15	7	1129155	1129767	612	DUP	0	4
LOM 15	7	1237718	1238434	716	DUP	1	1
LOM 15	7	1240753	1250966	10213	DUP	1	2
LOM 15	8	200983	202210	1227	DUP	13	8
LOM 15	8	358517	359057	540	DUP	3	3
LOM 15	8	389921	390963	1042	DUP	21	35
LOM 15	8	406117	407398	1281	DUP	3	5
LOM 15	8	570737	608223	37486	DUP	2	0
LOM 15	8	675627	678417	2790	DUP	1	2
LOM 15	8	974552	976996	2444	DUP	2	1
LOM 15	8	1134276	1135151	875	DUP	5	2
LOM 15	8	1273396	1274271	875	DUP	2	0
LOM 15	9	241575	242380	805	DUP	3	3
LOM 15	9	471341	472193	852	DUP	1	2
LOM 15	9	530744	531373	629	DUP	0	2
LOM 15	9	809973	811625	1652	DUP	1	1
LOM 15	9	902233	904723	2490	DUP	6	0
LOM 15	9	990762	992192	1430	DUP	1	1
LOM 15	9	1052432	1053269	837	DUP	2	0
LOM 15	9	1201842	1282216	80374	DUP	1	1
LOM 15	10	154876	155954	1078	DUP	0	2
LOM 15	10	187727	188261	534	DUP	1	1
LOM 15	10	304830	305385	555	DUP	1	1
LOM 15	10	335195	337572	2377	DUP	6	1
LOM 15	10	488770	489290	520	DUP	1	1
LOM 15	10	651412	652238	826	DUP	3	0
LOM 15	10	711572	713649	2077	DUP	1	2
LOM 15	10	883399	884075	676	DUP	0	2
LOM 15	10	961301	963073	1772	DUP	4	4
LOM 15	10	967584	968247	663	DUP	1	1
LOM 15	10	992250	994472	2222	DUP	0	2
LOM 15	10	998575	999274	699	DUP	1	1
LOM 15	10	1234753	1235474	721	DUP	2	0
LOM 15	10	1276546	1277730	1184	DUP	0	2
LOM 15	10	1407980	1410238	2258	DUP	3	4
LOM 15	10	1442660	1443286	626	DUP	3	4
LOM 15	10	1468168	1470740	2572	DUP	2	0
LOM 15	10	1522722	1539202	16480	DUP	0	2
LOM 15	10	1522989	1526065	3076	DUP	0	3
LOM 15	10	1525962	1532390	6428	DUP	0	3
LOM 15	10	1527018	1544813	17795	DUP	0	2
LOM 15	10	1529274	1540654	11380	DUP	1	1
LOM 15	10	1535778	1546366	10588	DUP	2	1
LOM 15	10	1542335	1545259	2924	DUP	2	0
LOM 15	10	1542335	1546171	3836	DUP	0	3
LOM 15	10	1544627	1545476	849	DUP	5	0
LOM 15	10	1544751	1546409	1658	DUP	1	2
LOM 15	10	1546998	1547695	697	DUP	5	0
LOM 15	11	170941	171567	626	DUP	3	1
LOM 15	11	266905	268097	1192	DUP	4	4
LOM 15	11	306391	306968	577	DUP	7	13
LOM 15	11	776994	778337	1343	DUP	14	28
LOM 15	11	777078	778544	1466	DUP	26	21
LOM 15	11	777309	778571	1262	DUP	0	4
LOM 15	11	778893	782913	4020	DUP	1	2
LOM 15	11	823945	828318	4373	DUP	2	6
LOM 15	11	901579	902158	579	DUP	2	1
LOM 15	11	911016	911895	879	DUP	1	6
LOM 15	11	912266	912868	602	DUP	1	1
LOM 15	11	966063	966713	650	DUP	1	2
LOM 15	11	1286747	1287510	763	DUP	4	3
LOM 15	11	1412377	1412925	548	DUP	3	5
LOM 15	11	1444481	1445039	558	DUP	24	37
LOM 15	11	1489162	1491189	2027	DUP	2	4
LOM 15	11	1601305	1601886	581	DUP	5	1
LOM 15	11	1790304	1792546	2242	DUP	2	4
LOM 15	11	1900629	1902357	1728	DUP	3	3
LOM 15	11	1952852	1953569	717	DUP	2	0
LOM 15	11	1954264	1955036	772	DUP	6	20
LOM 15	11	1959649	1962001	2352	DUP	1	2
LOM 15	11	1963536	1965420	1884	DUP	1	2
LOM 15	11	1964651	1965298	647	DUP	3	4
LOM 15	12	282546	283161	615	DUP	2	1
LOM 15	12	317480	318184	704	DUP	2	0
LOM 15	12	515145	515804	659	DUP	3	4
LOM 15	12	515203	515804	601	DUP	0	2
LOM 15	12	713328	715495	2167	DUP	2	0
LOM 15	12	788286	789152	866	DUP	1	2
LOM 15	12	913011	913694	683	DUP	0	4
LOM 15	12	937372	937971	599	DUP	0	6
LOM 15	12	1215571	1216435	864	DUP	5	1
LOM 15	12	1260169	1260947	778	DUP	1	1
LOM 15	12	1396294	1398276	1982	DUP	1	2
LOM 15	12	1417255	1471382	54127	DUP	1	1
LOM 15	12	1424446	1424982	536	DUP	3	0
LOM 15	12	1663649	1665594	1945	DUP	10	10
LOM 15	12	1751709	1752327	618	DUP	5	3
LOM 15	12	1999186	2059390	60204	DUP	0	2
LOM 15	13	211370	212105	735	DUP	2	0
LOM 15	13	537148	537772	624	DUP	3	6
LOM 15	13	677759	679410	1651	DUP	1	1
LOM 15	13	723368	724489	1121	DUP	3	2
LOM 15	13	867647	868564	917	DUP	5	0
LOM 15	13	868349	869174	825	DUP	7	0
LOM 15	13	1512221	1512751	530	DUP	4	4
LOM 15	13	1512792	1513485	693	DUP	1	2
LOM 15	13	1639940	1640457	517	DUP	1	2
LOM 15	13	1684687	1686201	1514	DUP	4	3
LOM 15	13	2256013	2256605	592	DUP	10	12
LOM 15	13	2278140	2278768	628	DUP	3	2
LOM 15	13	2306425	2307299	874	DUP	11	19
LOM 15	13	2306453	2307472	1019	DUP	1	2
LOM 15	13	2323754	2324899	1145	DUP	0	2
LOM 15	13	2372858	2373369	511	DUP	8	42
LOM 15	13	2376045	2376837	792	DUP	4	4
LOM 15	13	2732869	2733633	764	DUP	1	1
LOM 15	13	2833150	2834220	1070	DUP	1	1
LOM 15	14	218591	219754	1163	DUP	5	3
LOM 15	14	218752	219679	927	DUP	0	2
LOM 15	14	222583	224645	2062	DUP	21	0
LOM 15	14	695628	696522	894	DUP	1	1
LOM 15	14	833981	834502	521	DUP	1	1
LOM 15	14	959236	959802	566	DUP	1	2
LOM 15	14	1297997	1300168	2171	DUP	2	2
LOM 15	14	1306108	1307241	1133	DUP	3	3
LOM 15	14	1379882	1380421	539	DUP	3	4
LOM 15	14	1620713	1621475	762	DUP	2	3
LOM 15	14	1738417	1739023	606	DUP	0	2
LOM 15	14	1739197	1740040	843	DUP	39	6
LOM 15	14	1909673	1910408	735	DUP	1	1
LOM 15	14	2216491	2219354	2863	DUP	3	5
LOM 15	14	2259530	2260083	553	DUP	2	1
LOM 15	14	2447245	2447778	533	DUP	0	2
LOM 15	14	2537868	2539394	1526	DUP	2	2
LOM 15	14	2698323	2699004	681	DUP	11	12
LOM 15	14	2698469	2699003	534	DUP	0	2
LOM 15	14	3000322	3000991	669	DUP	1	1
LOM 16	1	191988	192813	825	DUP	1	1
LOM 16	1	279640	283287	3647	DUP	3	2
LOM 16	1	282597	283169	572	DUP	1	1
LOM 16	1	528732	529480	748	DUP	1	3
LOM 16	2	121815	122529	714	DUP	1	1
LOM 16	2	183372	286154	102782	DUP	1	1
LOM 16	2	259464	261377	1913	DUP	1	1
LOM 16	2	294841	299504	4663	DUP	2	0
LOM 16	2	420427	422721	2294	DUP	1	1
LOM 16	2	800130	800835	705	DUP	0	4
LOM 16	2	805360	806062	702	DUP	3	4
LOM 16	3	170842	171411	569	DUP	1	1
LOM 16	3	617316	617983	667	DUP	1	2
LOM 16	3	775926	777113	1187	DUP	1	1
LOM 16	3	858202	858752	550	DUP	2	0
LOM 16	4	286266	286793	527	DUP	3	0
LOM 16	4	398718	399688	970	DUP	4	3
LOM 16	4	515293	516172	879	DUP	4	0
LOM 16	4	774296	776685	2389	DUP	4	3
LOM 16	4	812520	813189	669	DUP	1	1
LOM 16	4	1103586	1105331	1745	DUP	1	1
LOM 16	4	1105431	1106084	653	DUP	7	2
LOM 16	5	38290	38817	527	DUP	1	1
LOM 16	5	44458	45038	580	DUP	14	10
LOM 16	5	44463	45969	1506	DUP	0	2
LOM 16	5	45225	46011	786	DUP	3	6
LOM 16	5	76094	76632	538	DUP	0	2
LOM 16	5	183587	184912	1325	DUP	6	2
LOM 16	5	183878	185558	1680	DUP	0	2
LOM 16	5	184449	185154	705	DUP	2	0
LOM 16	5	381800	382851	1051	DUP	0	8
LOM 16	5	423986	424619	633	DUP	2	3
LOM 16	5	499085	499643	558	DUP	1	1
LOM 16	5	509573	511587	2014	DUP	13	9
LOM 16	5	522771	527436	4665	DUP	1	2
LOM 16	5	531043	531611	568	DUP	0	2
LOM 16	5	629848	630715	867	DUP	2	0
LOM 16	5	701477	702329	852	DUP	0	2
LOM 16	5	750903	751486	583	DUP	1	2
LOM 16	5	923203	923845	642	DUP	1	1
LOM 16	5	1106689	1107232	543	DUP	1	8
LOM 16	6	133980	134620	640	DUP	0	3
LOM 16	6	135238	135895	657	DUP	1	1
LOM 16	6	191813	193331	1518	DUP	2	5
LOM 16	6	191843	192357	514	DUP	7	2
LOM 16	6	195935	196509	574	DUP	1	2
LOM 16	6	321067	322279	1212	DUP	2	2
LOM 16	6	415156	415722	566	DUP	1	1
LOM 16	6	438934	440060	1126	DUP	1	2
LOM 16	6	581639	582155	516	DUP	1	1
LOM 16	6	633582	634876	1294	DUP	3	0
LOM 16	6	634247	635478	1231	DUP	3	4
LOM 16	6	712714	713470	756	DUP	1	1
LOM 16	6	712729	714106	1377	DUP	1	1
LOM 16	6	816528	817387	859	DUP	1	1
LOM 16	6	925401	925959	558	DUP	1	2
LOM 16	6	1130920	1132067	1147	DUP	3	2
LOM 16	6	1134309	1135103	794	DUP	0	2
LOM 16	6	1181714	1183109	1395	DUP	2	2
LOM 16	7	81127	81734	607	DUP	2	4
LOM 16	7	81179	82149	970	DUP	1	1
LOM 16	7	136168	137197	1029	DUP	1	2
LOM 16	7	150676	152773	2097	DUP	1	1
LOM 16	7	275713	277535	1822	DUP	4	1
LOM 16	7	276913	277525	612	DUP	2	3
LOM 16	7	333932	336410	2478	DUP	1	1
LOM 16	7	533287	596036	62749	DUP	25	0
LOM 16	7	588420	596994	8574	DUP	3	0
LOM 16	7	774947	778166	3219	DUP	1	2
LOM 16	7	874251	875046	795	DUP	1	2
LOM 16	7	1013775	1014619	844	DUP	1	1
LOM 16	7	1026768	1027285	517	DUP	2	2
LOM 16	8	133168	133683	515	DUP	2	3
LOM 16	8	134038	139884	5846	DUP	1	2
LOM 16	8	483888	484401	513	DUP	1	1
LOM 16	8	763635	872916	109281	DUP	1	1
LOM 16	8	865171	865810	639	DUP	1	1
LOM 16	8	926195	926832	637	DUP	1	2
LOM 16	8	1119850	1120690	840	DUP	5	0
LOM 16	8	1120400	1121158	758	DUP	0	2
LOM 16	8	1135875	1137008	1133	DUP	4	5
LOM 16	9	230429	231191	762	DUP	1	2
LOM 16	9	621734	622299	565	DUP	1	3
LOM 16	9	925960	926500	540	DUP	2	3
LOM 16	9	991355	992191	836	DUP	1	3
LOM 16	9	991596	992185	589	DUP	0	6
LOM 16	9	1052295	1053180	885	DUP	7	0
LOM 16	9	1053064	1054045	981	DUP	0	4
LOM 16	9	1066587	1067995	1408	DUP	2	0
LOM 16	9	1085707	1092497	6790	DUP	2	3
LOM 16	9	1110650	1111545	895	DUP	1	1
LOM 16	10	201289	202217	928	DUP	2	2
LOM 16	10	455937	456811	874	DUP	1	1
LOM 16	10	513610	514294	684	DUP	1	2
LOM 16	10	569867	570880	1013	DUP	4	4
LOM 16	10	605631	606399	768	DUP	3	1
LOM 16	10	651350	652286	936	DUP	2	0
LOM 16	10	711524	713614	2090	DUP	1	1
LOM 16	10	712529	713607	1078	DUP	1	1
LOM 16	10	754761	832608	77847	DUP	0	2
LOM 16	10	905947	906615	668	DUP	5	4
LOM 16	10	972823	973425	602	DUP	0	3
LOM 16	10	1035023	1035680	657	DUP	1	2
LOM 16	10	1079077	1081386	2309	DUP	2	5
LOM 16	10	1134663	1135195	532	DUP	1	1
LOM 16	10	1181533	1182201	668	DUP	12	27
LOM 16	10	1324819	1326085	1266	DUP	2	0
LOM 16	10	1524824	1534879	10055	DUP	0	2
LOM 16	10	1525962	1544792	18830	DUP	3	0
LOM 16	10	1536159	1546409	10250	DUP	0	2
LOM 16	10	1539149	1544821	5672	DUP	2	0
LOM 16	10	1540836	1543376	2540	DUP	3	0
LOM 16	10	1542335	1546171	3836	DUP	0	3
LOM 16	10	1543555	1546184	2629	DUP	1	1
LOM 16	10	1544601	1545476	875	DUP	6	0
LOM 16	10	1544660	1546433	1773	DUP	2	0
LOM 16	10	1544712	1546342	1630	DUP	0	3
LOM 16	10	1545921	1546497	576	DUP	2	0
LOM 16	10	1546887	1547774	887	DUP	4	1
LOM 16	11	170956	171606	650	DUP	2	1
LOM 16	11	302277	304000	1723	DUP	2	3
LOM 16	11	416325	416890	565	DUP	0	3
LOM 16	11	416540	417728	1188	DUP	3	1
LOM 16	11	418083	419191	1108	DUP	1	1
LOM 16	11	739168	740256	1088	DUP	2	1
LOM 16	11	813304	814292	988	DUP	2	4
LOM 16	11	837551	838173	622	DUP	0	2
LOM 16	11	912268	912868	600	DUP	2	2
LOM 16	11	1284027	1284678	651	DUP	1	2
LOM 16	11	1423513	1424579	1066	DUP	1	2
LOM 16	11	1627006	1628603	1597	DUP	2	0
LOM 16	11	1790273	1792268	1995	DUP	3	4
LOM 16	11	1876999	1877815	816	DUP	3	2
LOM 16	11	1952566	1953377	811	DUP	4	1
LOM 16	11	1952889	1953666	777	DUP	0	3
LOM 16	11	1954044	1955531	1487	DUP	1	5
LOM 16	11	1954160	1954921	761	DUP	5	3
LOM 16	11	1954876	1955688	812	DUP	3	0
LOM 16	11	1955510	1956934	1424	DUP	2	0
LOM 16	11	1956514	1957037	523	DUP	1	1
LOM 16	11	1956560	1960082	3522	DUP	1	1
LOM 16	11	1957138	1958029	891	DUP	1	1
LOM 16	11	1958054	1959295	1241	DUP	0	2
LOM 16	11	1961716	1964868	3152	DUP	0	2
LOM 16	11	1962375	1962934	559	DUP	2	0
LOM 16	11	1964066	1965678	1612	DUP	1	2
LOM 16	11	1964724	1965302	578	DUP	4	1
LOM 16	12	93791	94551	760	DUP	3	0
LOM 16	12	94651	95160	509	DUP	1	2
LOM 16	12	246583	247202	619	DUP	4	5
LOM 16	12	283279	283782	503	DUP	2	1
LOM 16	12	515120	515621	501	DUP	0	2
LOM 16	12	733342	737887	4545	DUP	3	0
LOM 16	12	810095	891942	81847	DUP	0	3
LOM 16	12	908479	909443	964	DUP	4	0
LOM 16	12	913111	913796	685	DUP	0	2
LOM 16	12	1190042	1196377	6335	DUP	1	1
LOM 16	12	1238592	1239139	547	DUP	5	2
LOM 16	12	1260177	1260942	765	DUP	1	1
LOM 16	12	1302390	1303323	933	DUP	1	1
LOM 16	12	1423395	1424652	1257	DUP	2	1
LOM 16	12	1424437	1424984	547	DUP	1	2
LOM 16	12	1512257	1515752	3495	DUP	4	2
LOM 16	12	1596483	1597140	657	DUP	0	4
LOM 16	12	1997387	2079582	82195	DUP	1	1
LOM 16	13	374473	375098	625	DUP	2	3
LOM 16	13	514803	516379	1576	DUP	2	2
LOM 16	13	515028	515791	763	DUP	1	1
LOM 16	13	519966	520467	501	DUP	1	1
LOM 16	13	615354	616922	1568	DUP	0	2
LOM 16	13	725672	727951	2279	DUP	1	1
LOM 16	13	867640	868570	930	DUP	5	0
LOM 16	13	868226	869496	1270	DUP	6	0
LOM 16	13	900136	901091	955	DUP	2	1
LOM 16	13	924055	925177	1122	DUP	1	1
LOM 16	13	1117987	1119101	1114	DUP	4	0
LOM 16	13	1220894	1221961	1067	DUP	2	3
LOM 16	13	1561184	1565543	4359	DUP	3	5
LOM 16	13	1603280	1604247	967	DUP	1	1
LOM 16	13	1857730	1858611	881	DUP	4	4
LOM 16	13	2082347	2083502	1155	DUP	1	1
LOM 16	13	2306416	2307299	883	DUP	2	2
LOM 16	13	2308926	2310212	1286	DUP	0	3
LOM 16	13	2639904	2641273	1369	DUP	1	1
LOM 16	13	2645186	2646627	1441	DUP	1	1
LOM 16	13	2645209	2647697	2488	DUP	1	1
LOM 16	13	2725369	2729472	4103	DUP	1	5
LOM 16	14	289241	298444	9203	DUP	4	0
LOM 16	14	368739	369704	965	DUP	0	2
LOM 16	14	473902	476513	2611	DUP	5	1
LOM 16	14	695730	696508	778	DUP	2	0
LOM 16	14	721700	723802	2102	DUP	1	1
LOM 16	14	744013	744922	909	DUP	2	1
LOM 16	14	771413	772831	1418	DUP	1	1
LOM 16	14	959780	960498	718	DUP	0	2
LOM 16	14	961576	962610	1034	DUP	1	4
LOM 16	14	1132622	1134852	2230	DUP	6	3
LOM 16	14	1164515	1167037	2522	DUP	0	2
LOM 16	14	1198183	1198724	541	DUP	1	1
LOM 16	14	1351623	1352340	717	DUP	2	1
LOM 16	14	1627137	1627965	828	DUP	1	2
LOM 16	14	1733974	1734914	940	DUP	3	1
LOM 16	14	1738283	1739021	738	DUP	25	13
LOM 16	14	1738307	1739501	1194	DUP	0	2
LOM 16	14	1738617	1739656	1039	DUP	34	13
LOM 16	14	1738940	1739624	684	DUP	0	4
LOM 16	14	1738945	1739743	798	DUP	0	3
LOM 16	14	1738945	1739935	990	DUP	4	2
LOM 16	14	1739252	1739892	640	DUP	22	28
LOM 16	14	1961526	1974035	12509	DUP	10	20
LOM 16	14	2394498	2395624	1126	DUP	2	0
LOM 16	14	2478869	2479511	642	DUP	3	1
LOM 16	14	2622028	2622948	920	DUP	1	1
LOM 16	14	2698287	2698912	625	DUP	5	2
LOM 16	14	2711278	2711897	619	DUP	1	1
LOM 16	14	3090667	3091434	767	DUP	1	3
LOM 17	1	191821	192812	991	DUP	1	4
LOM 17	1	276405	285150	8745	DUP	1	1
LOM 17	1	306668	307855	1187	DUP	3	4
LOM 17	1	397882	400032	2150	DUP	1	4
LOM 17	1	411276	412602	1326	DUP	1	1
LOM 17	1	437496	438093	597	DUP	2	3
LOM 17	1	496931	498112	1181	DUP	8	0
LOM 17	2	121848	122625	777	DUP	4	1
LOM 17	2	143786	144756	970	DUP	3	3
LOM 17	2	257320	257827	507	DUP	2	3
LOM 17	2	265219	265826	607	DUP	4	0
LOM 17	2	294835	299521	4686	DUP	6	0
LOM 17	2	304183	309706	5523	DUP	3	0
LOM 17	2	355420	356299	879	DUP	1	4
LOM 17	2	464747	567369	102622	DUP	0	2
LOM 17	2	485570	486685	1115	DUP	1	1
LOM 17	2	611146	612003	857	DUP	2	2
LOM 17	2	756896	758382	1486	DUP	2	6
LOM 17	2	805859	806895	1036	DUP	2	1
LOM 17	3	128223	129036	813	DUP	2	0
LOM 17	3	349398	392740	43342	DUP	1	2
LOM 17	3	384518	387377	2859	DUP	1	1
LOM 17	3	428553	430531	1978	DUP	0	2
LOM 17	3	491076	492162	1086	DUP	2	3
LOM 17	3	617316	617979	663	DUP	2	5
LOM 17	3	754938	755601	663	DUP	1	1
LOM 17	3	754943	755526	583	DUP	0	2
LOM 17	3	765633	767694	2061	DUP	2	3
LOM 17	3	803475	805182	1707	DUP	1	1
LOM 17	3	852550	853278	728	DUP	1	1
LOM 17	3	953937	954911	974	DUP	3	3
LOM 17	4	129347	130490	1143	DUP	1	2
LOM 17	4	286260	286786	526	DUP	2	0
LOM 17	4	292583	294227	1644	DUP	0	2
LOM 17	4	381303	382431	1128	DUP	3	2
LOM 17	4	397922	398640	718	DUP	1	2
LOM 17	4	894239	894968	729	DUP	1	1
LOM 17	4	935647	969586	33939	DUP	0	3
LOM 17	4	1015429	1016539	1110	DUP	0	7
LOM 17	4	1094645	1095276	631	DUP	1	2
LOM 17	4	1104786	1106081	1295	DUP	0	2
LOM 17	4	1105579	1106245	666	DUP	2	3
LOM 17	4	1121709	1123032	1323	DUP	0	2
LOM 17	5	44458	45038	580	DUP	22	6
LOM 17	5	44624	45482	858	DUP	2	0
LOM 17	5	183623	184981	1358	DUP	4	1
LOM 17	5	203224	204374	1150	DUP	1	1
LOM 17	5	323705	324541	836	DUP	2	3
LOM 17	5	358777	359289	512	DUP	1	1
LOM 17	5	363534	364741	1207	DUP	2	1
LOM 17	5	476143	476922	779	DUP	3	0
LOM 17	5	476230	476919	689	DUP	0	5
LOM 17	5	499099	499755	656	DUP	2	2
LOM 17	5	502170	506852	4682	DUP	4	0
LOM 17	5	509573	511587	2014	DUP	23	13
LOM 17	5	509653	511620	1967	DUP	0	9
LOM 17	5	597237	598102	865	DUP	0	2
LOM 17	5	629672	630719	1047	DUP	3	1
LOM 17	5	629806	630737	931	DUP	0	3
LOM 17	5	951301	952903	1602	DUP	2	2
LOM 17	5	1106689	1107232	543	DUP	0	4
LOM 17	6	83453	84410	957	DUP	1	1
LOM 17	6	84629	85174	545	DUP	0	6
LOM 17	6	123929	124885	956	DUP	2	0
LOM 17	6	208906	210039	1133	DUP	2	5
LOM 17	6	239633	272532	32899	DUP	0	2
LOM 17	6	338149	338868	719	DUP	3	2
LOM 17	6	555819	557336	1517	DUP	3	2
LOM 17	6	555887	557362	1475	DUP	0	2
LOM 17	6	652036	666366	14330	DUP	2	0
LOM 17	6	680701	684496	3795	DUP	1	1
LOM 17	6	792688	793275	587	DUP	2	3
LOM 17	6	807378	808571	1193	DUP	2	5
LOM 17	6	811909	812481	572	DUP	10	20
LOM 17	6	923382	927452	4070	DUP	7	14
LOM 17	6	1002215	1003491	1276	DUP	1	3
LOM 17	6	1181788	1182302	514	DUP	2	3
LOM 17	6	1229612	1230221	609	DUP	1	1
LOM 17	6	1232980	1233700	720	DUP	0	3
LOM 17	7	198667	199516	849	DUP	3	4
LOM 17	7	222812	225382	2570	DUP	1	2
LOM 17	7	320009	320784	775	DUP	2	4
LOM 17	7	339709	340392	683	DUP	4	4
LOM 17	7	533287	595761	62474	DUP	35	0
LOM 17	7	544707	592032	47325	DUP	2	0
LOM 17	7	627715	628345	630	DUP	0	5
LOM 17	7	633659	681819	48160	DUP	1	1
LOM 17	7	719381	720835	1454	DUP	1	1
LOM 17	7	798128	798630	502	DUP	1	1
LOM 17	7	830632	872264	41632	DUP	0	2
LOM 17	7	872616	873185	569	DUP	0	3
LOM 17	7	911896	912600	704	DUP	1	2
LOM 17	7	977095	978053	958	DUP	5	0
LOM 17	7	1013707	1014480	773	DUP	2	1
LOM 17	7	1072387	1073347	960	DUP	3	2
LOM 17	7	1131452	1132298	846	DUP	1	1
LOM 17	7	1220479	1221163	684	DUP	2	3
LOM 17	7	1300604	1301211	607	DUP	1	1
LOM 17	7	1326845	1327407	562	DUP	1	1
LOM 17	7	1327570	1328128	558	DUP	4	0
LOM 17	8	133559	134123	564	DUP	3	4
LOM 17	8	156283	157593	1310	DUP	3	0
LOM 17	8	251817	252413	596	DUP	0	2
LOM 17	8	266325	267065	740	DUP	2	0
LOM 17	8	480723	482115	1392	DUP	1	1
LOM 17	8	571228	571856	628	DUP	0	2
LOM 17	8	786708	788738	2030	DUP	1	1
LOM 17	8	786767	788738	1971	DUP	0	2
LOM 17	8	865111	865802	691	DUP	2	0
LOM 17	8	1029354	1030374	1020	DUP	4	0
LOM 17	8	1082243	1082914	671	DUP	1	1
LOM 17	8	1111492	1112504	1012	DUP	2	0
LOM 17	8	1120375	1121086	711	DUP	2	0
LOM 17	8	1123398	1123980	582	DUP	2	3
LOM 17	8	1383341	1399493	16152	DUP	0	2
LOM 17	9	144915	214958	70043	DUP	0	2
LOM 17	9	215090	216640	1550	DUP	2	1
LOM 17	9	230429	231191	762	DUP	1	1
LOM 17	9	441284	442306	1022	DUP	3	0
LOM 17	9	472139	472888	749	DUP	2	3
LOM 17	9	598306	599780	1474	DUP	5	0
LOM 17	9	598317	599706	1389	DUP	0	9
LOM 17	9	823548	824245	697	DUP	2	3
LOM 17	9	896803	897697	894	DUP	1	1
LOM 17	9	1003489	1004524	1035	DUP	1	4
LOM 17	9	1054398	1056054	1656	DUP	1	1
LOM 17	9	1077362	1078575	1213	DUP	1	7
LOM 17	9	1116994	1117675	681	DUP	1	2
LOM 17	9	1137015	1138127	1112	DUP	2	2
LOM 17	9	1215416	1217158	1742	DUP	2	0
LOM 17	9	1251397	1252028	631	DUP	3	1
LOM 17	10	144528	145426	898	DUP	2	0
LOM 17	10	407260	407813	553	DUP	10	25
LOM 17	10	543796	544406	610	DUP	3	4
LOM 17	10	583237	583912	675	DUP	1	1
LOM 17	10	650964	652208	1244	DUP	2	0
LOM 17	10	905947	906615	668	DUP	16	16
LOM 17	10	906510	909197	2687	DUP	4	0
LOM 17	10	910449	911056	607	DUP	1	1
LOM 17	10	940773	1047030	106257	DUP	0	2
LOM 17	10	998185	998856	671	DUP	1	2
LOM 17	10	999969	1001612	1643	DUP	1	2
LOM 17	10	1005552	1006723	1171	DUP	3	2
LOM 17	10	1085655	1096617	10962	DUP	0	2
LOM 17	10	1130484	1134999	4515	DUP	0	2
LOM 17	10	1276302	1276895	593	DUP	1	2
LOM 17	10	1400108	1401551	1443	DUP	6	3
LOM 17	10	1455403	1456000	597	DUP	0	4
LOM 17	10	1477792	1478911	1119	DUP	2	1
LOM 17	10	1522010	1522957	947	DUP	1	5
LOM 17	10	1522989	1526065	3076	DUP	0	5
LOM 17	10	1523047	1524747	1700	DUP	2	0
LOM 17	10	1524527	1544344	19817	DUP	0	4
LOM 17	10	1525962	1532390	6428	DUP	0	5
LOM 17	10	1525962	1539201	13239	DUP	2	0
LOM 17	10	1542300	1545291	2991	DUP	3	0
LOM 17	10	1542335	1546171	3836	DUP	0	3
LOM 17	10	1544659	1545490	831	DUP	5	0
LOM 17	10	1544669	1545180	511	DUP	0	2
LOM 17	11	170960	171552	592	DUP	2	0
LOM 17	11	302022	304462	2440	DUP	0	2
LOM 17	11	303975	305938	1963	DUP	1	3
LOM 17	11	308801	310510	1709	DUP	2	5
LOM 17	11	333431	334116	685	DUP	0	2
LOM 17	11	344588	345166	578	DUP	1	1
LOM 17	11	432983	433543	560	DUP	1	1
LOM 17	11	611359	611985	626	DUP	2	3
LOM 17	11	756809	757420	611	DUP	26	0
LOM 17	11	777029	778471	1442	DUP	0	7
LOM 17	11	777075	778577	1502	DUP	173	188
LOM 17	11	779572	780287	715	DUP	1	2
LOM 17	11	796110	796671	561	DUP	1	2
LOM 17	11	891142	895070	3928	DUP	1	1
LOM 17	11	911395	912240	845	DUP	1	1
LOM 17	11	912268	912868	600	DUP	2	1
LOM 17	11	919314	922206	2892	DUP	1	2
LOM 17	11	993073	993908	835	DUP	3	0
LOM 17	11	1050686	1051593	907	DUP	0	3
LOM 17	11	1078107	1079235	1128	DUP	2	3
LOM 17	11	1137391	1138405	1014	DUP	0	3
LOM 17	11	1309983	1315568	5585	DUP	0	2
LOM 17	11	1320852	1321438	586	DUP	0	3
LOM 17	11	1405631	1456020	50389	DUP	1	1
LOM 17	11	1423520	1424572	1052	DUP	3	2
LOM 17	11	1527292	1527857	565	DUP	1	1
LOM 17	11	1845617	1846532	915	DUP	3	2
LOM 17	11	1899997	1901734	1737	DUP	1	1
LOM 17	11	1952788	1953666	878	DUP	7	2
LOM 17	11	1953012	1966335	13323	DUP	1	4
LOM 17	11	1954876	1955480	604	DUP	6	0
LOM 17	11	1954930	1956615	1685	DUP	1	5
LOM 17	11	1956623	1965342	8719	DUP	0	2
LOM 17	11	1957138	1958029	891	DUP	3	2
LOM 17	11	1959512	1961359	1847	DUP	2	3
LOM 17	11	1960067	1960809	742	DUP	11	22
LOM 17	11	1960760	1962697	1937	DUP	1	3
LOM 17	11	1961882	1962494	612	DUP	0	2
LOM 17	11	1963938	1965341	1403	DUP	1	1
LOM 17	11	1964204	1965012	808	DUP	10	10
LOM 17	11	1972924	1973717	793	DUP	3	0
LOM 17	12	243868	245844	1976	DUP	2	3
LOM 17	12	283174	283793	619	DUP	2	1
LOM 17	12	283758	286183	2425	DUP	3	1
LOM 17	12	286175	286703	528	DUP	4	5
LOM 17	12	287879	288616	737	DUP	1	6
LOM 17	12	335014	336109	1095	DUP	1	1
LOM 17	12	355685	356690	1005	DUP	4	3
LOM 17	12	356122	356900	778	DUP	0	2
LOM 17	12	379744	380390	646	DUP	1	1
LOM 17	12	424843	425416	573	DUP	1	1
LOM 17	12	487340	488566	1226	DUP	0	2
LOM 17	12	559216	559920	704	DUP	1	1
LOM 17	12	809700	811184	1484	DUP	3	4
LOM 17	12	810095	891942	81847	DUP	0	2
LOM 17	12	911837	912962	1125	DUP	1	1
LOM 17	12	1005038	1005927	889	DUP	1	1
LOM 17	12	1175740	1176404	664	DUP	4	0
LOM 17	12	1257526	1264440	6914	DUP	1	1
LOM 17	12	1315330	1315894	564	DUP	3	1
LOM 17	12	1424236	1425174	938	DUP	20	15
LOM 17	12	1424851	1425466	615	DUP	0	2
LOM 17	12	1424977	1425678	701	DUP	1	1
LOM 17	12	1473834	1474420	586	DUP	1	4
LOM 17	12	1499989	1504715	4726	DUP	2	1
LOM 17	12	1578605	1579411	806	DUP	3	2
LOM 17	12	1578680	1579411	731	DUP	0	2
LOM 17	12	1596563	1649856	53293	DUP	1	1
LOM 17	12	1996133	1997167	1034	DUP	4	3
LOM 17	12	2048693	2051747	3054	DUP	0	2
LOM 17	12	2117783	2118285	502	DUP	1	1
LOM 17	13	205359	205928	569	DUP	1	1
LOM 17	13	211379	212118	739	DUP	4	0
LOM 17	13	428559	429093	534	DUP	1	4
LOM 17	13	446545	447374	829	DUP	2	2
LOM 17	13	468191	468733	542	DUP	2	1
LOM 17	13	626441	627949	1508	DUP	19	30
LOM 17	13	823277	824047	770	DUP	1	2
LOM 17	13	926036	926536	500	DUP	3	5
LOM 17	13	961623	962320	697	DUP	1	1
LOM 17	13	1054896	1055881	985	DUP	0	2
LOM 17	13	1079716	1080717	1001	DUP	1	1
LOM 17	13	1082031	1083813	1782	DUP	0	3
LOM 17	13	1228485	1230027	1542	DUP	2	2
LOM 17	13	1406418	1513863	107445	DUP	1	1
LOM 17	13	1731952	1733305	1353	DUP	1	1
LOM 17	13	2016579	2017313	734	DUP	3	1
LOM 17	13	2036013	2037935	1922	DUP	1	1
LOM 17	13	2160937	2162076	1139	DUP	2	4
LOM 17	13	2306465	2307224	759	DUP	2	1
LOM 17	13	2308928	2310034	1106	DUP	1	1
LOM 17	13	2376194	2376873	679	DUP	6	0
LOM 17	13	2377872	2422357	44485	DUP	1	1
LOM 17	14	212973	214551	1578	DUP	13	17
LOM 17	14	218689	219241	552	DUP	1	1
LOM 17	14	222587	224624	2037	DUP	31	11
LOM 17	14	240559	241066	507	DUP	1	2
LOM 17	14	242068	243310	1242	DUP	1	1
LOM 17	14	294284	298285	4001	DUP	2	0
LOM 17	14	543417	585992	42575	DUP	0	2
LOM 17	14	543525	544445	920	DUP	1	1
LOM 17	14	647645	656976	9331	DUP	1	1
LOM 17	14	676778	770316	93538	DUP	1	1
LOM 17	14	744011	744766	755	DUP	4	0
LOM 17	14	852267	852920	653	DUP	2	1
LOM 17	14	961567	962598	1031	DUP	2	3
LOM 17	14	1110848	1111834	986	DUP	5	35
LOM 17	14	1111475	1112511	1036	DUP	7	0
LOM 17	14	1112254	1208867	96613	DUP	0	2
LOM 17	14	1225800	1227517	1717	DUP	3	0
LOM 17	14	1240725	1241251	526	DUP	2	3
LOM 17	14	1288100	1294560	6460	DUP	2	5
LOM 17	14	1323814	1324801	987	DUP	3	3
LOM 17	14	1325188	1326069	881	DUP	3	1
LOM 17	14	1334251	1336059	1808	DUP	2	5
LOM 17	14	1379333	1379878	545	DUP	1	1
LOM 17	14	1480997	1481746	749	DUP	2	3
LOM 17	14	1738169	1739501	1332	DUP	17	4
LOM 17	14	1738307	1739501	1194	DUP	0	7
LOM 17	14	1738324	1739023	699	DUP	79	6
LOM 17	14	1738381	1739849	1468	DUP	0	2
LOM 17	14	1738393	1738912	519	DUP	0	2
LOM 17	14	1738422	1739023	601	DUP	0	2
LOM 17	14	1738580	1739158	578	DUP	0	3
LOM 17	14	1738945	1739935	990	DUP	0	4
LOM 17	14	1739156	1739977	821	DUP	35	11
LOM 17	14	1743286	1743789	503	DUP	1	2
LOM 17	14	1814615	1815401	786	DUP	1	1
LOM 17	14	1836771	1837725	954	DUP	4	2
LOM 17	14	2061163	2061687	524	DUP	1	2
LOM 17	14	2086549	2087634	1085	DUP	3	6
LOM 17	14	2135282	2136208	926	DUP	3	2
LOM 17	14	2269469	2274032	4563	DUP	1	1
LOM 17	14	2274680	2275299	619	DUP	1	1
LOM 17	14	2403184	2506862	103678	DUP	1	1
LOM 17	14	2467627	2468265	638	DUP	1	1
LOM 17	14	2468831	2469880	1049	DUP	3	4
LOM 17	14	2510620	2511506	886	DUP	1	1
LOM 17	14	2528035	2528748	713	DUP	3	5
LOM 17	14	2537916	2538542	626	DUP	2	2
LOM 17	14	2615126	2615947	821	DUP	8	13
LOM 17	14	2669690	2670571	881	DUP	3	2
LOM 17	14	2934899	2948583	13684	DUP	1	1
LOM 17	14	3000392	3001221	829	DUP	1	1
LOM 17	14	3014904	3015641	737	DUP	2	0
LOM 17	14	3198431	3199164	733	DUP	2	0
LOM 18	1	100330	102141	1811	DUP	3	2
LOM 18	1	109174	109791	617	DUP	1	1
LOM 18	1	279619	284003	4384	DUP	1	1
LOM 18	1	342228	342875	647	DUP	2	0
LOM 18	1	496976	498106	1130	DUP	4	0
LOM 18	1	498003	498589	586	DUP	0	2
LOM 18	1	526222	531596	5374	DUP	3	2
LOM 18	2	121720	122385	665	DUP	3	2
LOM 18	2	142325	145358	3033	DUP	0	2
LOM 18	2	304226	309864	5638	DUP	9	0
LOM 18	2	314567	319121	4554	DUP	4	0
LOM 18	2	332032	349459	17427	DUP	0	2
LOM 18	2	376431	377465	1034	DUP	4	16
LOM 18	2	472478	475746	3268	DUP	3	5
LOM 18	2	484382	485588	1206	DUP	4	5
LOM 18	2	676545	679159	2614	DUP	8	14
LOM 18	2	798646	799331	685	DUP	1	5
LOM 18	3	348175	349317	1142	DUP	1	1
LOM 18	3	348310	393277	44967	DUP	0	2
LOM 18	3	391269	493046	101777	DUP	0	2
LOM 18	3	457882	458616	734	DUP	1	2
LOM 18	3	490768	491547	779	DUP	2	2
LOM 18	3	491149	493043	1894	DUP	1	1
LOM 18	3	621003	621640	637	DUP	2	1
LOM 18	3	691380	700070	8690	DUP	1	1
LOM 18	3	709067	771909	62842	DUP	1	2
LOM 18	3	752416	752974	558	DUP	1	1
LOM 18	3	754938	755601	663	DUP	2	2
LOM 18	3	815000	816233	1233	DUP	1	2
LOM 18	3	930548	936904	6356	DUP	1	2
LOM 18	4	176296	227102	50806	DUP	1	1
LOM 18	4	255073	255711	638	DUP	1	2
LOM 18	4	263446	264051	605	DUP	0	2
LOM 18	4	285426	285939	513	DUP	2	5
LOM 18	4	286150	286744	594	DUP	0	2
LOM 18	4	381302	382074	772	DUP	5	2
LOM 18	4	499529	500920	1391	DUP	1	1
LOM 18	4	502725	503637	912	DUP	2	2
LOM 18	4	807385	859168	51783	DUP	0	2
LOM 18	4	812520	813189	669	DUP	4	2
LOM 18	4	935647	969586	33939	DUP	0	2
LOM 18	4	1105431	1106084	653	DUP	3	6
LOM 18	5	42862	44525	1663	DUP	0	2
LOM 18	5	44458	45038	580	DUP	0	3
LOM 18	5	75604	76508	904	DUP	1	4
LOM 18	5	92680	94023	1343	DUP	1	1
LOM 18	5	183630	184892	1262	DUP	3	0
LOM 18	5	351708	361966	10258	DUP	1	2
LOM 18	5	362207	448743	86536	DUP	1	1
LOM 18	5	458820	463512	4692	DUP	5	2
LOM 18	5	487448	488373	925	DUP	0	2
LOM 18	5	497864	501842	3978	DUP	1	2
LOM 18	5	501585	502961	1376	DUP	1	1
LOM 18	5	503098	503761	663	DUP	1	1
LOM 18	5	503486	506972	3486	DUP	0	2
LOM 18	5	639121	640124	1003	DUP	1	1
LOM 18	5	737672	822397	84725	DUP	0	2
LOM 18	5	888789	969791	81002	DUP	0	2
LOM 18	5	922477	924079	1602	DUP	1	6
LOM 18	5	950490	951400	910	DUP	2	3
LOM 18	5	1106689	1107232	543	DUP	0	3
LOM 18	5	1201426	1202029	603	DUP	1	1
LOM 18	6	163367	181094	17727	DUP	1	2
LOM 18	6	191959	193662	1703	DUP	6	0
LOM 18	6	192329	193327	998	DUP	1	5
LOM 18	6	272501	274179	1678	DUP	0	2
LOM 18	6	385176	385976	800	DUP	1	1
LOM 18	6	385831	386354	523	DUP	0	2
LOM 18	6	494616	496870	2254	DUP	4	0
LOM 18	6	825747	827345	1598	DUP	1	4
LOM 18	6	1001186	1002227	1041	DUP	0	2
LOM 18	6	1002281	1003634	1353	DUP	0	4
LOM 18	6	1205358	1206323	965	DUP	3	1
LOM 18	7	80905	81819	914	DUP	2	1
LOM 18	7	136202	138785	2583	DUP	1	4
LOM 18	7	136929	138588	1659	DUP	9	11
LOM 18	7	188465	198547	10082	DUP	1	1
LOM 18	7	275713	277538	1825	DUP	4	0
LOM 18	7	455396	456384	988	DUP	3	0
LOM 18	7	468846	469712	866	DUP	2	4
LOM 18	7	533287	595762	62475	DUP	26	0
LOM 18	7	588348	596994	8646	DUP	2	0
LOM 18	7	728801	730229	1428	DUP	0	3
LOM 18	7	801559	802234	675	DUP	3	2
LOM 18	7	830480	867464	36984	DUP	1	1
LOM 18	7	894121	894648	527	DUP	2	1
LOM 18	7	910005	910728	723	DUP	1	2
LOM 18	7	960186	960768	582	DUP	3	1
LOM 18	7	977120	977813	693	DUP	3	1
LOM 18	7	977648	978176	528	DUP	2	2
LOM 18	7	1042937	1046139	3202	DUP	4	1
LOM 18	7	1129870	1130841	971	DUP	1	2
LOM 18	7	1206859	1208050	1191	DUP	2	0
LOM 18	7	1223207	1223969	762	DUP	3	3
LOM 18	7	1327574	1328330	756	DUP	3	0
LOM 18	8	120150	120833	683	DUP	3	2
LOM 18	8	141025	142236	1211	DUP	5	4
LOM 18	8	156285	157242	957	DUP	5	0
LOM 18	8	233402	234857	1455	DUP	1	1
LOM 18	8	274288	275116	828	DUP	2	3
LOM 18	8	322676	323227	551	DUP	2	0
LOM 18	8	542618	544414	1796	DUP	0	2
LOM 18	8	570392	571025	633	DUP	3	5
LOM 18	8	672755	674231	1476	DUP	2	1
LOM 18	8	695458	701880	6422	DUP	1	1
LOM 18	8	785124	785827	703	DUP	1	1
LOM 18	8	788898	789486	588	DUP	3	5
LOM 18	8	865171	865810	639	DUP	3	5
LOM 18	8	1029416	1030381	965	DUP	3	0
LOM 18	8	1029457	1030771	1314	DUP	0	2
LOM 18	8	1132486	1133669	1183	DUP	1	3
LOM 18	9	193996	198472	4476	DUP	1	2
LOM 18	9	215935	216539	604	DUP	2	0
LOM 18	9	246320	247029	709	DUP	1	1
LOM 18	9	340031	340612	581	DUP	3	0
LOM 18	9	471339	472282	943	DUP	0	2
LOM 18	9	805836	807105	1269	DUP	2	3
LOM 18	9	853284	855530	2246	DUP	0	2
LOM 18	9	997362	1000767	3405	DUP	1	1
LOM 18	9	1052558	1054087	1529	DUP	4	0
LOM 18	9	1066541	1067726	1185	DUP	2	0
LOM 18	9	1207582	1210129	2547	DUP	1	1
LOM 18	10	154877	155649	772	DUP	1	1
LOM 18	10	302257	304887	2630	DUP	2	4
LOM 18	10	304039	305406	1367	DUP	0	2
LOM 18	10	353832	354587	755	DUP	2	2
LOM 18	10	407279	407805	526	DUP	2	0
LOM 18	10	530064	572429	42365	DUP	0	2
LOM 18	10	581975	605960	23985	DUP	1	2
LOM 18	10	649334	651831	2497	DUP	2	0
LOM 18	10	712529	713611	1082	DUP	1	1
LOM 18	10	761104	762185	1081	DUP	0	4
LOM 18	10	801037	883431	82394	DUP	1	1
LOM 18	10	875253	876270	1017	DUP	2	1
LOM 18	10	906669	1004197	97528	DUP	0	2
LOM 18	10	906684	909193	2509	DUP	0	3
LOM 18	10	910426	911004	578	DUP	1	1
LOM 18	10	965862	966753	891	DUP	2	0
LOM 18	10	970650	971425	775	DUP	1	1
LOM 18	10	1006014	1006756	742	DUP	1	1
LOM 18	10	1035023	1035680	657	DUP	16	23
LOM 18	10	1048103	1052391	4288	DUP	2	1
LOM 18	10	1069090	1069878	788	DUP	2	0
LOM 18	10	1096603	1099006	2403	DUP	2	2
LOM 18	10	1114590	1116059	1469	DUP	3	2
LOM 18	10	1116084	1116764	680	DUP	1	1
LOM 18	10	1260660	1265998	5338	DUP	1	1
LOM 18	10	1437155	1438520	1365	DUP	2	0
LOM 18	10	1522989	1526065	3076	DUP	0	4
LOM 18	10	1525574	1544857	19283	DUP	5	0
LOM 18	10	1527018	1544813	17795	DUP	0	2
LOM 18	10	1540930	1543396	2466	DUP	3	0
LOM 18	10	1541920	1544836	2916	DUP	2	1
LOM 18	10	1546973	1547679	706	DUP	6	0
LOM 18	11	164659	165636	977	DUP	2	3
LOM 18	11	262829	264098	1269	DUP	1	4
LOM 18	11	303934	305590	1656	DUP	4	0
LOM 18	11	416548	417725	1177	DUP	2	1
LOM 18	11	652997	653723	726	DUP	1	2
LOM 18	11	721110	721797	687	DUP	1	2
LOM 18	11	777072	778363	1291	DUP	0	2
LOM 18	11	777075	778577	1502	DUP	17	10
LOM 18	11	777209	778754	1545	DUP	0	4
LOM 18	11	777308	778597	1289	DUP	0	5
LOM 18	11	794999	796583	1584	DUP	3	3
LOM 18	11	796155	796725	570	DUP	1	1
LOM 18	11	881084	884741	3657	DUP	3	0
LOM 18	11	987038	987846	808	DUP	1	1
LOM 18	11	1078498	1079251	753	DUP	0	2
LOM 18	11	1141489	1143801	2312	DUP	2	0
LOM 18	11	1285437	1286320	883	DUP	0	2
LOM 18	11	1340825	1344303	3478	DUP	7	0
LOM 18	11	1536598	1538033	1435	DUP	0	2
LOM 18	11	1536923	1629225	92302	DUP	1	2
LOM 18	11	1601305	1601890	585	DUP	2	0
LOM 18	11	1790210	1792301	2091	DUP	1	4
LOM 18	11	1860541	1861634	1093	DUP	2	1
LOM 18	11	1953740	1954816	1076	DUP	4	4
LOM 18	11	1953796	1954625	829	DUP	1	1
LOM 18	11	1953802	1958623	4821	DUP	3	0
LOM 18	11	1953844	1954879	1035	DUP	0	2
LOM 18	11	1954145	1955061	916	DUP	3	3
LOM 18	11	1954876	1955680	804	DUP	1	1
LOM 18	11	1964654	1965235	581	DUP	1	1
LOM 18	11	1964845	1965459	614	DUP	0	2
LOM 18	12	94651	95160	509	DUP	5	4
LOM 18	12	201498	202284	786	DUP	2	0
LOM 18	12	219849	220678	829	DUP	2	2
LOM 18	12	283301	284719	1418	DUP	1	1
LOM 18	12	318325	318954	629	DUP	2	3
LOM 18	12	352669	353514	845	DUP	1	1
LOM 18	12	936848	937889	1041	DUP	5	15
LOM 18	12	943931	944755	824	DUP	14	29
LOM 18	12	997119	999562	2443	DUP	1	1
LOM 18	12	1004383	1005500	1117	DUP	6	1
LOM 18	12	1074596	1075307	711	DUP	2	2
LOM 18	12	1101520	1102342	822	DUP	1	1
LOM 18	12	1124599	1127352	2753	DUP	13	28
LOM 18	12	1161863	1162474	611	DUP	2	1
LOM 18	12	1170551	1171770	1219	DUP	1	6
LOM 18	12	1260177	1260916	739	DUP	6	0
LOM 18	12	1269595	1270155	560	DUP	2	2
LOM 18	12	1637285	1638287	1002	DUP	0	2
LOM 18	12	1667719	1673117	5398	DUP	0	2
LOM 18	12	1710644	1741587	30943	DUP	2	0
LOM 18	12	1781049	1782472	1423	DUP	2	0
LOM 18	12	1999004	1999577	573	DUP	2	1
LOM 18	12	2078756	2079264	508	DUP	1	1
LOM 18	13	211386	212122	736	DUP	2	0
LOM 18	13	479306	480047	741	DUP	2	1
LOM 18	13	514859	515976	1117	DUP	1	1
LOM 18	13	790238	853009	62771	DUP	0	2
LOM 18	13	867677	868570	893	DUP	4	0
LOM 18	13	940792	1030294	89502	DUP	0	2
LOM 18	13	1031556	1032801	1245	DUP	1	1
LOM 18	13	1062166	1062777	611	DUP	2	1
LOM 18	13	1079711	1080723	1012	DUP	1	1
LOM 18	13	1120803	1148625	27822	DUP	1	1
LOM 18	13	1146308	1147088	780	DUP	2	1
LOM 18	13	1189936	1190718	782	DUP	3	1
LOM 18	13	1406808	1407532	724	DUP	1	1
LOM 18	13	1770775	1858741	87966	DUP	1	1
LOM 18	13	1995058	2045867	50809	DUP	1	2
LOM 18	13	2027764	2028462	698	DUP	1	1
LOM 18	13	2209065	2210255	1190	DUP	1	1
LOM 18	13	2277245	2278463	1218	DUP	1	2
LOM 18	13	2299211	2306179	6968	DUP	0	2
LOM 18	13	2306351	2307277	926	DUP	4	1
LOM 18	13	2306495	2307298	803	DUP	0	2
LOM 18	13	2306508	2307459	951	DUP	0	2
LOM 18	13	2306540	2307472	932	DUP	0	3
LOM 18	13	2457930	2459089	1159	DUP	7	0
LOM 18	13	2539638	2540396	758	DUP	1	2
LOM 18	13	2645253	2646631	1378	DUP	4	0
LOM 18	14	218143	218703	560	DUP	1	5
LOM 18	14	222585	224648	2063	DUP	92	0
LOM 18	14	255177	256104	927	DUP	1	2
LOM 18	14	273373	273874	501	DUP	4	1
LOM 18	14	273433	305628	32195	DUP	1	1
LOM 18	14	500555	501932	1377	DUP	1	1
LOM 18	14	513737	514994	1257	DUP	0	2
LOM 18	14	619503	718022	98519	DUP	0	2
LOM 18	14	699658	700213	555	DUP	3	1
LOM 18	14	703874	706119	2245	DUP	1	2
LOM 18	14	834022	835118	1096	DUP	2	3
LOM 18	14	894027	894606	579	DUP	1	1
LOM 18	14	959234	959845	611	DUP	1	1
LOM 18	14	961634	962612	978	DUP	4	0
LOM 18	14	1136173	1136868	695	DUP	0	2
LOM 18	14	1159573	1160330	757	DUP	2	3
LOM 18	14	1226869	1227533	664	DUP	4	0
LOM 18	14	1362385	1363376	991	DUP	2	1
LOM 18	14	1379835	1380497	662	DUP	1	1
LOM 18	14	1732647	1733192	545	DUP	0	2
LOM 18	14	1734168	1734852	684	DUP	2	0
LOM 18	14	1737925	1739176	1251	DUP	19	1
LOM 18	14	1738381	1739849	1468	DUP	0	2
LOM 18	14	1739137	1739925	788	DUP	28	7
LOM 18	14	1739231	1739892	661	DUP	0	2
LOM 18	14	1900602	1910264	9662	DUP	1	1
LOM 18	14	1974054	1974810	756	DUP	2	1
LOM 18	14	2071585	2073376	1791	DUP	2	1
[truncated: 9,972 more rows]

## Sheet: Table S7
Table S7. CNVs detected by Ginkgo in all samples (single cell and Dd2 bulk)
Sample Name	Chromosome	Start Position	End Position	CNV Size (bp)	Bin Size (bp)	Copy Number
LOM 11	2	331000	382000	51000	1000	3.76471
LOM 11	2	416000	523000	107000	1000	2
LOM 11	2	658000	716000	58000	1000	2
LOM 11	3	702000	710000	8000	1000	13
LOM 11	4	127000	191000	64000	1000	3
LOM 11	4	757000	776000	19000	1000	5
LOM 11	4	787000	819000	32000	1000	5
LOM 11	4	854000	936357	82357	1000	2
LOM 11	4	1004000	1018000	14000	1000	7
LOM 11	4	1093000	1107000	14000	1000	7
LOM 11	5	177000	229000	52000	1000	2
LOM 11	5	486000	516000	30000	1000	7
LOM 11	5	888000	901000	13000	1000	5
LOM 11	5	907000	935000	28000	1000	8
LOM 11	5	945000	969000	24000	1000	3
LOM 11	5	1296000	1333477	37477	1000	2
LOM 11	6	365000	387000	22000	1000	4
LOM 11	6	567000	595000	28000	1000	7
LOM 11	8	128000	189000	61000	1000	2
LOM 11	8	196000	207000	11000	1000	5
LOM 11	8	245000	278000	33000	1000	3
LOM 11	8	1098000	1108000	10000	1000	4
LOM 11	8	1116000	1140000	24000	1000	5
LOM 11	8	1162000	1194000	32000	1000	2
LOM 11	9	222000	305000	83000	1000	2
LOM 11	9	804000	835000	31000	1000	4
LOM 11	9	1201000	1259000	58000	1000	3
LOM 11	9	1279000	1291000	12000	1000	3
LOM 11	10	301000	342000	41000	1000	2
LOM 11	10	403000	416000	13000	1000	3
LOM 11	11	462000	471000	9000	1000	10
LOM 11	11	772000	838000	66000	1000	2
LOM 11	11	878000	901000	23000	1000	6
LOM 11	12	50000	63000	13000	1000	7
LOM 11	12	131000	138000	7000	1000	5
LOM 11	12	744000	768013	24013	1000	4
LOM 11	12	1471000	1486000	15000	1000	5
LOM 11	12	1660000	1677000	17000	1000	16
LOM 11	13	2811000	2820000	9000	1000	5
LOM 11	14	175000	247000	72000	1000	2
LOM 11	14	271000	339000	68000	1000	2
LOM 11	14	1300000	1407000	107000	1000	3.08411
LOM 11	14	1717000	1822000	105000	1000	3.25714
LOM 11	14	1905000	1917000	12000	1000	2
LOM 11	5	885000	970000	85000	5000	5
LOM 12	4	855000	936357	81357	1000	2
LOM 12	5	486000	516000	30000	1000	6
LOM 12	5	907000	969000	62000	1000	4.70968
LOM 12	5	1106000	1111000	5000	1000	13
LOM 12	11	161000	174000	13000	1000	4
LOM 12	11	648000	709000	61000	1000	2
LOM 12	11	1933000	2003814	70814	1000	2
LOM 12	12	314000	337000	23000	1000	7
LOM 12	12	1660000	1677000	17000	1000	12
LOM 13	4	787000	819000	32000	1000	6
LOM 13	4	855000	936357	81357	1000	2
LOM 13	5	486000	516000	30000	1000	5
LOM 13	5	907000	935000	28000	1000	8
LOM 13	6	1124000	1154000	30000	1000	3
LOM 13	6	1159000	1171000	12000	1000	3
LOM 13	6	1221000	1241000	20000	1000	4
LOM 13	6	1263000	1279000	16000	1000	4
LOM 13	8	466094	498000	31906	1000	4
LOM 13	10	49337	60000	10663	1000	2
LOM 13	10	795000	809000	14000	1000	3
LOM 13	11	649000	710000	61000	1000	2
LOM 13	11	880000	902000	22000	1000	6
LOM 13	11	909000	916000	7000	1000	14
LOM 13	12	1660000	1677000	17000	1000	11
LOM 13	13	2248000	2262000	14000	1000	4
LOM 13	13	2298000	2312000	14000	1000	6
LOM 13	14	1708000	1788000	80000	1000	3
LOM 13	14	1804000	1822000	18000	1000	5
LOM 13	14	2505000	2542000	37000	1000	5
LOM 13	5	890000	970000	80000	5000	5
LOM 13	5	888000	960000	72000	8000	5
LOM 14	4	854000	936357	82357	1000	2
LOM 14	5	184000	206000	22000	1000	4
LOM 14	5	486000	516000	30000	1000	8
LOM 14	5	907000	935000	28000	1000	9
LOM 14	7	591895	652000	60105	1000	2
LOM 14	7	765000	819000	54000	1000	2
LOM 14	7	825000	833000	8000	1000	2
LOM 14	8	1098000	1140000	42000	1000	3
LOM 14	10	1095000	1141000	46000	1000	2
LOM 14	11	161000	173000	12000	1000	5
LOM 14	11	462000	471000	9000	1000	11
LOM 14	11	500000	511000	11000	1000	3
LOM 14	11	1933000	2003814	70814	1000	2
LOM 14	12	50000	63000	13000	1000	9
LOM 14	12	1660000	1682000	22000	1000	14
LOM 14	13	2298000	2312000	14000	1000	6
LOM 14	13	2371000	2388000	17000	1000	10
LOM 14	14	1716000	1749000	33000	1000	6
LOM 14	14	1804000	1821000	17000	1000	9
LOM 14	14	2514000	2542000	28000	1000	6
LOM 15	4	787000	819000	32000	1000	5
LOM 15	5	184000	206000	22000	1000	4
LOM 15	5	486000	516000	30000	1000	6
LOM 15	5	907000	935000	28000	1000	9
LOM 15	8	466094	501000	34906	1000	3
LOM 15	11	1933000	2003814	70814	1000	2
LOM 15	12	50000	67000	17000	1000	10
LOM 15	12	144000	159000	15000	1000	2
LOM 15	12	1660000	1677000	17000	1000	17
LOM 16	4	855000	936357	81357	1000	2
LOM 16	5	184000	206000	22000	1000	4
LOM 16	5	485000	516000	31000	1000	6
LOM 16	5	906000	935000	29000	1000	8
LOM 16	8	1098000	1140000	42000	1000	4
LOM 16	10	1543000	1548000	5000	1000	3
LOM 16	11	880000	902000	22000	1000	7
LOM 16	12	50000	63000	13000	1000	10
LOM 16	12	1655000	1682000	27000	1000	10.5185
LOM 16	13	920000	953000	33000	1000	3
LOM 16	14	1717000	1725000	8000	1000	6
LOM 16	14	1730000	1749000	19000	1000	7
LOM 17	3	702000	710000	8000	1000	10
LOM 17	4	751000	776000	25000	1000	3
LOM 17	4	785000	841000	56000	1000	2
LOM 17	4	854000	936357	82357	1000	2
LOM 17	5	486000	517000	31000	1000	7
LOM 17	5	907000	935000	28000	1000	7
LOM 17	8	1098000	1140000	42000	1000	3
LOM 17	11	461000	471000	10000	1000	15
LOM 17	11	880000	902000	22000	1000	7
LOM 17	11	909000	920000	11000	1000	4
LOM 17	12	50000	63000	13000	1000	8
LOM 17	12	1660000	1677000	17000	1000	12
LOM 17	14	1909000	1917000	8000	1000	4
LOM 17	14	1972000	1996000	24000	1000	7
LOM 18	4	854000	936357	82357	1000	2
LOM 18	4	979880	1018000	38120	1000	2
LOM 18	5	184000	206000	22000	1000	5
LOM 18	5	486000	516000	30000	1000	8
LOM 18	5	907000	935000	28000	1000	9
LOM 18	7	776000	833000	57000	1000	2
LOM 18	8	466094	498000	31906	1000	3
LOM 18	8	1098000	1140000	42000	1000	4
LOM 18	10	510000	594000	84000	1000	2
LOM 18	12	50000	74000	24000	1000	6
LOM 18	12	467000	531000	64000	1000	2
LOM 18	12	1660000	1695105	35105	1000	3.65278
LOM 18	12	1741580	1804000	62420	1000	3.65278
LOM 18	12	1842000	1892000	50000	1000	2
EOM 19	3	702000	710000	8000	1000	12
EOM 19	4	854000	936357	82357	1000	2
EOM 19	5	486000	516000	30000	1000	7
EOM 19	5	907000	935000	28000	1000	9
EOM 19	8	466094	498000	31906	1000	3
EOM 19	8	1098000	1142000	44000	1000	3
EOM 19	8	1163000	1203000	40000	1000	3
EOM 19	9	804000	851000	47000	1000	2
EOM 19	9	922000	934000	12000	1000	6
EOM 19	10	526000	589000	63000	1000	3
EOM 19	10	876000	900000	24000	1000	8
EOM 19	11	461000	471000	10000	1000	12
EOM 19	11	878000	920000	42000	1000	3
EOM 19	11	1326000	1349000	23000	1000	6
EOM 19	11	1950000	1974000	24000	1000	5
EOM 19	11	2003000	2003814	814	1000	4
EOM 19	12	50000	63000	13000	1000	11.6923
EOM 19	12	485000	501000	16000	1000	10
EOM 19	12	1661000	1682000	21000	1000	9
EOM 19	13	1075000	1084000	9000	1000	12
EOM 19	13	2298000	2312000	14000	1000	8
EOM 19	13	2371000	2391000	20000	1000	6
EOM 19	14	618000	623000	5000	1000	22
EOM 19	14	1716000	1749000	33000	1000	7
EOM 1	3	703000	710000	7000	1000	15
EOM 1	4	1005000	1018000	13000	1000	7
EOM 1	5	184000	206000	22000	1000	4
EOM 1	5	486000	516000	30000	1000	7
EOM 1	5	888000	969000	81000	1000	4.65432
EOM 1	5	1106000	1111000	5000	1000	27
EOM 1	8	466094	500000	33906	1000	3
EOM 1	9	222000	238000	16000	1000	6
EOM 1	9	259000	270000	11000	1000	8
EOM 1	10	49337	60000	10663	1000	6
EOM 1	10	876000	895000	19000	1000	6
EOM 1	10	1110000	1119000	9000	1000	5
EOM 1	11	382000	387000	5000	1000	14
EOM 1	11	461000	471000	10000	1000	11
EOM 1	11	772000	839000	67000	1000	3
EOM 1	11	873000	944000	71000	1000	3
EOM 1	11	1283000	1354000	71000	1000	3
EOM 1	11	1933000	1979000	46000	1000	3
EOM 1	12	50000	74000	24000	1000	6.875
EOM 1	12	253000	269000	16000	1000	3
EOM 1	12	279000	303000	24000	1000	3
EOM 1	12	314000	338000	24000	1000	6
EOM 1	12	1417000	1426000	9000	1000	21
EOM 1	12	1660000	1682000	22000	1000	7
EOM 1	12	1780000	1804000	24000	1000	2
EOM 1	12	1992000	2062000	70000	1000	2
EOM 1	12	2067000	2164000	97000	1000	2
EOM 1	13	535000	618000	83000	1000	2
EOM 1	13	1685000	1692000	7000	1000	11
EOM 1	13	2298000	2312000	14000	1000	8
EOM 1	14	1716000	1725000	9000	1000	7
EOM 1	14	1730000	1749000	19000	1000	7
EOM 1	14	1804000	1821000	17000	1000	10.6471
EOM 20	1	396000	412000	16000	1000	6
EOM 20	1	490000	501000	11000	1000	7
EOM 20	2	332000	379000	47000	1000	4
EOM 20	2	798000	807000	9000	1000	7
EOM 20	3	703000	710000	7000	1000	12
EOM 20	3	829000	834000	5000	1000	7
EOM 20	3	840000	852000	12000	1000	2
EOM 20	4	854000	936357	82357	1000	2
EOM 20	4	979880	1018000	38120	1000	2
EOM 20	5	178000	206000	28000	1000	4
EOM 20	5	485000	515000	30000	1000	8
EOM 20	5	907000	969000	62000	1000	5.16129
EOM 20	5	1100000	1115000	15000	1000	3
EOM 20	5	1328000	1333477	5477	1000	3
EOM 20	6	365000	387000	22000	1000	6
EOM 20	6	790000	828000	38000	1000	2
EOM 20	6	919000	932000	13000	1000	6
EOM 20	6	1043000	1073000	30000	1000	2
EOM 20	6	1113000	1168000	55000	1000	3
EOM 20	7	462000	473000	11000	1000	14
EOM 20	8	735000	742000	7000	1000	5
EOM 20	8	751000	754000	3000	1000	19
EOM 20	8	1098000	1139000	41000	1000	4
EOM 20	9	805000	850000	45000	1000	3
EOM 20	9	922000	934000	12000	1000	10
EOM 20	10	876000	900000	24000	1000	6
EOM 20	10	1034000	1047000	13000	1000	7
EOM 20	11	109000	115000	6000	1000	6
EOM 20	11	161000	174000	13000	1000	5
EOM 20	11	461000	471000	10000	1000	12
EOM 20	11	776000	840000	64000	1000	2
EOM 20	11	1303000	1384000	81000	1000	2
EOM 20	12	50000	67000	17000	1000	7
EOM 20	12	1375000	1433000	58000	1000	4
EOM 20	12	1660000	1695105	35105	1000	3.70423
EOM 20	12	1741580	1802000	60420	1000	3.70423
EOM 20	13	1723000	1778000	55000	1000	2
EOM 20	13	2370000	2386000	16000	1000	8
EOM 20	13	2397000	2405000	8000	1000	2
EOM 20	14	694000	744000	50000	1000	3
EOM 20	14	942000	971000	29000	1000	2
EOM 20	14	1948000	1996000	48000	1000	4
EOM 20	14	2086000	2099000	13000	1000	3
EOM 20	14	2465000	2542000	77000	1000	2
EOM 21	4	128000	193000	65000	1000	3
EOM 21	5	184000	200000	16000	1000	7
EOM 21	5	485000	516000	31000	1000	8
EOM 21	5	888000	970000	82000	1000	4
EOM 21	10	49337	60000	10663	1000	6
EOM 21	11	1303000	1381000	78000	1000	2
EOM 21	11	1943000	1975000	32000	1000	4
EOM 21	12	1417000	1433000	16000	1000	10
EOM 21	12	1659000	1682000	23000	1000	7
EOM 21	13	1683000	1692000	9000	1000	5
EOM 21	13	1723000	1764000	41000	1000	2
EOM 21	13	2297000	2312000	15000	1000	5
EOM 21	13	2371000	2386000	15000	1000	7
EOM 21	5	890000	935000	45000	5000	6
EOM 22	3	702000	710000	8000	1000	11
EOM 22	4	126000	159000	33000	1000	4
EOM 22	4	854000	936357	82357	1000	2
EOM 22	4	1003000	1018000	15000	1000	4
EOM 22	5	184000	206000	22000	1000	4
EOM 22	5	888000	970000	82000	1000	4
EOM 22	5	1106000	1111000	5000	1000	15
EOM 22	8	466094	500000	33906	1000	4
EOM 22	10	49337	60000	10663	1000	5
EOM 22	11	109000	121000	12000	1000	2
EOM 22	11	160000	174000	14000	1000	4
EOM 22	11	1933000	1971000	38000	1000	3
EOM 22	12	1660000	1682000	22000	1000	9
EOM 22	13	983000	1035000	52000	1000	2
EOM 22	14	1716000	1725000	9000	1000	6
EOM 22	14	1730000	1749000	19000	1000	7
EOM 22	5	890000	970000	80000	5000	5
EOM 23	3	702000	710000	8000	1000	14
EOM 23	4	128000	146000	18000	1000	5
EOM 23	4	854000	936357	82357	1000	2
EOM 23	5	888000	970000	82000	1000	4
EOM 23	5	1106000	1111000	5000	1000	22
EOM 23	6	957000	972000	15000	1000	3
EOM 23	6	1123000	1169000	46000	1000	3
EOM 23	6	1262000	1279000	17000	1000	5
EOM 23	7	765000	819000	54000	1000	2
EOM 23	8	770000	789000	19000	1000	4
EOM 23	10	49337	60000	10663	1000	4
EOM 23	10	311000	342000	31000	1000	3
EOM 23	10	876000	900000	24000	1000	8
EOM 23	11	772000	797000	25000	1000	3
EOM 23	11	818000	839000	21000	1000	3
EOM 23	11	878000	920000	42000	1000	3
EOM 23	11	1303000	1349000	46000	1000	4
EOM 23	12	1417000	1433000	16000	1000	13
EOM 23	12	1660000	1682000	22000	1000	12
EOM 23	13	1588000	1620000	32000	1000	2
EOM 23	13	1684000	1692000	8000	1000	7
EOM 23	13	1730000	1778000	48000	1000	2
EOM 23	13	2247000	2262000	15000	1000	2
EOM 23	13	2298000	2312000	14000	1000	5
EOM 23	13	2371000	2386000	15000	1000	7
EOM 23	5	890000	970000	80000	5000	6
EOM 23	5	888000	968000	80000	8000	5
EOM 23	12	1741580	1800000	58420	8000	2
EOM 23	5	890000	970000	80000	10000	5
EOM 24	4	127000	193000	66000	1000	3
EOM 24	4	854000	936357	82357	1000	3
EOM 24	5	184000	206000	22000	1000	4
EOM 24	5	485000	516000	31000	1000	7
EOM 24	5	907000	935000	28000	1000	11
EOM 24	6	1123000	1154000	31000	1000	4
EOM 24	6	1159000	1168000	9000	1000	7
EOM 24	7	765000	814000	49000	1000	3
EOM 24	8	1120000	1140000	20000	1000	6
EOM 24	9	222000	232000	10000	1000	4
EOM 24	9	259000	271000	12000	1000	7
EOM 24	9	466000	473000	7000	1000	8
EOM 24	9	479000	488000	9000	1000	13
EOM 24	9	805000	882000	77000	1000	2
EOM 24	9	922000	934000	12000	1000	9
EOM 24	10	49337	60000	10663	1000	3
EOM 24	10	311000	355000	44000	1000	2
EOM 24	10	876000	887000	11000	1000	12
EOM 24	11	109000	121000	12000	1000	2
EOM 24	11	161000	174000	13000	1000	5
EOM 24	11	268000	273000	5000	1000	10
EOM 24	11	561000	570000	9000	1000	4
EOM 24	11	605000	614000	9000	1000	3
EOM 24	11	776000	839000	63000	1000	3.33333
EOM 24	11	878000	902000	24000	1000	5
EOM 24	11	909000	920000	11000	1000	5
EOM 24	12	199000	204000	5000	1000	3
EOM 24	12	1660000	1677000	17000	1000	17
EOM 24	13	190000	211000	21000	1000	3
EOM 24	13	244000	274000	30000	1000	4
EOM 24	13	920000	927000	7000	1000	5
EOM 24	13	931000	953000	22000	1000	2
EOM 24	13	1010000	1017000	7000	1000	12
EOM 24	13	1679000	1692000	13000	1000	9
EOM 24	13	2218000	2226000	8000	1000	3
EOM 24	13	2249000	2261000	12000	1000	10
EOM 24	13	2298000	2312000	14000	1000	7
EOM 24	14	1378000	1401000	23000	1000	5
EOM 24	14	1708000	1749000	41000	1000	5
EOM 24	14	1753000	1788000	35000	1000	2
EOM 24	14	1804000	1821000	17000	1000	7
EOM 24	14	1908000	1917000	9000	1000	3
EOM 24	5	890000	970000	80000	5000	5
EOM 25	3	702000	710000	8000	1000	11
EOM 25	4	854000	936357	82357	1000	2
EOM 25	4	1003000	1018000	15000	1000	7
EOM 25	4	1098000	1107000	9000	1000	10
EOM 25	5	180000	206000	26000	1000	4
EOM 25	5	486000	516000	30000	1000	7
EOM 25	5	910000	935000	25000	1000	9
EOM 25	5	1102000	1115000	13000	1000	5
EOM 25	5	1331000	1333477	2477	1000	7
EOM 25	6	1123000	1154000	31000	1000	4
EOM 25	6	1159000	1168000	9000	1000	6
EOM 25	6	1220000	1241000	21000	1000	5
EOM 25	6	1262000	1279000	17000	1000	3
EOM 25	7	464000	473000	9000	1000	18
EOM 25	10	311000	342000	31000	1000	3
EOM 25	10	526000	594000	68000	1000	3
EOM 25	10	795000	808000	13000	1000	7
EOM 25	10	876000	900000	24000	1000	8
EOM 25	11	109000	121000	12000	1000	2
EOM 25	11	159000	174000	15000	1000	3
EOM 25	11	268000	273000	5000	1000	10
EOM 25	11	297000	360000	63000	1000	2
EOM 25	11	382000	387000	5000	1000	13
EOM 25	11	461000	471000	10000	1000	15
EOM 25	11	771000	839000	68000	1000	2
EOM 25	11	853000	860000	7000	1000	3
EOM 25	11	872000	902000	30000	1000	4
EOM 25	11	909000	920000	11000	1000	6
EOM 25	12	492000	500000	8000	1000	19
EOM 25	12	510000	517000	7000	1000	16
EOM 25	12	1417000	1433000	16000	1000	15
EOM 25	12	1660000	1682000	22000	1000	17
EOM 25	13	1458000	1470000	12000	1000	3
EOM 25	13	1510000	1521000	11000	1000	3
EOM 25	13	1588000	1610000	22000	1000	3
EOM 25	13	1684000	1692000	8000	1000	18
EOM 25	13	2298000	2311000	13000	1000	8
EOM 25	13	2371000	2405000	34000	1000	2
EOM 25	14	694000	744000	50000	1000	4
EOM 25	14	1717000	1724000	7000	1000	8
EOM 25	14	1730000	1750000	20000	1000	10
EOM 25	14	1906000	1917000	11000	1000	2
EOM 26	2	331000	366000	35000	1000	4
EOM 26	2	628000	716000	88000	1000	2
EOM 26	2	755000	766000	11000	1000	4
EOM 26	2	796000	814000	18000	1000	5
EOM 26	3	67000	76000	9000	1000	3
EOM 26	3	114000	120000	6000	1000	6
EOM 26	4	854000	936357	82357	1000	2
EOM 26	4	1005000	1016000	11000	1000	11
EOM 26	4	1093000	1145398	52398	1000	2
EOM 26	5	184000	206000	22000	1000	6
EOM 26	5	486000	516000	30000	1000	4
EOM 26	5	907000	935000	28000	1000	9
EOM 26	6	1123000	1168000	45000	1000	4
EOM 26	6	1221000	1241000	20000	1000	4
EOM 26	6	1262000	1279000	17000	1000	3
EOM 26	7	462000	473000	11000	1000	9
EOM 26	7	676000	683000	7000	1000	2
EOM 26	7	777000	814000	37000	1000	3
EOM 26	8	466094	498000	31906	1000	3
EOM 26	9	222000	305000	83000	1000	2
EOM 26	9	804000	847000	43000	1000	5
EOM 26	10	876000	900000	24000	1000	6
EOM 26	10	1543000	1548000	5000	1000	4
EOM 26	11	461000	470000	9000	1000	15
EOM 26	11	1303000	1354000	51000	1000	3
EOM 26	11	1580000	1633000	53000	1000	3
EOM 26	12	50000	74000	24000	1000	7
EOM 26	12	510000	517000	7000	1000	15
EOM 26	12	1417000	1426000	9000	1000	16
EOM 26	12	1660000	1677000	17000	1000	16
EOM 26	13	190000	213000	23000	1000	6
EOM 26	14	1717000	1822000	105000	1000	2.94286
EOM 26	14	1907000	1917000	10000	1000	3
EOM 26	14	1972000	1996000	24000	1000	8
EOM 27	3	125000	135000	10000	1000	10
EOM 27	3	699000	801000	102000	1000	3
EOM 27	4	854000	936357	82357	1000	2
EOM 27	5	177000	206000	29000	1000	3
EOM 27	5	486000	515000	29000	1000	7
EOM 27	5	888000	969000	81000	1000	3.55556
EOM 27	6	365000	387000	22000	1000	5
EOM 27	6	1124000	1155000	31000	1000	4
EOM 27	6	1159000	1168000	9000	1000	6
EOM 27	6	1221000	1241000	20000	1000	3
EOM 27	6	1262000	1279000	17000	1000	3
EOM 27	8	466094	525000	58906	1000	2
EOM 27	9	804000	850000	46000	1000	4
EOM 27	9	922000	934000	12000	1000	7
EOM 27	10	526000	589000	63000	1000	3
EOM 27	10	601000	619000	18000	1000	2
EOM 27	10	705000	732000	27000	1000	4
EOM 27	10	754000	784000	30000	1000	4
EOM 27	10	876000	900000	24000	1000	9
EOM 27	11	771000	839000	68000	1000	2
EOM 27	11	873000	944000	71000	1000	3
EOM 27	11	1303000	1353000	50000	1000	4
EOM 27	12	50000	74000	24000	1000	6
EOM 27	12	1386000	1433000	47000	1000	6
EOM 27	12	1660000	1695105	35105	1000	4.33333
EOM 27	13	1457000	1470000	13000	1000	2
EOM 27	13	1588000	1616000	28000	1000	2
EOM 27	13	2247000	2261000	14000	1000	6
EOM 27	13	2298000	2312000	14000	1000	8
EOM 27	13	2371000	2411000	40000	1000	4.625
EOM 27	14	175000	247000	72000	1000	2
EOM 27	14	400000	415000	15000	1000	3
EOM 27	14	458000	475000	17000	1000	6
EOM 27	14	497000	503000	6000	1000	4
EOM 27	14	577000	680000	103000	1000	2
EOM 27	14	694000	742000	48000	1000	4
EOM 27	14	1708000	1788000	80000	1000	4
EOM 27	14	1804000	1821000	17000	1000	6
EOM 27	14	1830000	1859000	29000	1000	2
EOM 27	14	1907000	1917000	10000	1000	2
EOM 27	14	1948000	2000000	52000	1000	2
EOM 27	14	2505000	2544000	39000	1000	5
EOM 27	14	2998000	3104000	106000	1000	2
EOM 27	5	890000	970000	80000	5000	5
EOM 27	11	1936000	2003814	67814	8000	2
EOM 28	3	702000	710000	8000	1000	10
EOM 28	4	853000	936357	83357	1000	2
EOM 28	4	1003000	1018000	15000	1000	6
EOM 28	4	1099000	1107000	8000	1000	10
EOM 28	5	180000	206000	26000	1000	3
EOM 28	5	486000	516000	30000	1000	5
EOM 28	5	907000	935000	28000	1000	9
EOM 28	5	945000	969000	24000	1000	3
EOM 28	5	1106000	1111000	5000	1000	17
EOM 28	7	591895	652000	60105	1000	2
EOM 28	7	765000	833000	68000	1000	2
EOM 28	8	466094	498000	31906	1000	4
EOM 28	8	1098000	1140000	42000	1000	3
EOM 28	8	1165000	1203000	38000	1000	3
EOM 28	10	49337	60000	10663	1000	3
EOM 28	10	292000	342000	50000	1000	2
EOM 28	10	396000	416000	20000	1000	3
EOM 28	10	876000	900000	24000	1000	10
EOM 28	10	1541000	1548000	7000	1000	5
EOM 28	11	461000	471000	10000	1000	14
EOM 28	11	776000	839000	63000	1000	2
EOM 28	11	853000	859000	6000	1000	6
EOM 28	11	879000	902000	23000	1000	6
EOM 28	11	909000	917000	8000	1000	17
EOM 28	11	1303000	1349000	46000	1000	4
EOM 28	11	1401000	1431000	30000	1000	3
EOM 28	11	1578000	1657000	79000	1000	2
EOM 28	12	50000	63000	13000	1000	13
EOM 28	12	314000	336000	22000	1000	4
EOM 28	12	485000	501000	16000	1000	6
EOM 28	12	510000	517000	7000	1000	11
EOM 28	12	1386000	1433000	47000	1000	4
EOM 28	12	1660000	1682000	22000	1000	8
EOM 28	13	1052000	1066000	14000	1000	5
EOM 28	13	1071000	1084000	13000	1000	7
EOM 28	13	2253000	2261000	8000	1000	7
EOM 28	13	2371000	2391000	20000	1000	7
EOM 28	13	2687000	2741000	54000	1000	2
EOM 28	14	1708000	1764000	56000	1000	5
EOM 28	14	1804000	1821000	17000	1000	7
EOM 28	5	890000	970000	80000	5000	5
EOM 29	5	184000	206000	22000	1000	5
EOM 29	5	486000	516000	30000	1000	7
EOM 29	5	907000	935000	28000	1000	8
EOM 29	5	1328000	1333477	5477	1000	4
EOM 29	6	1124000	1168000	44000	1000	4
EOM 29	6	1221000	1241000	20000	1000	3
EOM 29	6	1262000	1279000	17000	1000	4
EOM 29	10	1541000	1548000	7000	1000	3
EOM 29	11	461000	470000	9000	1000	17
EOM 29	11	776000	839000	63000	1000	3
EOM 29	11	853000	860000	7000	1000	2
EOM 29	11	873000	944000	71000	1000	3
EOM 29	11	1283000	1354000	71000	1000	2
EOM 29	11	1374000	1381000	7000	1000	2
EOM 29	11	1933000	2003814	70814	1000	2
EOM 29	12	1355000	1433000	78000	1000	4.25641
EOM 29	12	1440000	1456000	16000	1000	2
EOM 29	12	1470000	1481000	11000	1000	5
EOM 29	12	1545000	1556000	11000	1000	6
EOM 29	12	1660000	1682000	22000	1000	17
LNM	1	397000	413000	16000	1000	8
LNM	3	114000	119000	5000	1000	4
LNM	5	909000	935000	26000	1000	8
LNM	6	365000	387000	22000	1000	7
LNM	6	566000	594000	28000	1000	5
LNM	6	808000	816000	8000	1000	20
LNM	11	169000	174000	5000	1000	21
LNM	11	880000	917000	37000	1000	7.51351
LNM	12	1414000	1431000	17000	1000	7
LNM	13	101000	106000	5000	1000	9
LNM	13	1986000	2048000	62000	1000	3
LNM	14	577000	680000	103000	1000	2
LNM	14	693000	745000	52000	1000	4
LNM	14	1318000	1327000	9000	1000	17
LNM	14	1681000	1788000	107000	1000	3.92523
LNM	14	1804000	1818000	14000	1000	7
EOM 30	2	708000	716000	8000	1000	3
EOM 30	2	755000	767000	12000	1000	2
EOM 30	2	789000	817000	28000	1000	2
EOM 30	4	1094000	1145398	51398	1000	2
EOM 30	5	180000	206000	26000	1000	4
EOM 30	5	494000	516000	22000	1000	10
EOM 30	5	907000	935000	28000	1000	8
EOM 30	5	1103000	1111000	8000	1000	11
EOM 30	8	735000	742000	7000	1000	5
EOM 30	8	751000	754000	3000	1000	23
EOM 30	9	676000	691000	15000	1000	6
EOM 30	9	809000	820000	11000	1000	5
EOM 30	9	1225000	1252000	27000	1000	4
EOM 30	10	510000	589000	79000	1000	2
EOM 30	10	876000	900000	24000	1000	7
EOM 30	10	966000	983000	17000	1000	3
EOM 30	10	991000	1006000	15000	1000	7
EOM 30	10	1034000	1048000	14000	1000	8
EOM 30	10	1069000	1087000	18000	1000	3
EOM 30	10	1313000	1327000	14000	1000	5
EOM 30	10	1397000	1472000	75000	1000	3
EOM 30	11	461000	471000	10000	1000	10
EOM 30	11	603000	614000	11000	1000	2
EOM 30	11	649000	709000	60000	1000	2
EOM 30	11	776000	788000	12000	1000	11
EOM 30	11	872000	944000	72000	1000	2
EOM 30	12	50000	67000	17000	1000	8
EOM 30	12	1392000	1400000	8000	1000	9
EOM 30	12	1417000	1431000	14000	1000	15
EOM 30	12	1660000	1677000	17000	1000	15
EOM 30	13	920000	953000	33000	1000	2
EOM 30	13	2298000	2312000	14000	1000	9
EOM 30	13	2341000	2348000	7000	1000	11
EOM 30	13	2371000	2386000	15000	1000	12
EOM 30	13	2811000	2824000	13000	1000	3
EOM 30	14	458000	475000	17000	1000	8
EOM 30	14	694000	742000	48000	1000	4
EOM 30	14	1378000	1401000	23000	1000	6
EOM 30	14	1462000	1472000	10000	1000	7
EOM 30	14	1717000	1788000	71000	1000	4.59155
EOM 30	14	1808000	1821000	13000	1000	9
EOM 30	14	1901000	1917000	16000	1000	2
ENM	1	191000	196000	5000	1000	16
ENM	3	427000	434000	7000	1000	27
ENM	4	1004000	1017000	13000	1000	3
ENM	5	372000	388000	16000	1000	6.375
ENM	5	486000	515000	29000	1000	9.72414
ENM	5	889000	901000	12000	1000	5.66667
ENM	5	906000	926000	20000	1000	4.5
ENM	6	189000	204000	15000	1000	3
ENM	6	566000	578000	12000	1000	6
ENM	6	917000	928000	11000	1000	2
ENM	6	959000	968000	9000	1000	5
ENM	6	995000	1007000	12000	1000	3
ENM	6	1125000	1168000	43000	1000	2
ENM	8	259000	267000	8000	1000	13
ENM	10	581000	588000	7000	1000	10
ENM	10	706000	711000	5000	1000	14
ENM	10	759000	778000	19000	1000	5
ENM	10	905000	913000	8000	1000	6
ENM	10	969000	974000	5000	1000	5
ENM	10	988000	1006000	18000	1000	4
ENM	10	1545000	1550000	5000	1000	5
ENM	11	169000	174000	5000	1000	9
ENM	11	270000	286000	16000	1000	2
ENM	11	303000	312000	9000	1000	7
ENM	11	460000	478000	18000	1000	2
ENM	11	703000	708000	5000	1000	11
ENM	11	721000	732000	11000	1000	2
ENM	11	750000	762000	12000	1000	3
ENM	11	776000	789000	13000	1000	5
ENM	11	909000	916000	7000	1000	19
ENM	11	1950000	1969000	19000	1000	4
ENM	12	49281	57000	7719	1000	19
ENM	12	277000	290000	13000	1000	4
ENM	12	485000	500000	15000	1000	6
ENM	12	1356000	1431000	75000	1000	2
ENM	13	193000	201000	8000	1000	3
ENM	13	1590000	1596000	6000	1000	9
ENM	13	2254000	2262000	8000	1000	8
ENM	13	2813000	2818000	5000	1000	12
ENM	14	1192000	1199000	7000	1000	16
ENM	14	1318000	1326000	8000	1000	10
ENM	14	1707000	1748000	41000	1000	4.31707
ENM	14	1804000	1818000	14000	1000	4
ENM	14	1907000	1918000	11000	1000	3
ENM	14	1947000	1952000	5000	1000	5
ENM	14	3090000	3101000	11000	1000	5
ENM	8	1160000	1264000	104000	8000	2
LOM 4	4	751000	776000	25000	1000	6
LOM 4	4	787000	842000	55000	1000	3
LOM 4	4	854000	936357	82357	1000	3
LOM 4	5	184000	206000	22000	1000	5
LOM 4	5	346000	451000	105000	1000	2
LOM 4	5	486000	516000	30000	1000	8
LOM 4	5	907000	935000	28000	1000	6
LOM 4	6	1132000	1168000	36000	1000	3
LOM 4	6	1221000	1241000	20000	1000	3
LOM 4	6	1262000	1279000	17000	1000	2
LOM 4	10	686000	698000	12000	1000	4
LOM 4	10	705000	732000	27000	1000	5
LOM 4	11	461000	471000	10000	1000	11
LOM 4	11	1933000	2003814	70814	1000	2
LOM 4	12	50000	63000	13000	1000	11
LOM 4	12	1660000	1682000	22000	1000	13
LOM 4	13	1052000	1136000	84000	1000	4
LOM 4	2	415000	525000	110000	5000	3
LOM 5	4	854000	936357	82357	1000	2
LOM 5	5	184000	206000	22000	1000	6
LOM 5	5	486000	516000	30000	1000	6
LOM 5	5	907000	935000	28000	1000	9
LOM 5	8	1098000	1140000	42000	1000	3
LOM 5	9	259000	270000	11000	1000	6
LOM 5	10	293000	355000	62000	1000	2
LOM 5	10	510000	594000	84000	1000	2
LOM 5	10	876000	887000	11000	1000	10
LOM 5	11	461000	471000	10000	1000	16
LOM 5	11	776000	788000	12000	1000	8
LOM 5	11	879000	902000	23000	1000	6
LOM 5	11	909000	920000	11000	1000	4
LOM 5	11	1303000	1349000	46000	1000	5
LOM 5	12	50000	63000	13000	1000	12
LOM 5	12	1660000	1682000	22000	1000	13
LOM 5	13	2248000	2266000	18000	1000	4
LOM 5	13	2298000	2312000	14000	1000	6
LOM 5	13	2371000	2391000	20000	1000	5
LOM 5	13	2811000	2823000	12000	1000	3
LOM 5	14	1717000	1748000	31000	1000	6.3871
Dd2 Bulk	1	475000	481000	6000	1000	4
Dd2 Bulk	3	617000	623000	6000	1000	3
Dd2 Bulk	4	292000	298000	6000	1000	2
Dd2 Bulk	5	75000	80000	5000	1000	3
Dd2 Bulk	5	888000	970000	82000	1000	2
Dd2 Bulk	10	999000	1004000	5000	1000	2
Dd2 Bulk	10	1520000	1548000	28000	1000	4
Dd2 Bulk	11	1953000	1966000	13000	1000	4
Dd2 Bulk	12	50000	57000	7000	1000	2
Dd2 Bulk	12	150000	155000	5000	1000	3
Dd2 Bulk	12	776000	781000	5000	1000	3
Dd2 Bulk	12	971000	976000	5000	1000	3
Dd2 Bulk	5	890000	970000	80000	5000	2
Dd2 Bulk	10	1520000	1545000	25000	5000	5
Dd2 Bulk	10	1520000	1576000	56000	8000	2
Dd2 Bulk	10	1520000	1580000	60000	10000	3
LOM 11	1	501000	591735	90735	1000	0
LOM 11	2	67437	106000	38563	1000	0
LOM 11	2	382000	416000	34000	1000	0
LOM 11	3	63098	67000	3902	1000	0
LOM 11	3	1004000	1016044	12044	1000	0
LOM 11	4	86539	127000	40461	1000	0
LOM 11	4	776000	787000	11000	1000	0
LOM 11	4	842000	854000	12000	1000	0
LOM 11	4	979880	1004000	24120	1000	0
LOM 11	4	1018000	1093000	75000	1000	0
LOM 11	5	146000	151000	5000	1000	0
LOM 11	5	163000	177000	14000	1000	0
LOM 11	5	229000	265000	36000	1000	0
LOM 11	5	935000	945000	10000	1000	0
LOM 11	6	39482	79000	39518	1000	0
LOM 11	6	1289000	1317742	28742	1000	0
LOM 11	8	57342	128000	70658	1000	0
LOM 11	8	189000	196000	7000	1000	0
LOM 11	8	207000	212000	5000	1000	0
LOM 11	8	238000	245000	7000	1000	0
LOM 11	8	278000	292000	14000	1000	0
LOM 11	8	1140000	1162000	22000	1000	0
LOM 11	8	1359000	1391319	32319	1000	0
LOM 11	9	305000	410000	105000	1000	0
LOM 11	9	741000	804000	63000	1000	0
LOM 11	9	1259000	1279000	20000	1000	0
LOM 11	10	251000	301000	50000	1000	0
LOM 11	10	416000	430000	14000	1000	0
LOM 11	10	788000	796000	8000	1000	0
LOM 11	10	1141000	1186000	45000	1000	0
LOM 11	10	1491000	1600155	109155	1000	0
LOM 11	11	77653	109000	31347	1000	0
LOM 11	11	1381000	1394000	13000	1000	0
LOM 11	11	1919000	1933000	14000	1000	0
LOM 11	12	63000	131000	68000	1000	0
LOM 11	12	138000	242000	104000	1000	0
LOM 11	12	1486000	1499000	13000	1000	0
LOM 11	12	1527000	1543000	16000	1000	0
LOM 11	12	1802000	1843000	41000	1000	0
LOM 11	12	1924000	1992000	68000	1000	0
LOM 11	12	2164000	2175029	11029	1000	0
LOM 11	13	1431000	1448000	17000	1000	0
LOM 11	13	2791000	2811000	20000	1000	0
LOM 11	13	2820000	2857353	37353	1000	0
LOM 11	14	247000	271000	24000	1000	0
LOM 11	14	1822000	1830000	8000	1000	0
LOM 11	14	1883000	1905000	22000	1000	0
LOM 11	14	1917000	1948000	31000	1000	0
LOM 11	14	2230000	2241000	11000	1000	0
LOM 11	14	2251000	2268000	17000	1000	0
LOM 11	1	91182	95000	3818	5000	0
LOM 11	1	500000	591735	91735	5000	0
LOM 11	2	67437	105000	37563	5000	0
LOM 11	2	875000	880725	5725	5000	0
LOM 11	6	39482	75000	35518	5000	0
LOM 11	6	1290000	1317742	27742	5000	0
LOM 11	8	1360000	1391319	31319	5000	0
LOM 11	9	1395000	1448080	53080	5000	0
LOM 11	11	77653	110000	32347	5000	0
LOM 11	12	2165000	2175029	10029	5000	0
LOM 11	13	72311	145000	72689	5000	0
LOM 11	13	1425000	1450000	25000	5000	0
LOM 11	13	2780000	2857353	77353	5000	0
LOM 11	14	32982	135000	102018	5000	0
LOM 11	14	3235000	3259776	24776	5000	0
LOM 11	1	91182	112000	20818	8000	0
LOM 11	2	67437	112000	44563	8000	0
LOM 11	5	37148	40000	2852	8000	0
LOM 11	6	39482	80000	40518	8000	0
LOM 11	6	1288000	1317742	29742	8000	0
LOM 11	8	1360000	1391319	31319	8000	0
LOM 11	9	1384000	1448080	64080	8000	0
LOM 11	10	1496000	1600155	104155	8000	0
LOM 11	11	77653	104000	26347	8000	0
LOM 11	12	2168000	2175029	7029	8000	0
LOM 11	13	1408000	1448000	40000	8000	0
LOM 11	13	2792000	2857353	65353	8000	0
LOM 11	1	91182	110000	18818	10000	0
LOM 11	2	67437	110000	42563	10000	0
LOM 11	6	39482	80000	40518	10000	0
LOM 11	6	1290000	1317742	27742	10000	0
LOM 11	7	76560	80000	3440	10000	0
LOM 11	8	1360000	1391319	31319	10000	0
LOM 11	9	1390000	1448080	58080	10000	0
LOM 11	10	1580000	1600155	20155	10000	0
LOM 11	11	77653	110000	32347	10000	0
LOM 11	12	2170000	2175029	5029	10000	0
LOM 11	13	72311	80000	7689	10000	0
LOM 11	13	2780000	2857353	77353	10000	0
LOM 11	14	32982	40000	7018	10000	0
LOM 11	14	3250000	3259776	9776	10000	0
LOM 12	1	572000	591735	19735	1000	0
LOM 12	2	67437	141000	73563	1000	0
LOM 12	2	273000	281000	8000	1000	0
LOM 12	2	385000	391000	6000	1000	0
LOM 12	2	817000	880725	63725	1000	0
LOM 12	3	63098	125000	61902	1000	0
LOM 12	3	1003000	1016044	13044	1000	0
LOM 12	4	841000	855000	14000	1000	0
LOM 12	5	969000	1027000	58000	1000	0
LOM 12	5	1067000	1076000	9000	1000	0
LOM 12	5	1145000	1153000	8000	1000	0
LOM 12	6	39482	79000	39518	1000	0
LOM 12	6	1287000	1317742	30742	1000	0
LOM 12	7	76560	77000	440	1000	0
LOM 12	7	1386000	1386107	107	1000	0
LOM 12	8	802000	900000	98000	1000	0
LOM 12	8	1359000	1391319	32319	1000	0
LOM 12	9	1348000	1448080	100080	1000	0
LOM 12	10	594000	600000	6000	1000	0
LOM 12	10	783000	796000	13000	1000	0
LOM 12	10	1491000	1600155	109155	1000	0
LOM 12	11	77653	161000	83347	1000	0
LOM 12	11	174000	268000	94000	1000	0
LOM 12	11	709000	723000	14000	1000	0
LOM 12	11	1919000	1933000	14000	1000	0
LOM 12	12	74000	144000	70000	1000	0
LOM 12	12	2164000	2175029	11029	1000	0
LOM 12	13	2228000	2248000	20000	1000	0
LOM 12	13	2413000	2418000	5000	1000	0
LOM 12	13	2778000	2857353	79353	1000	0
LOM 12	1	520000	591735	71735	5000	0
LOM 12	2	67437	110000	42563	5000	0
LOM 12	2	875000	880725	5725	5000	0
LOM 12	4	86539	105000	18461	5000	0
LOM 12	6	39482	75000	35518	5000	0
LOM 12	6	1295000	1317742	22742	5000	0
LOM 12	7	1385000	1386107	1107	5000	0
LOM 12	8	1345000	1391319	46319	5000	0
LOM 12	9	79026	135000	55974	5000	0
LOM 12	9	1405000	1448080	43080	5000	0
LOM 12	10	49337	70000	20663	5000	0
LOM 12	11	77653	110000	32347	5000	0
LOM 12	12	2165000	2175029	10029	5000	0
LOM 12	13	72311	75000	2689	5000	0
LOM 12	13	1430000	1455000	25000	5000	0
LOM 12	13	2780000	2857353	77353	5000	0
LOM 12	1	91182	112000	20818	8000	0
LOM 12	2	67437	112000	44563	8000	0
LOM 12	2	872000	880725	8725	8000	0
LOM 12	5	37148	40000	2852	8000	0
LOM 12	6	39482	80000	40518	8000	0
LOM 12	6	1280000	1317742	37742	8000	0
LOM 12	7	1384000	1386107	2107	8000	0
LOM 12	8	1352000	1391319	39319	8000	0
LOM 12	9	79026	136000	56974	8000	0
LOM 12	9	1384000	1448080	64080	8000	0
LOM 12	10	1576000	1600155	24155	8000	0
LOM 12	11	77653	104000	26347	8000	0
LOM 12	12	2168000	2175029	7029	8000	0
LOM 12	13	72311	88000	15689	8000	0
LOM 12	13	1408000	1448000	40000	8000	0
LOM 12	13	2792000	2857353	65353	8000	0
LOM 12	1	91182	110000	18818	10000	0
LOM 12	2	67437	110000	42563	10000	0
LOM 12	2	840000	880725	40725	10000	0
LOM 12	5	37148	40000	2852	10000	0
LOM 12	6	39482	80000	40518	10000	0
LOM 12	6	1280000	1317742	37742	10000	0
LOM 12	7	76560	80000	3440	10000	0
LOM 12	8	1360000	1391319	31319	10000	0
LOM 12	9	1380000	1448080	68080	10000	0
LOM 12	10	1580000	1600155	20155	10000	0
LOM 12	11	77653	110000	32347	10000	0
LOM 12	12	2160000	2175029	15029	10000	0
LOM 12	13	72311	80000	7689	10000	0
LOM 12	13	1410000	1460000	50000	10000	0
LOM 12	13	2780000	2857353	77353	10000	0
LOM 13	2	67437	113000	45563	1000	0
LOM 13	2	273000	281000	8000	1000	0
LOM 13	2	385000	391000	6000	1000	0
LOM 13	2	824000	880725	56725	1000	0
LOM 13	3	63098	125000	61902	1000	0
LOM 13	3	1004000	1016044	12044	1000	0
LOM 13	4	843000	855000	12000	1000	0
LOM 13	6	39482	79000	39518	1000	0
LOM 13	6	1010000	1022000	12000	1000	0
LOM 13	6	1154000	1159000	5000	1000	0
LOM 13	6	1171000	1181000	10000	1000	0
LOM 13	6	1295000	1317742	22742	1000	0
LOM 13	7	1386000	1386107	107	1000	0
LOM 13	8	57342	101000	43658	1000	0
LOM 13	8	1345000	1391319	46319	1000	0
LOM 13	9	1348000	1448080	100080	1000	0
LOM 13	10	784000	795000	11000	1000	0
LOM 13	10	809000	816000	7000	1000	0
LOM 13	10	1087000	1095000	8000	1000	0
LOM 13	10	1145000	1163000	18000	1000	0
LOM 13	10	1491000	1600155	109155	1000	0
LOM 13	11	710000	719000	9000	1000	0
LOM 13	11	1918000	1933000	15000	1000	0
LOM 13	12	601000	620000	19000	1000	0
LOM 13	12	2164000	2175029	11029	1000	0
LOM 13	13	2227000	2248000	21000	1000	0
LOM 13	13	2262000	2274000	12000	1000	0
LOM 13	13	2778000	2857353	79353	1000	0
LOM 13	14	1214000	1220000	6000	1000	0
LOM 13	14	1788000	1804000	16000	1000	0
LOM 13	1	520000	591735	71735	5000	0
LOM 13	2	67437	105000	37563	5000	0
LOM 13	2	875000	880725	5725	5000	0
LOM 13	4	86539	105000	18461	5000	0
LOM 13	6	39482	75000	35518	5000	0
LOM 13	6	1295000	1317742	22742	5000	0
LOM 13	7	1385000	1386107	1107	5000	0
LOM 13	8	1345000	1391319	46319	5000	0
LOM 13	9	79026	110000	30974	5000	0
LOM 13	9	1395000	1448080	53080	5000	0
LOM 13	10	49337	70000	20663	5000	0
LOM 13	11	77653	110000	32347	5000	0
LOM 13	12	2165000	2175029	10029	5000	0
LOM 13	13	72311	85000	12689	5000	0
LOM 13	13	1430000	1455000	25000	5000	0
LOM 13	13	2780000	2857353	77353	5000	0
LOM 13	14	3235000	3259776	24776	5000	0
LOM 13	2	67437	112000	44563	8000	0
LOM 13	2	840000	880725	40725	8000	0
LOM 13	5	37148	40000	2852	8000	0
LOM 13	6	39482	80000	40518	8000	0
LOM 13	6	1296000	1317742	21742	8000	0
LOM 13	7	1384000	1386107	2107	8000	0
LOM 13	8	1344000	1391319	47319	8000	0
LOM 13	9	79026	144000	64974	8000	0
LOM 13	9	1400000	1448080	48080	8000	0
LOM 13	10	1576000	1600155	24155	8000	0
LOM 13	11	77653	104000	26347	8000	0
LOM 13	12	2168000	2175029	7029	8000	0
LOM 13	13	72311	88000	15689	8000	0
LOM 13	13	1408000	1448000	40000	8000	0
LOM 13	13	2792000	2857353	65353	8000	0
LOM 13	1	91182	110000	18818	10000	0
LOM 13	2	67437	110000	42563	10000	0
LOM 13	2	840000	880725	40725	10000	0
LOM 13	5	37148	40000	2852	10000	0
LOM 13	6	39482	80000	40518	10000	0
LOM 13	6	1280000	1317742	37742	10000	0
LOM 13	7	76560	80000	3440	10000	0
LOM 13	8	1350000	1391319	41319	10000	0
LOM 13	9	79026	140000	60974	10000	0
LOM 13	9	1350000	1448080	98080	10000	0
LOM 13	10	1580000	1600155	20155	10000	0
LOM 13	11	77653	110000	32347	10000	0
LOM 13	12	2160000	2175029	15029	10000	0
LOM 13	13	72311	80000	7689	10000	0
LOM 13	13	2780000	2857353	77353	10000	0
LOM 14	1	570000	591735	21735	1000	0
LOM 14	2	67437	141000	73563	1000	0
LOM 14	2	814000	880725	66725	1000	0
LOM 14	3	63098	125000	61902	1000	0
LOM 14	3	1004000	1016044	12044	1000	0
LOM 14	4	842000	854000	12000	1000	0
LOM 14	5	251000	265000	14000	1000	0
LOM 14	6	39482	79000	39518	1000	0
LOM 14	6	1283000	1317742	34742	1000	0
LOM 14	7	76560	77000	440	1000	0
LOM 14	7	819000	825000	6000	1000	0
LOM 14	7	833000	843000	10000	1000	0
LOM 14	7	1386000	1386107	107	1000	0
LOM 14	8	57342	101000	43658	1000	0
LOM 14	8	1356000	1391319	35319	1000	0
LOM 14	9	1348000	1448080	100080	1000	0
LOM 14	10	251000	292000	41000	1000	0
LOM 14	10	416000	478000	62000	1000	0
LOM 14	10	594000	600000	6000	1000	0
LOM 14	10	788000	795000	7000	1000	0
LOM 14	10	1087000	1095000	8000	1000	0
LOM 14	10	1141000	1188000	47000	1000	0
LOM 14	10	1495000	1600155	105155	1000	0
LOM 14	11	77653	161000	83347	1000	0
LOM 14	11	173000	268000	95000	1000	0
LOM 14	11	441000	462000	21000	1000	0
LOM 14	11	471000	500000	29000	1000	0
LOM 14	11	1918000	1933000	15000	1000	0
LOM 14	12	49281	50000	719	1000	0
LOM 14	12	601000	620000	19000	1000	0
LOM 14	12	1456000	1464000	8000	1000	0
LOM 14	12	1923000	1993000	70000	1000	0
LOM 14	12	2164000	2175029	11029	1000	0
LOM 14	13	1241000	1247000	6000	1000	0
LOM 14	13	2331000	2336000	5000	1000	0
LOM 14	13	2413000	2418000	5000	1000	0
LOM 14	13	2777000	2857353	80353	1000	0
LOM 14	14	1917000	1943000	26000	1000	0
LOM 14	14	2236000	2264000	28000	1000	0
LOM 14	14	2444000	2463000	19000	1000	0
LOM 14	1	520000	591735	71735	5000	0
LOM 14	2	67437	110000	42563	5000	0
LOM 14	2	845000	880725	35725	5000	0
LOM 14	3	1005000	1016044	11044	5000	0
LOM 14	4	86539	105000	18461	5000	0
LOM 14	6	39482	75000	35518	5000	0
LOM 14	6	1295000	1317742	22742	5000	0
LOM 14	7	1385000	1386107	1107	5000	0
LOM 14	8	57342	100000	42658	5000	0
LOM 14	8	1355000	1391319	36319	5000	0
LOM 14	9	79026	135000	55974	5000	0
LOM 14	9	1390000	1448080	58080	5000	0
LOM 14	10	1580000	1600155	20155	5000	0
LOM 14	11	77653	110000	32347	5000	0
LOM 14	12	2165000	2175029	10029	5000	0
LOM 14	13	1430000	1455000	25000	5000	0
LOM 14	13	2780000	2857353	77353	5000	0
LOM 14	1	91182	96000	4818	8000	0
LOM 14	2	67437	112000	44563	8000	0
LOM 14	2	840000	880725	40725	8000	0
LOM 14	5	37148	40000	2852	8000	0
LOM 14	6	39482	80000	40518	8000	0
LOM 14	6	1296000	1317742	21742	8000	0
LOM 14	8	1344000	1391319	47319	8000	0
LOM 14	9	79026	136000	56974	8000	0
LOM 14	9	1384000	1448080	64080	8000	0
LOM 14	10	1576000	1600155	24155	8000	0
LOM 14	11	77653	104000	26347	8000	0
LOM 14	12	2168000	2175029	7029	8000	0
LOM 14	13	1408000	1448000	40000	8000	0
LOM 14	13	2792000	2857353	65353	8000	0
LOM 14	1	91182	110000	18818	10000	0
LOM 14	2	67437	110000	42563	10000	0
LOM 14	2	840000	880725	40725	10000	0
LOM 14	5	37148	40000	2852	10000	0
LOM 14	6	39482	80000	40518	10000	0
LOM 14	6	1290000	1317742	27742	10000	0
LOM 14	7	76560	80000	3440	10000	0
LOM 14	8	1350000	1391319	41319	10000	0
LOM 14	9	79026	140000	60974	10000	0
LOM 14	9	1390000	1448080	58080	10000	0
LOM 14	10	1580000	1600155	20155	10000	0
LOM 14	11	77653	110000	32347	10000	0
LOM 14	12	2160000	2175029	15029	10000	0
LOM 14	13	72311	80000	7689	10000	0
LOM 14	13	2780000	2857353	77353	10000	0
LOM 15	1	572000	591735	19735	1000	0
LOM 15	2	67437	106000	38563	1000	0
LOM 15	2	385000	416000	31000	1000	0
LOM 15	2	822000	880725	58725	1000	0
LOM 15	3	63098	66000	2902	1000	0
LOM 15	3	120000	125000	5000	1000	0
LOM 15	3	1004000	1016044	12044	1000	0
LOM 15	4	842000	854000	12000	1000	0
LOM 15	5	1128000	1186000	58000	1000	0
LOM 15	6	39482	79000	39518	1000	0
LOM 15	6	1288000	1317742	29742	1000	0
LOM 15	7	1386000	1386107	107	1000	0
LOM 15	8	57342	100000	42658	1000	0
LOM 15	8	800000	900000	100000	1000	0
LOM 15	8	1355000	1391319	36319	1000	0
LOM 15	9	79026	136000	56974	1000	0
LOM 15	10	217000	291000	74000	1000	0
LOM 15	10	416000	432000	16000	1000	0
LOM 15	10	788000	795000	7000	1000	0
LOM 15	11	1918000	1933000	15000	1000	0
LOM 15	12	49281	50000	719	1000	0
LOM 15	12	79000	144000	65000	1000	0
LOM 15	12	159000	165000	6000	1000	0
LOM 15	12	185000	232000	47000	1000	0
LOM 15	12	598000	620000	22000	1000	0
LOM 15	12	1923000	1994000	71000	1000	0
LOM 15	12	2164000	2175029	11029	1000	0
LOM 15	13	1431000	1448000	17000	1000	0
LOM 15	13	2791000	2857353	66353	1000	0
LOM 15	14	934000	942000	8000	1000	0
LOM 15	1	91182	95000	3818	5000	0
LOM 15	1	520000	591735	71735	5000	0
LOM 15	2	67437	110000	42563	5000	0
LOM 15	2	875000	880725	5725	5000	0
LOM 15	4	86539	105000	18461	5000	0
LOM 15	6	39482	75000	35518	5000	0
LOM 15	6	1295000	1317742	22742	5000	0
LOM 15	7	1385000	1386107	1107	5000	0
LOM 15	8	57342	110000	52658	5000	0
LOM 15	8	800000	900000	100000	5000	0
LOM 15	8	1360000	1391319	31319	5000	0
LOM 15	9	79026	135000	55974	5000	0
LOM 15	9	1405000	1448080	43080	5000	0
LOM 15	10	49337	70000	20663	5000	0
LOM 15	11	77653	110000	32347	5000	0
LOM 15	12	2165000	2175029	10029	5000	0
LOM 15	13	72311	75000	2689	5000	0
LOM 15	13	1430000	1455000	25000	5000	0
LOM 15	13	2780000	2857353	77353	5000	0
LOM 15	14	3235000	3259776	24776	5000	0
LOM 15	1	91182	96000	4818	8000	0
LOM 15	1	504000	591735	87735	8000	0
LOM 15	2	67437	112000	44563	8000	0
LOM 15	2	872000	880725	8725	8000	0
LOM 15	5	37148	40000	2852	8000	0
LOM 15	6	39482	80000	40518	8000	0
LOM 15	6	1288000	1317742	29742	8000	0
LOM 15	7	76560	80000	3440	8000	0
LOM 15	8	1360000	1391319	31319	8000	0
LOM 15	9	79026	184000	104974	8000	0
LOM 15	10	1576000	1600155	24155	8000	0
LOM 15	11	77653	104000	26347	8000	0
LOM 15	12	2168000	2175029	7029	8000	0
LOM 15	13	72311	88000	15689	8000	0
LOM 15	13	1408000	1448000	40000	8000	0
LOM 15	13	2792000	2857353	65353	8000	0
LOM 15	2	67437	110000	42563	10000	0
LOM 15	5	37148	50000	12852	10000	0
LOM 15	6	39482	80000	40518	10000	0
LOM 15	6	1290000	1317742	27742	10000	0
LOM 15	7	76560	80000	3440	10000	0
LOM 15	8	57342	110000	52658	10000	0
LOM 15	8	800000	900000	100000	10000	0
LOM 15	8	1360000	1391319	31319	10000	0
LOM 15	9	79026	180000	100974	10000	0
LOM 15	10	1580000	1600155	20155	10000	0
LOM 15	11	77653	110000	32347	10000	0
LOM 15	12	2170000	2175029	5029	10000	0
LOM 15	13	72311	90000	17689	10000	0
LOM 15	13	2780000	2857353	77353	10000	0
LOM 15	14	3240000	3259776	19776	10000	0
LOM 16	1	572000	591735	19735	1000	0
LOM 16	2	67437	112000	44563	1000	0
LOM 16	2	273000	281000	8000	1000	0
LOM 16	2	823000	880725	57725	1000	0
LOM 16	3	63098	67000	3902	1000	0
LOM 16	3	1004000	1016044	12044	1000	0
LOM 16	4	698000	705000	7000	1000	0
LOM 16	4	842000	855000	13000	1000	0
LOM 16	6	39482	79000	39518	1000	0
LOM 16	6	1295000	1317742	22742	1000	0
LOM 16	8	57342	105000	47658	1000	0
LOM 16	8	803000	837000	34000	1000	0
LOM 16	8	1356000	1391319	35319	1000	0
LOM 16	9	1348000	1448080	100080	1000	0
LOM 16	10	784000	795000	11000	1000	0
LOM 16	10	1146000	1163000	17000	1000	0
LOM 16	10	1495000	1543000	48000	1000	0
LOM 16	10	1548000	1600155	52155	1000	0
LOM 16	11	77653	109000	31347	1000	0
LOM 16	11	570000	602000	32000	1000	0
LOM 16	11	709000	719000	10000	1000	0
LOM 16	11	1918000	1933000	15000	1000	0
LOM 16	12	49281	50000	719	1000	0
LOM 16	12	1925000	1993000	68000	1000	0
LOM 16	12	2164000	2175029	11029	1000	0
LOM 16	13	462000	473000	11000	1000	0
LOM 16	13	885000	920000	35000	1000	0
LOM 16	13	953000	973000	20000	1000	0
LOM 16	13	1233000	1247000	14000	1000	0
LOM 16	13	2404000	2418000	14000	1000	0
LOM 16	13	2778000	2857353	79353	1000	0
LOM 16	14	923000	942000	19000	1000	0
LOM 16	1	540000	591735	51735	5000	0
LOM 16	2	67437	105000	37563	5000	0
LOM 16	2	875000	880725	5725	5000	0
LOM 16	3	1005000	1016044	11044	5000	0
LOM 16	4	86539	105000	18461	5000	0
LOM 16	6	39482	75000	35518	5000	0
LOM 16	6	1295000	1317742	22742	5000	0
LOM 16	7	1385000	1386107	1107	5000	0
LOM 16	8	1345000	1391319	46319	5000	0
LOM 16	9	79026	135000	55974	5000	0
LOM 16	9	1350000	1448080	98080	5000	0
LOM 16	10	49337	70000	20663	5000	0
LOM 16	11	77653	110000	32347	5000	0
LOM 16	12	2165000	2175029	10029	5000	0
LOM 16	13	1430000	1455000	25000	5000	0
LOM 16	13	2780000	2857353	77353	5000	0
LOM 16	14	3220000	3259776	39776	5000	0
LOM 16	2	67437	112000	44563	8000	0
LOM 16	2	840000	880725	40725	8000	0
LOM 16	5	37148	40000	2852	8000	0
LOM 16	6	39482	80000	40518	8000	0
LOM 16	6	1296000	1317742	21742	8000	0
LOM 16	8	1344000	1391319	47319	8000	0
LOM 16	9	79026	136000	56974	8000	0
LOM 16	9	1384000	1448080	64080	8000	0
LOM 16	10	1576000	1600155	24155	8000	0
LOM 16	11	77653	104000	26347	8000	0
LOM 16	12	2168000	2175029	7029	8000	0
LOM 16	13	1408000	1448000	40000	8000	0
LOM 16	13	2792000	2857353	65353	8000	0
LOM 16	2	67437	110000	42563	10000	0
LOM 16	2	840000	880725	40725	10000	0
LOM 16	5	37148	40000	2852	10000	0
LOM 16	6	39482	80000	40518	10000	0
LOM 16	6	1290000	1317742	27742	10000	0
LOM 16	7	76560	80000	3440	10000	0
LOM 16	8	1350000	1391319	41319	10000	0
LOM 16	9	79026	180000	100974	10000	0
LOM 16	9	1380000	1448080	68080	10000	0
LOM 16	10	1580000	1600155	20155	10000	0
LOM 16	11	77653	110000	32347	10000	0
LOM 16	12	2160000	2175029	15029	10000	0
LOM 16	13	2780000	2857353	77353	10000	0
LOM 16	14	3220000	3259776	39776	10000	0
LOM 17	2	67437	113000	45563	1000	0
LOM 17	2	385000	412000	27000	1000	0
LOM 17	2	846000	880725	34725	1000	0
LOM 17	3	63098	125000	61902	1000	0
LOM 17	3	287000	330000	43000	1000	0
LOM 17	3	1003000	1015000	12000	1000	0
LOM 17	4	776000	785000	9000	1000	0
LOM 17	4	841000	854000	13000	1000	0
LOM 17	6	39482	79000	39518	1000	0
LOM 17	6	742097	755000	12903	1000	0
LOM 17	6	1295000	1317742	22742	1000	0
LOM 17	8	57342	101000	43658	1000	0
LOM 17	8	799000	900000	101000	1000	0
LOM 17	8	1356000	1391319	35319	1000	0
LOM 17	9	1348000	1448080	100080	1000	0
LOM 17	10	218000	224000	6000	1000	0
LOM 17	10	256000	293000	37000	1000	0
LOM 17	10	416000	478000	62000	1000	0
LOM 17	10	593000	601000	8000	1000	0
LOM 17	10	788000	795000	7000	1000	0
LOM 17	10	1141000	1163000	22000	1000	0
LOM 17	10	1491000	1600155	109155	1000	0
LOM 17	11	77653	108000	30347	1000	0
LOM 17	11	570000	602000	32000	1000	0
LOM 17	11	1918000	1933000	15000	1000	0
LOM 17	12	576000	670000	94000	1000	0
LOM 17	12	1456000	1467000	11000	1000	0
LOM 17	12	2164000	2175029	11029	1000	0
LOM 17	13	1431000	1448000	17000	1000	0
LOM 17	13	2791000	2857353	66353	1000	0
LOM 17	14	1873000	1902000	29000	1000	0
LOM 17	14	1917000	1943000	26000	1000	0
LOM 17	14	2249000	2266000	17000	1000	0
LOM 17	14	2444000	2465000	21000	1000	0
LOM 17	2	67437	105000	37563	5000	0
LOM 17	2	875000	880725	5725	5000	0
LOM 17	3	1005000	1016044	11044	5000	0
LOM 17	4	86539	105000	18461	5000	0
LOM 17	6	39482	80000	40518	5000	0
LOM 17	6	1295000	1317742	22742	5000	0
LOM 17	8	57342	105000	47658	5000	0
LOM 17	8	1355000	1391319	36319	5000	0
LOM 17	9	79026	135000	55974	5000	0
LOM 17	9	1350000	1448080	98080	5000	0
LOM 17	10	1580000	1600155	20155	5000	0
LOM 17	11	77653	110000	32347	5000	0
LOM 17	12	2165000	2175029	10029	5000	0
LOM 17	13	1430000	1455000	25000	5000	0
LOM 17	13	2780000	2857353	77353	5000	0
LOM 17	2	67437	112000	44563	8000	0
LOM 17	2	872000	880725	8725	8000	0
LOM 17	5	37148	40000	2852	8000	0
LOM 17	6	39482	80000	40518	8000	0
LOM 17	6	1296000	1317742	21742	8000	0
LOM 17	8	57342	104000	46658	8000	0
LOM 17	8	1352000	1391319	39319	8000	0
LOM 17	9	79026	136000	56974	8000	0
LOM 17	9	1384000	1448080	64080	8000	0
LOM 17	10	1576000	1600155	24155	8000	0
LOM 17	11	77653	104000	26347	8000	0
LOM 17	12	2168000	2175029	7029	8000	0
LOM 17	13	72311	88000	15689	8000	0
LOM 17	13	1408000	1448000	40000	8000	0
LOM 17	2	67437	110000	42563	10000	0
LOM 17	2	850000	880725	30725	10000	0
LOM 17	5	37148	40000	2852	10000	0
LOM 17	6	39482	80000	40518	10000	0
LOM 17	6	1290000	1317742	27742	10000	0
LOM 17	7	76560	80000	3440	10000	0
LOM 17	8	1350000	1391319	41319	10000	0
LOM 17	9	1350000	1448080	98080	10000	0
LOM 17	10	1580000	1600155	20155	10000	0
LOM 17	11	77653	110000	32347	10000	0
LOM 17	12	2160000	2175029	15029	10000	0
LOM 17	13	72311	130000	57689	10000	0
LOM 17	13	2780000	2857353	77353	10000	0
LOM 17	14	32982	40000	7018	10000	0
LOM 18	1	572000	591735	19735	1000	0
LOM 18	2	67437	118000	50563	1000	0
LOM 18	2	824000	880725	56725	1000	0
LOM 18	3	63098	125000	61902	1000	0
LOM 18	3	1003000	1016044	13044	1000	0
LOM 18	4	842000	854000	12000	1000	0
LOM 18	4	1018000	1092000	74000	1000	0
LOM 18	5	246000	266000	20000	1000	0
LOM 18	5	1139000	1213000	74000	1000	0
LOM 18	6	39482	79000	39518	1000	0
LOM 18	6	1295000	1317742	22742	1000	0
LOM 18	7	833000	843000	10000	1000	0
LOM 18	7	1386000	1386107	107	1000	0
LOM 18	8	57342	101000	43658	1000	0
LOM 18	8	802000	837000	35000	1000	0
LOM 18	8	1344000	1391319	47319	1000	0
LOM 18	9	1359000	1448080	89080	1000	0
LOM 18	10	594000	600000	6000	1000	0
LOM 18	10	788000	795000	7000	1000	0
LOM 18	10	1086000	1095000	9000	1000	0
LOM 18	10	1142000	1163000	21000	1000	0
LOM 18	11	77653	107000	29347	1000	0
LOM 18	11	1918000	1933000	15000	1000	0
LOM 18	12	49281	50000	719	1000	0
LOM 18	12	427000	467000	40000	1000	0
LOM 18	12	1804000	1842000	38000	1000	0
LOM 18	12	2167000	2175029	8029	1000	0
LOM 18	13	1241000	1247000	6000	1000	0
LOM 18	13	2413000	2418000	5000	1000	0
LOM 18	13	2778000	2807000	29000	1000	0
LOM 18	13	2824000	2857353	33353	1000	0
LOM 18	14	1214000	1221000	7000	1000	0
LOM 18	14	1917000	1943000	26000	1000	0
LOM 18	1	91182	95000	3818	5000	0
LOM 18	1	540000	591735	51735	5000	0
LOM 18	2	67437	115000	47563	5000	0
LOM 18	2	830000	880725	50725	5000	0
LOM 18	4	86539	105000	18461	5000	0
LOM 18	6	39482	75000	35518	5000	0
LOM 18	6	1295000	1317742	22742	5000	0
LOM 18	7	1385000	1386107	1107	5000	0
LOM 18	8	1345000	1391319	46319	5000	0
LOM 18	9	79026	80000	974	5000	0
LOM 18	9	1405000	1448080	43080	5000	0
LOM 18	10	49337	75000	25663	5000	0
LOM 18	11	77653	110000	32347	5000	0
LOM 18	12	80000	145000	65000	5000	0
LOM 18	12	2165000	2175029	10029	5000	0
LOM 18	13	72311	85000	12689	5000	0
LOM 18	13	1430000	1455000	25000	5000	0
LOM 18	13	2780000	2857353	77353	5000	0
LOM 18	2	67437	112000	44563	8000	0
LOM 18	2	840000	880725	40725	8000	0
LOM 18	5	37148	40000	2852	8000	0
LOM 18	6	39482	80000	40518	8000	0
LOM 18	6	1288000	1317742	29742	8000	0
LOM 18	7	1384000	1386107	2107	8000	0
LOM 18	8	1344000	1391319	47319	8000	0
LOM 18	9	79026	136000	56974	8000	0
LOM 18	9	1384000	1448080	64080	8000	0
LOM 18	10	1560000	1600155	40155	8000	0
LOM 18	11	77653	104000	26347	8000	0
LOM 18	12	2168000	2175029	7029	8000	0
LOM 18	13	72311	88000	15689	8000	0
LOM 18	13	1408000	1448000	40000	8000	0
LOM 18	13	2792000	2857353	65353	8000	0
LOM 18	2	67437	110000	42563	10000	0
LOM 18	2	840000	880725	40725	10000	0
LOM 18	6	39482	80000	40518	10000	0
LOM 18	6	1290000	1317742	27742	10000	0
LOM 18	7	76560	80000	3440	10000	0
LOM 18	8	1350000	1391319	41319	10000	0
LOM 18	9	79026	140000	60974	10000	0
LOM 18	9	1380000	1448080	68080	10000	0
LOM 18	10	1580000	1600155	20155	10000	0
LOM 18	11	77653	110000	32347	10000	0
LOM 18	12	2160000	2175029	15029	10000	0
LOM 18	13	72311	130000	57689	10000	0
LOM 18	13	2780000	2857353	77353	10000	0
EOM 19	2	67437	108000	40563	1000	0
EOM 19	2	818000	880725	62725	1000	0
EOM 19	3	63098	125000	61902	1000	0
EOM 19	3	852000	858000	6000	1000	0
EOM 19	3	1003000	1016044	13044	1000	0
EOM 19	4	311000	334000	23000	1000	0
EOM 19	4	842000	854000	12000	1000	0
EOM 19	5	251000	265000	14000	1000	0
EOM 19	6	39482	84000	44518	1000	0
EOM 19	6	1295000	1317742	22742	1000	0
EOM 19	8	57342	101000	43658	1000	0
EOM 19	8	802000	838000	36000	1000	0
EOM 19	8	878000	892000	14000	1000	0
EOM 19	8	1142000	1163000	21000	1000	0
EOM 19	8	1354000	1391319	37319	1000	0
EOM 19	9	851000	922000	71000	1000	0
EOM 19	9	1359000	1448080	89080	1000	0
EOM 19	10	1498000	1600155	102155	1000	0
EOM 19	11	438000	461000	23000	1000	0
EOM 19	11	838000	878000	40000	1000	0
EOM 19	11	1919000	1933000	14000	1000	0
EOM 19	11	1974000	2003000	29000	1000	0
EOM 19	12	572000	620000	48000	1000	0
EOM 19	12	1450000	1542000	92000	1000	0
EOM 19	12	2165000	2175029	10029	1000	0
EOM 19	13	1431000	1448000	17000	1000	0
EOM 19	13	2791000	2807000	16000	1000	0
EOM 19	1	520000	591735	71735	5000	0
EOM 19	2	67437	105000	37563	5000	0
EOM 19	2	870000	880725	10725	5000	0
EOM 19	3	63098	125000	61902	5000	0
EOM 19	3	1000000	1016044	16044	5000	0
EOM 19	4	86539	105000	18461	5000	0
EOM 19	4	530000	546225	16225	5000	0
EOM 19	6	39482	75000	35518	5000	0
EOM 19	6	1295000	1317742	22742	5000	0
EOM 19	7	1385000	1386107	1107	5000	0
EOM 19	8	1355000	1391319	36319	5000	0
EOM 19	9	79026	120000	40974	5000	0
EOM 19	9	1390000	1448080	58080	5000	0
EOM 19	10	1495000	1600155	105155	5000	0
EOM 19	11	77653	110000	32347	5000	0
EOM 19	12	2165000	2175029	10029	5000	0
EOM 19	13	1430000	1455000	25000	5000	0
EOM 19	13	2780000	2857353	77353	5000	0
EOM 19	1	536000	591735	55735	8000	0
EOM 19	2	67437	112000	44563	8000	0
EOM 19	5	37148	40000	2852	8000	0
EOM 19	6	39482	80000	40518	8000	0
EOM 19	6	1296000	1317742	21742	8000	0
EOM 19	8	1352000	1391319	39319	8000	0
EOM 19	9	79026	120000	40974	8000	0
EOM 19	9	1384000	1448080	64080	8000	0
EOM 19	10	1576000	1600155	24155	8000	0
EOM 19	11	77653	104000	26347	8000	0
EOM 19	12	2168000	2175029	7029	8000	0
EOM 19	13	1416000	1456000	40000	8000	0
EOM 19	13	2792000	2857353	65353	8000	0
EOM 19	2	67437	110000	42563	10000	0
EOM 19	6	39482	80000	40518	10000	0
EOM 19	6	1290000	1317742	27742	10000	0
EOM 19	7	76560	80000	3440	10000	0
EOM 19	8	1350000	1391319	41319	10000	0
EOM 19	9	1380000	1448080	68080	10000	0
EOM 19	10	1580000	1600155	20155	10000	0
EOM 19	11	77653	110000	32347	10000	0
EOM 19	12	2170000	2175029	5029	10000	0
EOM 19	13	72311	80000	7689	10000	0
EOM 19	13	2780000	2857353	77353	10000	0
EOM 1	1	566000	591735	25735	1000	0
EOM 1	2	67437	112000	44563	1000	0
EOM 1	2	385000	411000	26000	1000	0
EOM 1	3	63098	125000	61902	1000	0
EOM 1	3	1003000	1016044	13044	1000	0
EOM 1	4	840000	855000	15000	1000	0
EOM 1	4	985000	1005000	20000	1000	0
EOM 1	4	1018000	1082000	64000	1000	0
EOM 1	5	461000	486000	25000	1000	0
EOM 1	5	783000	799000	16000	1000	0
EOM 1	6	742097	749000	6903	1000	0
EOM 1	6	1288000	1317742	29742	1000	0
EOM 1	8	57342	105000	47658	1000	0
EOM 1	8	1345000	1391319	46319	1000	0
EOM 1	9	353000	404000	51000	1000	0
EOM 1	9	749000	764000	15000	1000	0
EOM 1	10	788000	795000	7000	1000	0
EOM 1	10	1141000	1186000	45000	1000	0
EOM 1	10	1578000	1600155	22155	1000	0
EOM 1	11	77653	108000	30347	1000	0
EOM 1	11	387000	461000	74000	1000	0
EOM 1	11	570000	603000	33000	1000	0
EOM 1	11	839000	873000	34000	1000	0
EOM 1	11	1354000	1393000	39000	1000	0
EOM 1	11	1918000	1933000	15000	1000	0
EOM 1	11	1979000	2003814	24814	1000	0
EOM 1	12	49281	50000	719	1000	0
EOM 1	12	269000	279000	10000	1000	0
EOM 1	12	303000	314000	11000	1000	0
EOM 1	12	338000	347000	9000	1000	0
EOM 1	12	966000	974000	8000	1000	0
EOM 1	12	1758000	1762000	4000	1000	0
EOM 1	12	1767000	1780000	13000	1000	0
EOM 1	12	1804000	1847000	43000	1000	0
EOM 1	12	1895000	1900000	5000	1000	0
EOM 1	12	1923000	1992000	69000	1000	0
EOM 1	12	2062000	2067000	5000	1000	0
EOM 1	12	2164000	2175029	11029	1000	0
EOM 1	13	1692000	1722000	30000	1000	0
EOM 1	13	2312000	2336000	24000	1000	0
EOM 1	13	2791000	2857353	66353	1000	0
EOM 1	14	923000	942000	19000	1000	0
EOM 1	14	1919000	1948000	29000	1000	0
EOM 1	1	520000	591735	71735	5000	0
EOM 1	2	67437	105000	37563	5000	0
EOM 1	2	875000	880725	5725	5000	0
EOM 1	4	86539	105000	18461	5000	0
EOM 1	6	39482	80000	40518	5000	0
EOM 1	6	1295000	1317742	22742	5000	0
EOM 1	7	1385000	1386107	1107	5000	0
EOM 1	8	57342	105000	47658	5000	0
EOM 1	8	1345000	1391319	46319	5000	0
EOM 1	9	1385000	1448080	63080	5000	0
EOM 1	10	49337	125000	75663	5000	0
EOM 1	10	1570000	1600155	30155	5000	0
EOM 1	11	77653	110000	32347	5000	0
EOM 1	12	2165000	2175029	10029	5000	0
EOM 1	13	1430000	1455000	25000	5000	0
EOM 1	13	2780000	2857353	77353	5000	0
EOM 1	1	91182	112000	20818	8000	0
EOM 1	2	67437	112000	44563	8000	0
EOM 1	5	37148	40000	2852	8000	0
EOM 1	6	39482	80000	40518	8000	0
EOM 1	6	1288000	1317742	29742	8000	0
EOM 1	8	57342	104000	46658	8000	0
EOM 1	9	1384000	1448080	64080	8000	0
EOM 1	10	1568000	1600155	32155	8000	0
EOM 1	11	77653	104000	26347	8000	0
EOM 1	12	2168000	2175029	7029	8000	0
EOM 1	13	1408000	1448000	40000	8000	0
EOM 1	13	2792000	2857353	65353	8000	0
EOM 1	1	91182	110000	18818	10000	0
EOM 1	2	67437	110000	42563	10000	0
EOM 1	5	37148	40000	2852	10000	0
EOM 1	6	39482	80000	40518	10000	0
EOM 1	6	1290000	1317742	27742	10000	0
EOM 1	7	76560	80000	3440	10000	0
EOM 1	8	57342	100000	42658	10000	0
EOM 1	8	1350000	1391319	41319	10000	0
EOM 1	9	1380000	1448080	68080	10000	0
EOM 1	10	1560000	1600155	40155	10000	0
EOM 1	11	77653	110000	32347	10000	0
EOM 1	12	2170000	2175029	5029	10000	0
EOM 1	13	72311	130000	57689	10000	0
EOM 1	13	2780000	2857353	77353	10000	0
EOM 20	1	439000	444000	5000	1000	0
EOM 20	1	570000	591735	21735	1000	0
EOM 20	2	67437	141000	73563	1000	0
EOM 20	2	379000	416000	37000	1000	0
EOM 20	2	716000	798000	82000	1000	0
EOM 20	2	873000	880725	7725	1000	0
EOM 20	3	63098	125000	61902	1000	0
EOM 20	3	802000	829000	27000	1000	0
EOM 20	3	834000	840000	6000	1000	0
EOM 20	3	852000	877000	25000	1000	0
EOM 20	3	1004000	1016044	12044	1000	0
EOM 20	4	839000	854000	15000	1000	0
EOM 20	4	1018000	1094000	76000	1000	0
EOM 20	5	246000	264000	18000	1000	0
EOM 20	6	39482	79000	39518	1000	0
EOM 20	6	387000	425000	38000	1000	0
EOM 20	6	651000	701000	50000	1000	0
EOM 20	6	742097	790000	47903	1000	0
EOM 20	6	1073000	1113000	40000	1000	0
EOM 20	6	1168000	1181000	13000	1000	0
EOM 20	6	1288000	1317742	29742	1000	0
EOM 20	8	57342	101000	43658	1000	0
EOM 20	8	278000	292000	14000	1000	0
EOM 20	8	1350000	1391319	41319	1000	0
EOM 20	9	740000	805000	65000	1000	0
EOM 20	9	1348000	1448080	100080	1000	0
EOM 20	10	1141000	1163000	22000	1000	0
EOM 20	11	77653	109000	31347	1000	0
EOM 20	11	115000	161000	46000	1000	0
EOM 20	11	174000	260000	86000	1000	0
EOM 20	11	360000	461000	101000	1000	0
EOM 20	11	1384000	1393000	9000	1000	0
EOM 20	11	1918000	1933000	15000	1000	0
EOM 20	12	270000	276000	6000	1000	0
EOM 20	12	601000	620000	19000	1000	0
EOM 20	12	2164000	2175029	11029	1000	0
EOM 20	13	156000	162000	6000	1000	0
EOM 20	13	1193000	1284000	91000	1000	0
EOM 20	13	2405000	2418000	13000	1000	0
EOM 20	13	2600000	2612000	12000	1000	0
EOM 20	13	2625000	2639000	14000	1000	0
EOM 20	13	2778000	2857353	79353	1000	0
EOM 20	14	931000	942000	11000	1000	0
EOM 20	14	971000	1020000	49000	1000	0
EOM 20	14	2081000	2086000	5000	1000	0
EOM 20	14	2099000	2136000	37000	1000	0
EOM 20	14	2236000	2266000	30000	1000	0
EOM 20	14	2444000	2465000	21000	1000	0
EOM 20	1	91182	110000	18818	5000	0
EOM 20	1	520000	591735	71735	5000	0
EOM 20	2	67437	115000	47563	5000	0
EOM 20	2	875000	880725	5725	5000	0
EOM 20	4	86539	105000	18461	5000	0
EOM 20	6	39482	75000	35518	5000	0
EOM 20	6	1295000	1317742	22742	5000	0
EOM 20	7	1385000	1386107	1107	5000	0
EOM 20	8	1350000	1391319	41319	5000	0
EOM 20	9	79026	145000	65974	5000	0
EOM 20	9	1350000	1448080	98080	5000	0
EOM 20	10	1580000	1600155	20155	5000	0
EOM 20	11	77653	110000	32347	5000	0
EOM 20	12	2165000	2175029	10029	5000	0
EOM 20	13	72311	165000	92689	5000	0
EOM 20	13	1430000	1455000	25000	5000	0
EOM 20	13	2780000	2857353	77353	5000	0
EOM 20	1	91182	112000	20818	8000	0
EOM 20	1	504000	591735	87735	8000	0
EOM 20	2	67437	112000	44563	8000	0
EOM 20	5	37148	40000	2852	8000	0
EOM 20	6	39482	80000	40518	8000	0
EOM 20	6	1288000	1317742	29742	8000	0
EOM 20	8	57342	104000	46658	8000	0
EOM 20	9	79026	128000	48974	8000	0
EOM 20	9	1384000	1448080	64080	8000	0
EOM 20	10	1568000	1600155	32155	8000	0
EOM 20	11	77653	104000	26347	8000	0
EOM 20	12	2168000	2175029	7029	8000	0
EOM 20	13	72311	160000	87689	8000	0
EOM 20	13	1408000	1456000	48000	8000	0
EOM 20	13	2784000	2857353	73353	8000	0
EOM 20	1	91182	110000	18818	10000	0
EOM 20	2	67437	110000	42563	10000	0
EOM 20	6	39482	80000	40518	10000	0
EOM 20	6	1290000	1317742	27742	10000	0
EOM 20	8	1350000	1391319	41319	10000	0
EOM 20	9	79026	150000	70974	10000	0
EOM 20	9	1340000	1448080	108080	10000	0
EOM 20	10	1580000	1600155	20155	10000	0
EOM 20	11	77653	110000	32347	10000	0
EOM 20	12	2160000	2175029	15029	10000	0
EOM 20	13	72311	130000	57689	10000	0
EOM 20	13	2780000	2857353	77353	10000	0
EOM 21	2	67437	106000	38563	1000	0
EOM 21	2	819000	880725	61725	1000	0
EOM 21	3	63098	125000	61902	1000	0
EOM 21	3	1003000	1016044	13044	1000	0
EOM 21	4	1018000	1061000	43000	1000	0
EOM 21	5	459000	485000	26000	1000	0
EOM 21	6	39482	79000	39518	1000	0
EOM 21	6	742097	749000	6903	1000	0
EOM 21	6	1171000	1181000	10000	1000	0
EOM 21	6	1295000	1317742	22742	1000	0
EOM 21	8	57342	101000	43658	1000	0
EOM 21	8	799000	864000	65000	1000	0
EOM 21	8	1252000	1257000	5000	1000	0
EOM 21	8	1317000	1330000	13000	1000	0
EOM 21	8	1344000	1391319	47319	1000	0
EOM 21	9	740000	764000	24000	1000	0
EOM 21	9	889000	916000	27000	1000	0
EOM 21	9	1355000	1448080	93080	1000	0
EOM 21	10	1140000	1160000	20000	1000	0
EOM 21	10	1578000	1600155	22155	1000	0
EOM 21	11	77653	107000	29347	1000	0
EOM 21	11	1056000	1071000	15000	1000	0
EOM 21	11	1381000	1393000	12000	1000	0
EOM 21	11	1918000	1943000	25000	1000	0
EOM 21	12	1892000	1992000	100000	1000	0
EOM 21	12	2062000	2067000	5000	1000	0
EOM 21	12	2164000	2175029	11029	1000	0
EOM 21	13	1431000	1448000	17000	1000	0
EOM 21	13	1692000	1723000	31000	1000	0
EOM 21	13	2777000	2857353	80353	1000	0
EOM 21	1	91182	140000	48818	5000	0
EOM 21	2	70000	105000	35000	5000	0
EOM 21	2	875000	880725	5725	5000	0
EOM 21	4	86539	105000	18461	5000	0
EOM 21	6	39482	75000	35518	5000	0
EOM 21	6	1295000	1317742	22742	5000	0
EOM 21	8	1345000	1391319	46319	5000	0
EOM 21	9	1395000	1448080	53080	5000	0
EOM 21	10	1580000	1600155	20155	5000	0
EOM 21	11	80000	110000	30000	5000	0
EOM 21	12	2165000	2175029	10029	5000	0
EOM 21	13	2780000	2857353	77353	5000	0
EOM 21	2	67437	112000	44563	8000	0
EOM 21	5	37148	40000	2852	8000	0
EOM 21	6	39482	80000	40518	8000	0
EOM 21	6	1280000	1317742	37742	8000	0
EOM 21	9	1384000	1448080	64080	8000	0
EOM 21	11	77653	104000	26347	8000	0
EOM 21	12	2168000	2175029	7029	8000	0
EOM 21	13	72311	88000	15689	8000	0
EOM 21	13	1408000	1448000	40000	8000	0
EOM 21	13	2784000	2857353	73353	8000	0
EOM 21	2	67437	110000	42563	10000	0
EOM 21	6	39482	80000	40518	10000	0
EOM 21	6	1280000	1317742	37742	10000	0
EOM 21	8	1360000	1391319	31319	10000	0
EOM 21	9	1380000	1448080	68080	10000	0
EOM 21	11	77653	110000	32347	10000	0
EOM 21	12	2160000	2175029	15029	10000	0
EOM 21	13	72311	130000	57689	10000	0
EOM 21	13	2780000	2857353	77353	10000	0
EOM 22	1	572000	591735	19735	1000	0
EOM 22	2	67437	141000	73563	1000	0
EOM 22	2	874000	880725	6725	1000	0
EOM 22	3	63098	125000	61902	1000	0
EOM 22	3	1003000	1016044	13044	1000	0
EOM 22	4	842000	854000	12000	1000	0
EOM 22	4	994000	1003000	9000	1000	0
EOM 22	4	1018000	1094000	76000	1000	0
EOM 22	5	1138000	1210000	72000	1000	0
EOM 22	6	39482	79000	39518	1000	0
EOM 22	6	742097	749000	6903	1000	0
EOM 22	6	1295000	1317742	22742	1000	0
EOM 22	8	57342	101000	43658	1000	0
EOM 22	8	802000	861000	59000	1000	0
EOM 22	8	1359000	1391319	32319	1000	0
EOM 22	9	1348000	1448080	100080	1000	0
EOM 22	10	784000	796000	12000	1000	0
EOM 22	10	1578000	1600155	22155	1000	0
EOM 22	11	77653	109000	31347	1000	0
EOM 22	11	121000	160000	39000	1000	0
EOM 22	11	193000	267000	74000	1000	0
EOM 22	11	570000	648000	78000	1000	0
EOM 22	11	1918000	1933000	15000	1000	0
EOM 22	12	2164000	2175029	11029	1000	0
EOM 22	13	117000	131000	14000	1000	0
EOM 22	13	949000	983000	34000	1000	0
EOM 22	13	1035000	1050000	15000	1000	0
EOM 22	13	2777000	2857353	80353	1000	0
EOM 22	2	67437	105000	37563	5000	0
EOM 22	2	875000	880725	5725	5000	0
EOM 22	3	1005000	1016044	11044	5000	0
EOM 22	4	86539	105000	18461	5000	0
EOM 22	6	39482	75000	35518	5000	0
EOM 22	6	1295000	1317742	22742	5000	0
EOM 22	7	1385000	1386107	1107	5000	0
EOM 22	8	1360000	1391319	31319	5000	0
EOM 22	9	1395000	1448080	53080	5000	0
EOM 22	10	1580000	1600155	20155	5000	0
EOM 22	11	77653	110000	32347	5000	0
EOM 22	12	2165000	2175029	10029	5000	0
EOM 22	13	72311	75000	2689	5000	0
EOM 22	13	1425000	1450000	25000	5000	0
EOM 22	13	2780000	2857353	77353	5000	0
EOM 22	2	67437	112000	44563	8000	0
EOM 22	5	37148	40000	2852	8000	0
EOM 22	6	39482	72000	32518	8000	0
EOM 22	6	1288000	1317742	29742	8000	0
EOM 22	9	79026	128000	48974	8000	0
EOM 22	9	1384000	1448080	64080	8000	0
EOM 22	10	1560000	1600155	40155	8000	0
EOM 22	11	77653	104000	26347	8000	0
EOM 22	12	2168000	2175029	7029	8000	0
EOM 22	13	1408000	1448000	40000	8000	0
EOM 22	13	2784000	2857353	73353	8000	0
EOM 22	2	67437	110000	42563	10000	0
EOM 22	5	37148	40000	2852	10000	0
EOM 22	6	39482	80000	40518	10000	0
EOM 22	6	1290000	1317742	27742	10000	0
EOM 22	7	76560	80000	3440	10000	0
EOM 22	8	1360000	1391319	31319	10000	0
EOM 22	9	1380000	1448080	68080	10000	0
EOM 22	10	1570000	1600155	30155	10000	0
EOM 22	11	77653	110000	32347	10000	0
EOM 22	12	2160000	2175029	15029	10000	0
EOM 22	13	72311	130000	57689	10000	0
EOM 22	13	2780000	2857353	77353	10000	0
EOM 23	2	67437	111000	43563	1000	0
EOM 23	2	874000	880725	6725	1000	0
EOM 23	3	63098	125000	61902	1000	0
EOM 23	3	1003000	1016044	13044	1000	0
EOM 23	4	843000	854000	11000	1000	0
EOM 23	4	1018000	1094000	76000	1000	0
EOM 23	5	246000	265000	19000	1000	0
EOM 23	6	39482	79000	39518	1000	0
EOM 23	6	501000	509000	8000	1000	0
EOM 23	6	742097	758000	15903	1000	0
EOM 23	6	934000	957000	23000	1000	0
EOM 23	6	1169000	1181000	12000	1000	0
EOM 23	6	1295000	1317742	22742	1000	0
EOM 23	8	57342	101000	43658	1000	0
EOM 23	8	1269000	1276000	7000	1000	0
EOM 23	8	1359000	1391319	32319	1000	0
EOM 23	9	1358000	1448080	90080	1000	0
EOM 23	10	592000	601000	9000	1000	0
EOM 23	10	784000	795000	11000	1000	0
EOM 23	10	1578000	1600155	22155	1000	0
EOM 23	11	77653	109000	31347	1000	0
EOM 23	11	839000	878000	39000	1000	0
EOM 23	11	1918000	1932000	14000	1000	0
EOM 23	12	1922000	1992000	70000	1000	0
EOM 23	12	2062000	2067000	5000	1000	0
EOM 23	12	2165000	2175029	10029	1000	0
EOM 23	13	1241000	1247000	6000	1000	0
EOM 23	13	1620000	1684000	64000	1000	0
EOM 23	13	1966000	1971000	5000	1000	0
EOM 23	13	2227000	2247000	20000	1000	0
EOM 23	13	2262000	2275000	13000	1000	0
EOM 23	13	2331000	2336000	5000	1000	0
EOM 23	13	2778000	2857353	79353	1000	0
EOM 23	2	67437	110000	42563	5000	0
EOM 23	2	875000	880725	5725	5000	0
EOM 23	6	39482	80000	40518	5000	0
EOM 23	6	1295000	1317742	22742	5000	0
EOM 23	7	1070000	1095000	25000	5000	0
EOM 23	7	1385000	1386107	1107	5000	0
EOM 23	8	1345000	1391319	46319	5000	0
EOM 23	9	79026	125000	45974	5000	0
EOM 23	9	1390000	1448080	58080	5000	0
EOM 23	10	49337	75000	25663	5000	0
EOM 23	11	77653	110000	32347	5000	0
EOM 23	12	2165000	2175029	10029	5000	0
EOM 23	13	2780000	2857353	77353	5000	0
EOM 23	1	91182	136000	44818	8000	0
EOM 23	2	67437	112000	44563	8000	0
EOM 23	5	37148	40000	2852	8000	0
EOM 23	6	39482	80000	40518	8000	0
EOM 23	6	1296000	1317742	21742	8000	0
EOM 23	8	57342	104000	46658	8000	0
EOM 23	9	79026	128000	48974	8000	0
EOM 23	9	1384000	1448080	64080	8000	0
EOM 23	10	1560000	1600155	40155	8000	0
EOM 23	11	77653	104000	26347	8000	0
EOM 23	12	2168000	2175029	7029	8000	0
EOM 23	13	2792000	2857353	65353	8000	0
EOM 23	2	67437	110000	42563	10000	0
EOM 23	5	37148	40000	2852	10000	0
EOM 23	6	39482	80000	40518	10000	0
EOM 23	6	1290000	1317742	27742	10000	0
EOM 23	7	76560	80000	3440	10000	0
EOM 23	8	57342	110000	52658	10000	0
EOM 23	8	1360000	1391319	31319	10000	0
EOM 23	9	1350000	1448080	98080	10000	0
EOM 23	11	77653	110000	32347	10000	0
EOM 23	12	2160000	2175029	15029	10000	0
EOM 23	13	1430000	1480000	50000	10000	0
EOM 23	13	2780000	2857353	77353	10000	0
EOM 24	2	67437	118000	50563	1000	0
EOM 24	2	822000	880725	58725	1000	0
EOM 24	3	63098	125000	61902	1000	0
EOM 24	3	1004000	1016044	12044	1000	0
EOM 24	4	311000	336000	25000	1000	0
EOM 24	4	841000	854000	13000	1000	0
EOM 24	6	39482	79000	39518	1000	0
EOM 24	6	1010000	1024000	14000	1000	0
EOM 24	6	1295000	1317742	22742	1000	0
EOM 24	8	57342	101000	43658	1000	0
EOM 24	8	1344000	1391319	47319	1000	0
EOM 24	9	749000	805000	56000	1000	0
EOM 24	9	882000	922000	40000	1000	0
EOM 24	9	1348000	1448080	100080	1000	0
EOM 24	10	594000	601000	7000	1000	0
EOM 24	10	788000	795000	7000	1000	0
EOM 24	10	1146000	1167000	21000	1000	0
EOM 24	11	77653	109000	31347	1000	0
EOM 24	11	121000	161000	40000	1000	0
EOM 24	11	193000	268000	75000	1000	0
EOM 24	11	570000	605000	35000	1000	0
EOM 24	11	614000	649000	35000	1000	0
EOM 24	11	839000	878000	39000	1000	0
EOM 24	11	902000	909000	7000	1000	0
EOM 24	11	1918000	1933000	15000	1000	0
EOM 24	12	74000	144000	70000	1000	0
EOM 24	12	185000	199000	14000	1000	0
EOM 24	12	204000	228000	24000	1000	0
EOM 24	12	1812000	1843000	31000	1000	0
EOM 24	12	1923000	1994000	71000	1000	0
EOM 24	12	2164000	2175029	11029	1000	0
EOM 24	13	211000	244000	33000	1000	0
EOM 24	13	274000	279000	5000	1000	0
EOM 24	13	456000	479000	23000	1000	0
EOM 24	13	633000	658000	25000	1000	0
EOM 24	13	890000	920000	30000	1000	0
EOM 24	13	927000	931000	4000	1000	0
EOM 24	13	953000	974000	21000	1000	0
EOM 24	13	1035000	1050000	15000	1000	0
EOM 24	13	2226000	2247000	21000	1000	0
EOM 24	13	2261000	2274000	13000	1000	0
EOM 24	13	2331000	2336000	5000	1000	0
EOM 24	13	2777000	2796000	19000	1000	0
EOM 24	13	2800000	2857353	57353	1000	0
EOM 24	14	864000	869000	5000	1000	0
EOM 24	14	923000	942000	19000	1000	0
EOM 24	14	1749000	1753000	4000	1000	0
EOM 24	14	1788000	1804000	16000	1000	0
EOM 24	14	1821000	1830000	9000	1000	0
EOM 24	14	1866000	1908000	42000	1000	0
EOM 24	14	1917000	1947000	30000	1000	0
EOM 24	1	520000	591735	71735	5000	0
EOM 24	2	67437	105000	37563	5000	0
EOM 24	2	875000	880725	5725	5000	0
EOM 24	4	86539	105000	18461	5000	0
EOM 24	6	39482	75000	35518	5000	0
EOM 24	6	1295000	1317742	22742	5000	0
EOM 24	7	1385000	1386107	1107	5000	0
EOM 24	8	57342	105000	47658	5000	0
EOM 24	8	1345000	1391319	46319	5000	0
EOM 24	9	79026	135000	55974	5000	0
EOM 24	9	1350000	1448080	98080	5000	0
EOM 24	10	1580000	1600155	20155	5000	0
EOM 24	11	77653	110000	32347	5000	0
EOM 24	12	2165000	2175029	10029	5000	0
EOM 24	13	1430000	1455000	25000	5000	0
EOM 24	13	2780000	2857353	77353	5000	0
EOM 24	14	3250000	3259776	9776	5000	0
EOM 24	1	91182	96000	4818	8000	0
EOM 24	2	67437	112000	44563	8000	0
EOM 24	2	872000	880725	8725	8000	0
EOM 24	5	37148	40000	2852	8000	0
EOM 24	6	39482	80000	40518	8000	0
EOM 24	6	1288000	1317742	29742	8000	0
EOM 24	8	1344000	1391319	47319	8000	0
EOM 24	9	79026	136000	56974	8000	0
EOM 24	9	1384000	1448080	64080	8000	0
EOM 24	10	1576000	1600155	24155	8000	0
EOM 24	11	77653	104000	26347	8000	0
EOM 24	12	2168000	2175029	7029	8000	0
EOM 24	13	1424000	1464000	40000	8000	0
EOM 24	13	2792000	2857353	65353	8000	0
EOM 24	2	67437	110000	42563	10000	0
EOM 24	2	840000	880725	40725	10000	0
EOM 24	6	39482	80000	40518	10000	0
EOM 24	6	1290000	1317742	27742	10000	0
EOM 24	7	76560	80000	3440	10000	0
EOM 24	8	1350000	1391319	41319	10000	0
EOM 24	9	79026	180000	100974	10000	0
EOM 24	9	1350000	1448080	98080	10000	0
EOM 24	10	1580000	1600155	20155	10000	0
EOM 24	11	77653	110000	32347	10000	0
EOM 24	12	2160000	2175029	15029	10000	0
EOM 24	13	1410000	1460000	50000	10000	0
EOM 24	13	2780000	2857353	77353	10000	0
EOM 24	14	3250000	3259776	9776	10000	0
EOM 25	1	91182	96000	4818	1000	0
EOM 25	1	572000	591735	19735	1000	0
EOM 25	2	67437	115000	47563	1000	0
EOM 25	2	814000	880725	66725	1000	0
EOM 25	3	63098	66000	2902	1000	0
EOM 25	3	120000	125000	5000	1000	0
EOM 25	3	1003000	1016044	13044	1000	0
EOM 25	4	698000	705000	7000	1000	0
EOM 25	4	841000	854000	13000	1000	0
EOM 25	4	979880	1003000	23120	1000	0
EOM 25	4	1018000	1098000	80000	1000	0
EOM 25	5	1067000	1076000	9000	1000	0
EOM 25	5	1115000	1213000	98000	1000	0
EOM 25	6	39482	79000	39518	1000	0
EOM 25	6	1154000	1159000	5000	1000	0
EOM 25	6	1168000	1181000	13000	1000	0
EOM 25	6	1241000	1262000	21000	1000	0
EOM 25	6	1279000	1317742	38742	1000	0
EOM 25	7	833000	843000	10000	1000	0
EOM 25	7	1386000	1386107	107	1000	0
EOM 25	8	57342	111000	53658	1000	0
EOM 25	8	1344000	1391319	47319	1000	0
EOM 25	9	79026	142000	62974	1000	0
EOM 25	10	788000	795000	7000	1000	0
EOM 25	10	1560000	1600155	40155	1000	0
EOM 25	11	77653	109000	31347	1000	0
EOM 25	11	121000	159000	38000	1000	0
EOM 25	11	174000	268000	94000	1000	0
EOM 25	11	360000	382000	22000	1000	0
EOM 25	11	387000	461000	74000	1000	0
EOM 25	11	570000	602000	32000	1000	0
EOM 25	11	839000	853000	14000	1000	0
EOM 25	11	860000	872000	12000	1000	0
EOM 25	11	902000	909000	7000	1000	0
EOM 25	11	1918000	1933000	15000	1000	0
EOM 25	12	1924000	1992000	68000	1000	0
EOM 25	12	2167000	2175029	8029	1000	0
EOM 25	13	1431000	1458000	27000	1000	0
EOM 25	13	1470000	1510000	40000	1000	0
EOM 25	13	1521000	1588000	67000	1000	0
EOM 25	13	1610000	1675000	65000	1000	0
EOM 25	13	2311000	2335000	24000	1000	0
EOM 25	13	2405000	2418000	13000	1000	0
EOM 25	13	2778000	2857353	79353	1000	0
EOM 25	14	1864000	1906000	42000	1000	0
EOM 25	14	1917000	1947000	30000	1000	0
EOM 25	1	91182	110000	18818	5000	0
EOM 25	2	67437	115000	47563	5000	0
EOM 25	2	875000	880725	5725	5000	0
EOM 25	3	1005000	1016044	11044	5000	0
EOM 25	4	86539	105000	18461	5000	0
EOM 25	6	39482	75000	35518	5000	0
EOM 25	6	1295000	1317742	22742	5000	0
EOM 25	7	1385000	1386107	1107	5000	0
EOM 25	8	1345000	1391319	46319	5000	0
EOM 25	9	79026	140000	60974	5000	0
EOM 25	9	1405000	1448080	43080	5000	0
EOM 25	10	1560000	1600155	40155	5000	0
EOM 25	11	77653	110000	32347	5000	0
EOM 25	12	2165000	2175029	10029	5000	0
EOM 25	13	72311	75000	2689	5000	0
EOM 25	13	1430000	1455000	25000	5000	0
EOM 25	13	2780000	2857353	77353	5000	0
EOM 25	1	91182	112000	20818	8000	0
EOM 25	2	67437	112000	44563	8000	0
EOM 25	2	872000	880725	8725	8000	0
EOM 25	5	37148	40000	2852	8000	0
EOM 25	6	39482	80000	40518	8000	0
EOM 25	6	1280000	1317742	37742	8000	0
EOM 25	8	1344000	1391319	47319	8000	0
EOM 25	9	79026	136000	56974	8000	0
EOM 25	9	1384000	1448080	64080	8000	0
EOM 25	10	1560000	1600155	40155	8000	0
EOM 25	11	77653	104000	26347	8000	0
EOM 25	12	2168000	2175029	7029	8000	0
EOM 25	13	72311	88000	15689	8000	0
EOM 25	13	1408000	1448000	40000	8000	0
EOM 25	13	2792000	2857353	65353	8000	0
EOM 25	1	91182	110000	18818	10000	0
EOM 25	2	67437	110000	42563	10000	0
EOM 25	2	810000	880725	70725	10000	0
EOM 25	6	39482	80000	40518	10000	0
EOM 25	6	1280000	1317742	37742	10000	0
EOM 25	7	76560	80000	3440	10000	0
EOM 25	8	1350000	1391319	41319	10000	0
EOM 25	9	79026	140000	60974	10000	0
EOM 25	9	1390000	1448080	58080	10000	0
EOM 25	10	1570000	1600155	30155	10000	0
EOM 25	11	77653	110000	32347	10000	0
EOM 25	12	2160000	2175029	15029	10000	0
EOM 25	13	72311	90000	17689	10000	0
EOM 25	13	1410000	1480000	70000	10000	0
EOM 25	13	2780000	2857353	77353	10000	0
EOM 26	1	572000	591735	19735	1000	0
EOM 26	2	67437	114000	46563	1000	0
EOM 26	2	538000	550000	12000	1000	0
EOM 26	2	617000	628000	11000	1000	0
EOM 26	2	716000	755000	39000	1000	0
EOM 26	2	766000	796000	30000	1000	0
EOM 26	2	814000	880725	66725	1000	0
EOM 26	3	63098	67000	3902	1000	0
EOM 26	3	76000	114000	38000	1000	0
EOM 26	3	120000	125000	5000	1000	0
EOM 26	3	1003000	1016044	13044	1000	0
EOM 26	4	843000	854000	11000	1000	0
EOM 26	4	1016000	1093000	77000	1000	0
EOM 26	5	1167000	1179000	12000	1000	0
EOM 26	5	1289000	1296000	7000	1000	0
EOM 26	6	39482	122000	82518	1000	0
EOM 26	6	1168000	1221000	53000	1000	0
EOM 26	6	1241000	1262000	21000	1000	0
EOM 26	6	1295000	1317742	22742	1000	0
EOM 26	7	662000	676000	14000	1000	0
EOM 26	7	683000	695000	12000	1000	0
EOM 26	7	833000	845000	12000	1000	0
EOM 26	7	1084000	1090000	6000	1000	0
EOM 26	7	1386000	1386107	107	1000	0
EOM 26	8	57342	101000	43658	1000	0
EOM 26	8	1346000	1391319	45319	1000	0
EOM 26	10	1491000	1543000	52000	1000	0
EOM 26	10	1548000	1600155	52155	1000	0
EOM 26	11	409000	411000	2000	1000	0
EOM 26	11	450000	461000	11000	1000	0
EOM 26	11	1919000	1933000	14000	1000	0
[truncated: 777 more rows]

## Sheet: Table S8
Table S8. The number of single cell samples processed at each analysis step
Steps	Number of samples
	ENM	EOM	LNM	LOM	COM
Cells amplified by MALBAC	3	42	4	20	4
Cells yielded product	3	18	4	18	4
Cells evaluated by ddPCR	3	17	4	14	4
Cells passed ddPCR quality control (all 6 genes detected)	1	16	2	12	1
Cells sequenced	1	13	1	10	2

## Sheet: Table S9
Table S9. DNA yield after MALBAC amplification
Sample type	DNA yield after MALBAC and purification (ng)	DNA yield after MALBAC and purification (ng)
	Sequencing sample name	EOM	Sequencing sample name	ENM	Sequencing sample name	LOM	Sequencing sample name	LNM	Sequencing sample name	COM	NTC (opt)	NTC (Non-opt)
Successfully amplification		1408*	ENM 3	1420	LOM 14	278	LNM 2	1480		1368	Undetectable	1250
2	EOM 25	1296		1740	LOM 18	268		1220		1624	Undetectable	-
3	EOM 28	1264		2120		241		2425	COM 2	347.2	Undetectable	-
4	EOM 30	992		-	LOM 12	239		2265	COM 1	84.8	Undetectable	-
5	EOM 26	776		-		232		-		-	-	-
6	EOM 19	568		-	LOM 16	204		-		-	-	-
7	EOM 29	494		-	LOM 5	199		-		-	-	-
8	EOM 1	456		-	LOM 17	178		-		-	-	-
9	EOM 20	456		-		172		-		-	-	-
10	EOM 27	436		-	LOM 4	165		-		-	-	-
11	EOM 24	418		-	LOM 13	144		-		-	-	-
12		417		-	LOM 11	143		-		-	-	-
13	EOM 22	308		-		142		-		-	-	-
14		152		-	LOM 15	107		-		-	-	-
15	EOM 23	117.6		-		125		-		-	-	-
16	EOM 21	79.6		-		119		-		-	-	-
17		52.4		-		118		-		-	-	-
		164		-		105		-		-	-	-
Unsuccessful amplification		Undetectable (24 samples)		Undetectable (0 samples)		Undetectable (2 samples)		Undetectable (0 samples)		-	-	-
Success rate		0.428571		1		0.9		1		-	-	-
*Bolded samples were processed for ddPCR evaluation

## Sheet: Table S10
Table S10. Primary data from ddPCR detection: calculation of uniformity score and Pfmdr1 copy number
Sample type	Selected for sequencing	ddPCR input / ng	Gene copy concentration by ddPCR / 20ul reaction						MDR1 CNV	Locus representation						Uniformity score (30 is perfect)
			MDR1	HSP70	SERYL	18S	DHFR	LDH		MDR1	HSP70	SERYL	18S	DHFR	LDH
3D7 Bulk	Y	0.025	61	22.8	22	76	24	23	2.66608	1	1	1	1	1	1	30
ENM 3	Y	1.5	143	21.6	6140	991	6.7	0	0.195829	0.039071	0.0157895	4.65152	0.217325	0.00465278	0	-
ENM		1.5	213	234	2068	1000000	983	37.7	0.0021225	0.0581967	0.171053	1.56667	219.298	0.682639	0.0273188	13688.6
ENM		1.5	0	0	0	0	0	0	-	0	0	0	0	0	0	-
LNM 2	Y	1.5	770	325	100000	5170	759	8.8	0.0719406	0.210383	0.237573	75.7576	1.13377	0.527083	0.00637681	13121.3
LNM		1.5	43.3	49.7	1847	4390	141	0	0.0669139	0.0118306	0.0363304	1.39924	0.962719	0.0979167	0	-
LNM		1.5	16	292	1847	11000	545	0	0.0116788	0.00437158	0.21345	1.39924	2.41228	0.378472	0	-
LNM		1.5	89	2.9	2660	285	90	7.5	0.283946	0.0243169	0.00211988	2.01515	0.0625	0.0625	0.00543478	1578.15
COM 1	Y	1.5	43.7	56.7	7.9	185	37	0	1.32304	0.0119399	0.0414474	0.00598485	0.0405702	0.0256944	0	-
COM 2	Y	1.5	188	145	59	55.6	314	1.9	2.46234	0.0513661	0.105994	0.044697	0.012193	0.218056	0.00137681	368.785
COM		1.5	1.9	67	9.7	57.7	349	0	0.039151	0.000519126	0.0489766	0.00734848	0.0126535	0.242361	0	-
COM		1.5	124	6	3.3	0	0	0	9.30233	0.0338798	0.00438596	0.0025	0	0	0	-
EOM 19	Y	1.5	471	47.2	182	263	1488	4.1	1.9183	0.128689	0.0345029	0.137879	0.0576754	1.03333	0.00297101	550.483
EOM 25	Y	1.5	452	375	103	471	51.7	13	3.08385	0.123497	0.274123	0.0780303	0.103289	0.0359028	0.00942029	99.0318
EOM 26	Y	1.5	565	722	85	169	21.4	65	3.4718	0.154372	0.527778	0.0643939	0.0370614	0.0148611	0.0471014	111.876
EOM 30	Y	1.5	383	618	134	222	136	35.8	2.50523	0.104645	0.451754	0.101515	0.0486842	0.0944444	0.025942	69.501
EOM 1	Y	1.5	603	177	472	22.6	1131	7.2	2.49917	0.164754	0.129386	0.357576	0.00495614	0.785417	0.00521739	589.284
EOM 20	Y	1.5	524	40.7	578	248	1719	6.5	1.68154	0.143169	0.0297515	0.437879	0.054386	1.19375	0.00471014	505.408
EOM 28	Y	1.5	1008	480	56.2	307	510	46.2	4.18709	0.27541	0.350877	0.0425758	0.0673246	0.354167	0.0334783	81.1145
EOM 23	Y	1.5	372	60.8	165	74	427	5.7	3.36804	0.101639	0.0444444	0.125	0.0162281	0.296528	0.00413043	198.283
EOM 21	Y	1.5	403	94	460	158	306	2.8	2.83045	0.110109	0.0687135	0.348485	0.0346491	0.2125	0.00202899	423.341
EOM 22	Y	1.5	652	118	182	272	1979	9.9	2.02932	0.178142	0.0862573	0.137879	0.0596491	1.37431	0.00717391	328.294
EOM 27	Y	1.5	1018	110	899	1279	145	40.3	2.91582	0.278142	0.0804094	0.681061	0.280482	0.100694	0.0292029	88.5967
EOM 29	Y	1.5	626	454	433	467	1238	62.5	1.90825	0.171038	0.331871	0.32803	0.102412	0.859722	0.0452899	76.5719
EOM 24	Y	1.5	817	977	989	513	1324	59.7	1.74584	0.223224	0.714181	0.749242	0.1125	0.919444	0.0432609	105.321
EOM		1.5	718	424	632	75	785	2.6	2.7232	0.196175	0.309942	0.478788	0.0164474	0.545139	0.00188406	928.934
EOM		1.5	2880	47	0	32.9	82	0	9.46777	0.786885	0.0343567	0	0.00721491	0.0569444	0	-
EOM		1.5	266	92	341	66	1525	2.8	1.16015	0.0726776	0.0672515	0.258333	0.0144737	1.05903	0.00202899	871.485
EOM		1.5	230	1.3	74.1	67.4	1249	77	1.3539	0.0628415	0.000950292	0.0561364	0.0147807	0.867361	0.0557971	1234.63
LOM 16	Y	1.5	865	881	1189	873	686	83	1.88988	0.236339	0.644006	0.900758	0.191447	0.476389	0.0601449	71.3881
LOM 18	Y	1.5	897	707	463	1532	212	182	2.24643	0.245082	0.516813	0.350758	0.335965	0.147222	0.131884	39.2967
LOM 17	Y	1.5	2360	1291	1663	1648	349	374	3.07092	0.644809	0.943713	1.25985	0.361404	0.242361	0.271014	46.0762
LOM 4	Y	1.5	582	363	813	1336	2680	26.3	1.0034	0.159016	0.265351	0.615909	0.292982	1.86111	0.019058	212.844
LOM 5	Y	1.5	1359	543	1765	506	3370	44.9	1.79101	0.371311	0.39693	1.33712	0.110965	2.34028	0.0325362	205.718
LOM 13	Y	1.5	2960	548	82	642	1213	104	5.33429	0.808743	0.400585	0.0621212	0.140789	0.842361	0.0753623	90.4361
LOM 12	Y	1.5	1813	698	975	1328	2900	41.9	2.33758	0.495355	0.510234	0.738636	0.291228	2.01389	0.0303623	166.157
LOM 14	Y	1.5	642	251	201	1314	2126	108	1.38302	0.17541	0.18348	0.152273	0.288158	1.47639	0.0782609	75.5503
LOM 15	Y	1.5	740	1103	922	1183	1172	94	1.41926	0.202186	0.806287	0.698485	0.25943	0.813889	0.0681159	71.9947
LOM 11	Y	1.5	998	1213	522	1160	3510	38.8	1.34107	0.272678	0.886696	0.395455	0.254386	2.4375	0.0281159	195.909
LOM		1.5	2346	858	1333	1167	3360	5.5	2.58669	0.640984	0.627193	1.00985	0.255921	2.33333	0.00398551	1257.56
LOM		1.5	254	988	366	391	253	7.4	1.12419	0.0693989	0.722222	0.277273	0.0857456	0.175694	0.00536232	292.182
LOM		1.5	971	2090	1312	165	828	0	1.80954	0.265301	1.52778	0.993939	0.0361842	0.575	0	-
LOM		1.5	4040	256	846	273	1564	0	5.78879	1.10383	0.187135	0.640909	0.0598684	1.08611	0	-
Loci genes are described in Table S2

[truncated: 14 more sheets: Table S11, Table S12, Table S13, Table S14, Table S15, Table S16, Table S17, Table S18, Table S19, Table S20, Table S21, Table S22, Table S23, Table S24]
