# Supplementary material for: Single-cell sequencing of the small and AT-skewed genome of malaria parasites
Source: Genome Med. 2021 May 4;13:75. doi: 10.1186/s13073-021-00889-9 (PMC8094492; doi:10.1186/s13073-021-00889-9)
Supplement: Supplementary file 3 — Additional file 3. SNPs detected in all samples. Excel file of SNPs detected in all samples with gene name annotation (VQSLOD > 6). [file 13073_2021_889_MOESM3_ESM.xlsx]

## Sheet: Sheet1
SNPs detected in all samples
CHROM	POS	ID	REF	ALT	QUAL	FILTER	INFO	FORMAT	LOM 4	LOM 5	LOM 11	LOM 12	LOM 13	LOM 14	LOM 15	LOM 16	LOM 17	LOM 18	EOM 19	EOM 1	EOM 20	EOM 21	EOM 22	EOM 23	EOM 24	EOM 25	EOM 26	EOM 27	EOM 28	EOM 29	EOM 30
Pf3D7_01_v3	514974	.	T	G	335.3	PASS	AC=2;AF=0.091;AN=22;DP=403;ExcessHet=0.0445;FS=0;InbreedingCoeff=0.5273;MLEAC=2;MLEAF=0.037;MQ=60;QD=30.48;SOR=1.27;VQSLOD=6.17;culprit=DP;ANN=G|missense_variant|MODERATE|PF3D7_0113600|PF3D7_0113600|transcript|PF3D7_0113600.1|protein_coding|2/3|c.2802T>G|p.Asn934Lys|2802/5682|2802/5682|934/1893||WARNING_TRANSCRIPT_MULTIPLE_STOP_CODONS;GENE=surface-associated interspersed protein 1.2 (SURFIN 1.2)%…	GT:AD:DP:FT:GQ:PGT:PID:PL:PS	0/0:18,0:18:PASS:48:.:.:0,48,720:.	./.:9,0:9:DP10:27:.:.:0,27,259:.	./.:10,0:10:DP10:30:.:.:0,30,293:.	./.:3,0:3:DP10:9:.:.:0,9,83:.	./.:9,0:9:DP10:27:.:.:0,27,244:.	0/0:12,0:12:PASS:36:.:.:0,36,336:.	0/0:13,0:13:PASS:39:.:.:0,39,389:.	0/0:17,0:17:PASS:51:.:.:0,51,491:.	./.:10,0:10:DP10:30:.:.:0,30,274:.	0/0:27,0:27:PASS:81:.:.:0,81,823:.	1|1:0,11:11:PASS:33:1|1:514974_T_G:362,33,0:514974	./.:7,0:7:DP10:21:.:.:0,21,180:.	./.:7,0:7:DP10:21:.:.:0,21,191:.	./.:1,0:1:DP10:3:.:.:0,3,28:.	./.:10,0:10:DP10:30:.:.:0,30,250:.	./.:2,0:2:DP10:0:.:.:0,0,7:.	0/0:30,0:30:PASS:90:.:.:0,90,779:.	0/0:18,0:18:PASS:54:.:.:0,54,528:.	0/0:17,0:17:PASS:51:.:.:0,51,479:.	0/0:41,0:41:PASS:99:.:.:0,114,1710:.	./.:33,0:33:PASS:.:.:.:0,0,0:.	0/0:23,0:23:PASS:51:.:.:0,51,593:.	./.:9,0:9:DP10:27:.:.:0,27,243:.
Pf3D7_01_v3	530073	.	T	A	1130.74	PASS	AC=2;AF=1;AN=2;DP=23;ExcessHet=3.0103;FS=0;InbreedingCoeff=0.3915;MLEAC=26;MLEAF=1;MQ=54.53;POSITIVE_TRAIN_SITE;QD=30.96;SOR=1.426;VQSLOD=9.55;culprit=FS;ANN=A|splice_region_variant&intron_variant|LOW|PF3D7_0113800|PF3D7_0113800|transcript|PF3D7_0113800.1|protein_coding|1/3|c.2959+8T>A||||||;GENE=DBL containing protein%2C unknown function	GT:AD:DP:FT:GQ:PGT:PID:PL:PS	./.:0,0:0:PASS:.:.:.:0,0,0:.	.:0,5:5:DP10:15:1|1:530037_TAC_T:225,15,0:530037	./.:0,0:0:PASS:.:.:.:0,0,0:.	.:0,7:7:DP10:21:1|1:530037_TAC_T:315,21,0:530037	./.:0,0:0:PASS:.:.:.:0,0,0:.	./.:0,0:0:PASS:.:.:.:0,0,0:.	./.:0,0:0:PASS:.:.:.:0,0,0:.	./.:0,0:0:PASS:.:.:.:0,0,0:.	./.:0,0:0:PASS:.:.:.:0,0,0:.	1|1:0,11:11:PASS:33:1|1:530037_TAC_T:495,33,0:530037	./.:0,0:0:PASS:.:.:.:0,0,0:.	./.:0,0:0:PASS:.:.:.:0,0,0:.	./.:0,0:0:PASS:.:.:.:0,0,0:.	./.:0,0:0:PASS:.:.:.:0,0,0:.	./.:0,0:0:PASS:.:.:.:0,0,0:.	./.:0,0:0:PASS:.:.:.:0,0,0:.	./.:0,0:0:PASS:.:.:.:0,0,0:.	./.:0,0:0:PASS:.:.:.:0,0,0:.	./.:0,0:0:PASS:.:.:.:0,0,0:.	./.:0,0:0:PASS:.:.:.:0,0,0:.	./.:0,0:0:PASS:.:.:.:0,0,0:.	./.:0,0:0:PASS:.:.:.:0,0,0:.	./.:0,0:0:PASS:.:.:.:0,0,0:.
Pf3D7_01_v3	530074	.	T	C	1083.82	PASS	AC=2;AF=1;AN=2;DP=22;ExcessHet=3.0103;FS=0;InbreedingCoeff=0.3897;MLEAC=26;MLEAF=1;MQ=54.27;POSITIVE_TRAIN_SITE;QD=28.86;SOR=1.329;VQSLOD=9.15;culprit=FS;ANN=C|intron_variant|MODIFIER|PF3D7_0113800|PF3D7_0113800|transcript|PF3D7_0113800.1|protein_coding|1/3|c.2959+9T>C||||||;GENE=DBL containing protein%2C unknown function	GT:AD:DP:FT:GQ:PGT:PID:PL:PS	./.:0,0:0:PASS:.:.:.:0,0,0:.	.:0,4:4:DP10:12:1|1:530037_TAC_T:180,12,0:530037	./.:0,0:0:PASS:.:.:.:0,0,0:.	.:0,7:7:DP10:21:1|1:530037_TAC_T:315,21,0:530037	./.:0,0:0:PASS:.:.:.:0,0,0:.	./.:0,0:0:PASS:.:.:.:0,0,0:.	./.:0,0:0:PASS:.:.:.:0,0,0:.	./.:0,0:0:PASS:.:.:.:0,0,0:.	./.:0,0:0:PASS:.:.:.:0,0,0:.	1|1:0,11:11:PASS:33:1|1:530037_TAC_T:495,33,0:530037	./.:0,0:0:PASS:.:.:.:0,0,0:.	./.:0,0:0:PASS:.:.:.:0,0,0:.	./.:0,0:0:PASS:.:.:.:0,0,0:.	./.:0,0:0:PASS:.:.:.:0,0,0:.	./.:0,0:0:PASS:.:.:.:0,0,0:.	./.:0,0:0:PASS:.:.:.:0,0,0:.	./.:0,0:0:PASS:.:.:.:0,0,0:.	./.:0,0:0:PASS:.:.:.:0,0,0:.	./.:0,0:0:PASS:.:.:.:0,0,0:.	./.:0,0:0:PASS:.:.:.:0,0,0:.	./.:0,0:0:PASS:.:.:.:0,0,0:.	./.:0,0:0:PASS:.:.:.:0,0,0:.	./.:0,0:0:PASS:.:.:.:0,0,0:.
Pf3D7_01_v3	531416	.	G	A	3064.11	PASS	AC=2;AF=0.5;AN=2;DP=707;ExcessHet=0.1902;FS=0;InbreedingCoeff=0.3886;MLEAC=17;MLEAF=1;MQ=60;POSITIVE_TRAIN_SITE;QD=28.04;SOR=1.34;VQSLOD=7.98;culprit=FS;ANN=A|missense_variant|MODERATE|PF3D7_0113800|PF3D7_0113800|transcript|PF3D7_0113800.1|protein_coding|2/4|c.4201G>A|p.Asp1401Asn|4201/8703|4201/8703|1401/2900||;GENE=DBL containing protein%2C unknown function	GT:AD:DP:GQ:PGT:PID:PL:PS	./.:35,0:35:.:.:.:0,0,0:.	./.:22,0:22:.:.:.:0,0,0:.	./.:9,0:9:.:.:.:0,0,0:.	./.:11,0:11:.:.:.:0,0,0:.	./.:12,0:12:.:.:.:0,0,0:.	./.:4,0:4:.:.:.:0,0,0:.	./.:11,0:11:.:.:.:0,0,0:.	./.:32,0:32:.:.:.:0,0,0:.	./.:25,0:25:.:.:.:0,0,0:.	./.:41,0:41:.:.:.:0,0,0:.	./.:40,0:40:.:.:.:0,0,0:.	./.:42,0:42:.:.:.:0,0,0:.	./.:12,0:12:.:.:.:0,0,0:.	./.:10,0:10:.:.:.:0,0,0:.	./.:42,0:42:.:.:.:0,0,0:.	./.:16,0:16:.:.:.:0,0,0:.	./.:51,0:51:.:.:.:0,0,0:.	./.:30,0:30:.:.:.:0,0,0:.	./.:34,0:34:.:.:.:0,0,0:.	1|1:0,38:39:99:1|1:531416_G_A:1655,114,0:531416	./.:26,0:26:.:.:.:0,0,0:.	./.:47,0:47:.:.:.:0,0,0:.	./.:19,0:19:.:.:.:0,0,0:.
Pf3D7_01_v3	531418	.	C	T	3203.51	PASS	AC=2;AF=1;AN=2;DP=730;ExcessHet=3.0103;FS=0;InbreedingCoeff=0.3902;MLEAC=26;MLEAF=1;MQ=60;POSITIVE_TRAIN_SITE;QD=33.17;SOR=1.379;VQSLOD=8.23;culprit=FS;ANN=T|synonymous_variant|LOW|PF3D7_0113800|PF3D7_0113800|transcript|PF3D7_0113800.1|protein_coding|2/4|c.4203C>T|p.Asp1401Asp|4203/8703|4203/8703|1401/2900||;GENE=DBL containing protein%2C unknown function	GT:AD:DP:GQ:PGT:PID:PL:PS	./.:36,0:36:.:.:.:0,0,0:.	./.:22,0:22:.:.:.:0,0,0:.	./.:10,0:10:.:.:.:0,0,0:.	./.:12,0:12:.:.:.:0,0,0:.	./.:13,0:13:.:.:.:0,0,0:.	./.:4,0:4:.:.:.:0,0,0:.	./.:11,0:11:.:.:.:0,0,0:.	./.:32,0:32:.:.:.:0,0,0:.	./.:27,0:27:.:.:.:0,0,0:.	./.:45,0:45:.:.:.:0,0,0:.	./.:39,0:39:.:.:.:0,0,0:.	./.:42,0:42:.:.:.:0,0,0:.	./.:12,0:12:.:.:.:0,0,0:.	./.:10,0:10:.:.:.:0,0,0:.	./.:42,0:42:.:.:.:0,0,0:.	./.:16,0:16:.:.:.:0,0,0:.	./.:52,0:52:.:.:.:0,0,0:.	./.:31,0:31:.:.:.:0,0,0:.	./.:34,0:34:.:.:.:0,0,0:.	1|1:0,38:39:99:1|1:531416_G_A:1655,114,0:531416	./.:27,0:27:.:.:.:0,0,0:.	./.:48,0:48:.:.:.:0,0,0:.	./.:20,0:20:.:.:.:0,0,0:.
Pf3D7_02_v3	266501	.	C	T	1119.07	PASS	AC=2;AF=1;AN=2;DP=619;ExcessHet=0.1472;FS=0;InbreedingCoeff=0.3781;MLEAC=22;MLEAF=1;MQ=56.25;QD=31.31;SOR=0.76;VQSLOD=7.25;culprit=DP;ANN=T|missense_variant|MODERATE|PF3D7_0206500|PF3D7_0206500|transcript|PF3D7_0206500.1|protein_coding|1/1|c.847G>A|p.Gly283Ser|847/4311|847/4311|283/1436||,T|downstream_gene_variant|MODIFIER|PF3D7_0206300|PF3D7_0206300|transcript|PF3D7_0206300.1|protein_coding||c.*…	GT:AD:DP:FT:GQ:PGT:PID:PL:PS	./.:45,0:45:PASS:.:.:.:0,0,0:.	./.:10,0:10:PASS:.:.:.:0,0,0:.	./.:51,0:51:PASS:.:.:.:0,0,0:.	./.:0,1:1:DP10:8:.:.:45,8,0:.	./.:14,0:14:PASS:.:.:.:0,0,0:.	1|1:0,17:17:PASS:46:1|1:266501_C_T:603,46,0:266501	./.:58,0:58:PASS:.:.:.:0,0,0:.	./.:66,0:66:PASS:.:.:.:0,0,0:.	./.:34,0:34:PASS:.:.:.:0,0,0:.	./.:50,0:50:PASS:.:.:.:0,0,0:.	./.:1,0:1:DP10:1:.:.:36,1,0:.	.:0,1:1:DP10:3:1|1:266501_C_T:45,3,0:266501	./.:3,0:3:PASS:.:.:.:0,0,0:.	./.:4,0:4:PASS:.:.:.:0,0,0:.	.:1,0:1:DP10:3:0|1:266496_CAT_C:0,3,40:266496	./.:0,1:1:DP10:3:.:.:25,3,0:.	./.:20,0:20:PASS:.:.:.:0,0,0:.	./.:0,4:6:DP10:15:.:.:195,15,0:.	./.:12,0:12:PASS:.:.:.:0,0,0:.	./.:14,0:14:PASS:.:.:.:0,0,0:.	./.:6,0:6:PASS:.:.:.:0,0,0:.	.:1,9:10:DP10:25:1|1:266501_C_T:251,25,0:266501	./.:3,0:3:PASS:.:.:.:0,0,0:.
Pf3D7_02_v3	266507	.	C	T	1127.83	PASS	AC=2;AF=1;AN=2;DP=600;ExcessHet=0.1703;FS=0;InbreedingCoeff=0.3905;MLEAC=20;MLEAF=1;MQ=56.42;QD=33.17;SOR=0.693;VQSLOD=7.17;culprit=DP;ANN=T|missense_variant|MODERATE|PF3D7_0206500|PF3D7_0206500|transcript|PF3D7_0206500.1|protein_coding|1/1|c.841G>A|p.Ala281Thr|841/4311|841/4311|281/1436||,T|downstream_gene_variant|MODIFIER|PF3D7_0206300|PF3D7_0206300|transcript|PF3D7_0206300.1|protein_coding||c.…	GT:AD:DP:FT:GQ:PGT:PID:PL:PS	./.:41,0:41:PASS:.:.:.:0,0,0:.	./.:10,0:10:PASS:.:.:.:0,0,0:.	./.:49,0:49:PASS:.:.:.:0,0,0:.	./.:0,1:1:DP10:8:.:.:45,8,0:.	./.:7,0:7:PASS:.:.:.:0,0,0:.	1|1:0,20:20:PASS:55:1|1:266501_C_T:662,55,0:266501	./.:52,0:52:PASS:.:.:.:0,0,0:.	./.:65,0:65:PASS:.:.:.:0,0,0:.	./.:33,0:33:PASS:.:.:.:0,0,0:.	./.:47,0:47:PASS:.:.:.:0,0,0:.	./.:1,0:1:DP10:1:.:.:36,1,0:.	.:0,1:1:DP10:3:1|1:266501_C_T:45,3,0:266501	./.:3,0:3:PASS:.:.:.:0,0,0:.	./.:5,0:5:PASS:.:.:.:0,0,0:.	.:1,0:1:DP10:3:0|1:266496_CAT_C:0,3,40:266496	./.:6,0:6:PASS:.:.:.:0,0,0:.	./.:20,0:20:PASS:.:.:.:0,0,0:.	./.:0,4:6:DP10:15:.:.:195,15,0:.	./.:12,0:12:PASS:.:.:.:0,0,0:.	./.:16,0:16:PASS:.:.:.:0,0,0:.	./.:4,0:4:PASS:.:.:.:0,0,0:.	.:1,9:10:DP10:25:1|1:266501_C_T:251,25,0:266501	./.:2,0:2:PASS:.:.:.:0,0,0:.
Pf3D7_02_v3	266520	.	C	T	707.16	PASS	AC=2;AF=1;AN=2;DP=495;ExcessHet=3.0103;FS=0;InbreedingCoeff=0.3641;MLEAC=15;MLEAF=1;MQ=55.83;QD=27.2;SOR=0.593;VQSLOD=7.02;culprit=DP;ANN=T|missense_variant|MODERATE|PF3D7_0206500|PF3D7_0206500|transcript|PF3D7_0206500.1|protein_coding|1/1|c.828G>A|p.Met276Ile|828/4311|828/4311|276/1436||,T|downstream_gene_variant|MODIFIER|PF3D7_0206300|PF3D7_0206300|transcript|PF3D7_0206300.1|protein_coding||c.*…	GT:AD:DP:FT:GQ:PGT:PID:PL:PS	./.:27,0:27:PASS:.:.:.:0,0,0:.	./.:10,0:10:PASS:.:.:.:0,0,0:.	./.:38,0:38:PASS:.:.:.:0,0,0:.	./.:0,1:1:DP10:8:.:.:45,8,0:.	./.:5,0:5:PASS:.:.:.:0,0,0:.	1|1:0,20:20:PASS:52:1|1:266501_C_T:567,52,0:266501	./.:43,0:43:PASS:.:.:.:0,0,0:.	./.:50,0:50:PASS:.:.:.:0,0,0:.	./.:22,0:22:PASS:.:.:.:0,0,0:.	./.:39,0:39:PASS:.:.:.:0,0,0:.	./.:1,0:1:DP10:1:.:.:36,1,0:.	./.:2,0:2:PASS:.:.:.:0,0,0:.	./.:3,0:3:PASS:.:.:.:0,0,0:.	./.:5,0:5:PASS:.:.:.:0,0,0:.	./.:5,0:5:PASS:.:.:.:0,0,0:.	./.:6,0:6:PASS:.:.:.:0,0,0:.	./.:14,0:14:PASS:.:.:.:0,0,0:.	./.:4,0:4:PASS:.:.:.:0,0,0:.	./.:4,0:4:PASS:.:.:.:0,0,0:.	./.:5,0:5:PASS:.:.:.:0,0,0:.	./.:4,0:4:PASS:.:.:.:0,0,0:.	.:1,5:6:DP10:14:1|1:266501_C_T:185,14,0:266501	./.:1,0:1:PASS:.:.:.:0,0,0:.
Pf3D7_02_v3	471021	.	C	T	4087.47	PASS	AC=2;AF=1;AN=2;BaseQRankSum=0.183;DP=2759;ExcessHet=3.0103;FS=0;InbreedingCoeff=0.374;MLEAC=20;MLEAF=1;MQ=56.31;MQRankSum=-0.754;POSITIVE_TRAIN_SITE;QD=36.11;ReadPosRankSum=2.07;SOR=0.936;VQSLOD=7.86;culprit=QD;ANN=T|missense_variant|MODERATE|PF3D7_0211700|PF3D7_0211700|transcript|PF3D7_0211700.1|protein_coding|1/1|c.1232C>T|p.Thr411Ile|1232/3702|1232/3702|411/1233||,T|upstream_gene_variant|MODIF…	GT:AD:DP:GQ:PL	./.:90,0:90:.:0,0,0	./.:48,0:48:.:0,0,0	./.:0,0:0:.:0,0,0	./.:110,0:110:.:0,0,0	./.:163,0:163:.:0,0,0	./.:158,0:158:.:0,0,0	./.:116,0:116:.:0,0,0	./.:122,0:122:.:0,0,0	./.:1,0:1:.:0,0,0	./.:0,0:0:.:0,0,0	1/1:2,98:104:99:3751,210,0	./.:57,0:57:.:0,0,0	./.:29,0:29:.:0,0,0	./.:26,0:26:.:0,0,0	./.:85,0:85:.:0,0,0	./.:32,0:32:.:0,0,0	./.:0,0:0:.:0,0,0	./.:127,0:127:.:0,0,0	./.:148,0:148:.:0,0,0	./.:1,0:1:.:0,0,0	./.:244,0:244:.:0,0,0	./.:114,0:114:.:0,0,0	./.:141,0:141:.:0,0,0
Pf3D7_02_v3	564107	.	G	T	2763.06	PASS	AC=8;AF=1;AN=8;DP=516;ExcessHet=3.0103;FS=0;InbreedingCoeff=0.4619;MLEAC=44;MLEAF=1;MQ=60;POSITIVE_TRAIN_SITE;QD=26.83;SOR=0.772;VQSLOD=8.82;culprit=DP;ANN=T|missense_variant|MODERATE|PF3D7_0213900|PF3D7_0213900|transcript|PF3D7_0213900.1|protein_coding|1/1|c.516C>A|p.Asn172Lys|516/3501|516/3501|172/1166||,T|upstream_gene_variant|MODIFIER|PF3D7_0214000|PF3D7_0214000|transcript|PF3D7_0214000.1|pro…	GT:AD:DP:FT:GQ:PL	./.:11,0:11:PASS:.:0,0,0	./.:38,0:38:PASS:.:0,0,0	./.:12,0:12:PASS:.:0,0,0	./.:33,0:33:PASS:.:0,0,0	./.:29,0:29:PASS:.:0,0,0	./.:0,8:8:DP10:24:213,24,0	./.:0,0:0:PASS:.:0,0,0	./.:25,0:25:PASS:.:0,0,0	1/1:0,20:20:PASS:58:458,58,0	1/1:0,11:11:PASS:32:266,32,0	./.:0,9:9:DP10:27:228,27,0	./.:2,0:2:PASS:.:0,0,0	./.:0,7:7:DP10:20:176,20,0	./.:9,0:9:PASS:.:0,0,0	./.:16,0:16:PASS:.:0,0,0	./.:8,0:8:PASS:.:0,0,0	1/1:0,21:21:PASS:62:517,62,0	1/1:0,23:23:PASS:66:549,66,0	./.:0,4:4:DP10:12:102,12,0	./.:15,0:15:PASS:.:0,0,0	./.:6,0:6:PASS:.:0,0,0	./.:32,0:32:PASS:.:0,0,0	./.:11,0:11:PASS:.:0,0,0
Pf3D7_02_v3	564193	.	A	T	1339.29	PASS	AC=4;AF=1;AN=4;BaseQRankSum=1.32;DP=747;ExcessHet=3.0103;FS=0;InbreedingCoeff=0.3593;MLEAC=31;MLEAF=1;MQ=57.71;MQRankSum=2.17;QD=26.26;ReadPosRankSum=2.7;SOR=0.42;VQSLOD=6.23;culprit=FS;ANN=T|missense_variant|MODERATE|PF3D7_0213900|PF3D7_0213900|transcript|PF3D7_0213900.1|protein_coding|1/1|c.430T>A|p.Leu144Ile|430/3501|430/3501|144/1166||,T|upstream_gene_variant|MODIFIER|PF3D7_0214000|PF3D7_0214…	GT:AD:DP:FT:GQ:PGT:PID:PL:PS	./.:29,0:29:PASS:.:.:.:0,0,0:.	./.:56,0:56:PASS:.:.:.:0,0,0:.	./.:19,0:19:PASS:.:.:.:0,0,0:.	./.:41,0:41:PASS:.:.:.:0,0,0:.	./.:46,0:46:PASS:.:.:.:0,0,0:.	1/1:0,11:11:PASS:29:.:.:230,29,0:.	./.:0,0:0:PASS:.:.:.:0,0,0:.	./.:43,0:43:PASS:.:.:.:0,0,0:.	./.:26,0:26:PASS:.:.:.:0,0,0:.	./.:0,9:9:DP10:26:.:.:195,26,0:.	./.:7,0:7:PASS:.:.:.:0,0,0:.	./.:2,0:2:PASS:.:.:.:0,0,0:.	1|1:0,12:12:PASS:36:1|1:564193_A_T:363,36,0:564193	./.:20,0:20:PASS:.:.:.:0,0,0:.	./.:29,0:29:PASS:.:.:.:0,0,0:.	./.:17,0:17:PASS:.:.:.:0,0,0:.	./.:18,0:18:PASS:.:.:.:0,0,0:.	./.:3,13:16:isHetFilter:67:.:.:332,0,67:.	./.:0,3:3:DP10:9:.:.:98,9,0:.	./.:32,0:32:PASS:.:.:.:0,0,0:.	./.:14,0:14:PASS:.:.:.:0,0,0:.	./.:36,0:36:PASS:.:.:.:0,0,0:.	./.:27,0:27:PASS:.:.:.:0,0,0:.
Pf3D7_02_v3	581705	.	T	C	1250.6	PASS	AC=2;AF=0.077;AN=26;BaseQRankSum=-2.066;DP=757;ExcessHet=0;FS=0;InbreedingCoeff=0.6129;MLEAC=17;MLEAF=0.34;MQ=59.67;MQRankSum=0;QD=22.74;ReadPosRankSum=0.108;SOR=0.638;VQSLOD=6.35;culprit=FS;ANN=C|missense_variant|MODERATE|PF3D7_0214300|PF3D7_0214300|transcript|PF3D7_0214300.1|protein_coding|1/1|c.3044T>C|p.Ile1015Thr|3044/7503|3044/7503|1015/2500||;GENE=conserved Plasmodium protein%2C unknown fu…	GT:AD:DP:FT:GQ:PGT:PID:PL:PS	0|0:11,0:11:PASS:33:0|1:581696_G_A:0,33,495:581696	0|0:13,0:13:PASS:39:0|1:581696_G_A:0,39,585:581696	.:0,0:0:DP10:1:0|1:581696_G_A:0,1,1:581696	.:0,7:7:DP10:20:1|1:581696_G_A:192,20,0:581696	.:0,7:7:DP10:19:1|1:581696_G_A:164,19,0:581696	0/0:53,0:53:PASS:99:.:.:0,111,1765:.	0/0:43,0:43:PASS:99:.:.:0,109,1211:.	.:3,0:3:DP10:11:0|1:581696_G_A:0,11,138:581696	0/0:55,0:55:PASS:99:.:.:0,120,1800:.	1/1:0,12:14:PASS:41:.:.:352,41,0:.	0/0:19,0:19:PASS:0:.:.:0,0,62:.	./.:5,0:5:PASS:.:.:.:0,0,0:.	0/0:17,0:26:PASS:57:.:.:0,57,747:.	./.:0,0:0:PASS:.:.:.:0,0,0:.	0/0:12,0:12:PASS:0:.:.:0,0,260:.	./.:2,0:2:PASS:.:.:.:0,0,0:.	0|0:12,0:12:PASS:37:0|1:581696_G_A:0,37,541:581696	.:0,0:0:DP10:5:0|1:581696_G_A:0,5,10:581696	./.:15,0:15:PASS:.:.:.:0,0,0:.	0/0:38,0:38:PASS:0:.:.:0,0,237:.	.:0,10:10:DP10:29:1|1:581696_G_A:272,29,0:581696	0/0:28,0:28:PASS:0:.:.:0,0,197:.	0|0:19,0:19:PASS:57:0|1:581696_G_A:0,57,855:581696
Pf3D7_02_v3	581708	.	A	G	1263.4	PASS	AC=2;AF=0.077;AN=26;BaseQRankSum=-2.124;DP=762;ExcessHet=0;FS=0;InbreedingCoeff=0.6143;MLEAC=16;MLEAF=0.296;MQ=59.67;MQRankSum=0;QD=22.16;ReadPosRankSum=0.216;SOR=0.638;VQSLOD=6.04;culprit=FS;ANN=G|missense_variant|MODERATE|PF3D7_0214300|PF3D7_0214300|transcript|PF3D7_0214300.1|protein_coding|1/1|c.3047A>G|p.Asn1016Ser|3047/7503|3047/7503|1016/2500||;GENE=conserved Plasmodium protein%2C unknown f…	GT:AD:DP:FT:GQ:PGT:PID:PL:PS	0|0:11,0:11:PASS:33:0|1:581696_G_A:0,33,495:581696	0|0:13,0:13:PASS:39:0|1:581696_G_A:0,39,585:581696	.:0,0:0:DP10:1:0|1:581696_G_A:0,1,1:581696	.:0,7:7:DP10:20:1|1:581696_G_A:192,20,0:581696	.:0,7:7:DP10:19:1|1:581696_G_A:164,19,0:581696	0/0:53,0:53:PASS:99:.:.:0,111,1765:.	0/0:43,0:43:PASS:99:.:.:0,109,1211:.	.:3,0:3:DP10:10:0|1:581696_G_A:0,10,138:581696	0/0:55,0:55:PASS:99:.:.:0,120,1800:.	1|1:0,14:14:PASS:41:1|1:581696_G_A:371,41,0:581696	0/0:18,0:18:PASS:0:.:.:0,0,77:.	./.:4,0:4:DP10:0:.:.:0,0,10:.	0/0:17,0:26:PASS:57:.:.:0,57,747:.	./.:0,0:0:PASS:.:.:.:0,0,0:.	0/0:13,0:13:PASS:11:.:.:0,11,315:.	./.:2,0:2:DP10:0:.:.:0,0,4:.	0|0:12,0:12:PASS:37:0|1:581696_G_A:0,37,541:581696	.:0,0:0:DP10:5:0|1:581696_G_A:0,5,10:581696	./.:15,0:15:PASS:.:.:.:0,0,1:.	0/0:39,0:39:PASS:0:.:.:0,0,280:.	.:0,10:10:DP10:29:1|1:581696_G_A:272,29,0:581696	0/0:31,0:31:PASS:0:.:.:0,0,281:.	0|0:19,0:19:PASS:57:0|1:581696_G_A:0,57,855:581696
Pf3D7_02_v3	779862	.	G	A	424.42	PASS	AC=2;AF=0.033;AN=46;DP=1587;ExcessHet=0.037;FS=0;InbreedingCoeff=0.9948;MLEAC=2;MLEAF=0.033;MQ=60;QD=26.53;SOR=0.941;VQSLOD=6.78;culprit=FS;ANN=A|synonymous_variant|LOW|PF3D7_0219600|PF3D7_0219600|transcript|PF3D7_0219600.1|protein_coding|1/1|c.2271C>T|p.Val757Val|2271/2715|2271/2715|757/904||,A|upstream_gene_variant|MODIFIER|PF3D7_0219500|PF3D7_0219500|transcript|PF3D7_0219500.1|protein_coding||…	GT:AD:DP:GQ:PL	0/0:41,0:41:99:0,99,1155	0/0:65,0:65:99:0,108,1717	0/0:33,0:33:99:0,99,820	0/0:66,0:66:99:0,118,1531	0/0:69,0:69:99:0,112,1547	0/0:57,0:57:99:0,100,1673	0/0:72,0:72:99:0,120,1800	0/0:54,0:54:99:0,101,1462	0/0:124,0:124:99:0,120,1800	0/0:81,0:81:99:0,106,1800	0/0:78,0:78:99:0,120,1800	1/1:0,16:16:48:455,48,0	0/0:37,0:37:99:0,99,970	0/0:37,0:37:77:0,77,914	0/0:66,0:66:99:0,109,1728	0/0:43,0:43:99:0,105,1105	0/0:42,0:42:99:0,99,1061	0/0:65,0:65:99:0,99,1800	0/0:41,0:41:99:0,105,940	0/0:70,0:70:99:0,101,1800	0/0:41,0:41:99:0,99,1047	0/0:43,0:43:99:0,103,1204	0/0:60,0:60:99:0,104,1488
Pf3D7_03_v3	333733	.	A	G	2609.01	PASS	AC=8;AF=1;AN=8;BaseQRankSum=0.792;DP=888;ExcessHet=3.0103;FS=0;InbreedingCoeff=0.4553;MLEAC=43;MLEAF=1;MQ=58.33;MQRankSum=1.07;QD=22.89;ReadPosRankSum=1.43;SOR=0.976;VQSLOD=6.23;culprit=FS;ANN=G|synonymous_variant|LOW|PF3D7_0307700|PF3D7_0307700|transcript|PF3D7_0307700.1|protein_coding|3/7|c.1104T>C|p.His368His|1104/5481|1104/5481|368/1826||,G|upstream_gene_variant|MODIFIER|PF3D7_0307800|PF3D7_0…	GT:AD:DP:FT:GQ:PGT:PID:PL:PS	1/1:1,22:23:PASS:41:.:.:479,41,0:.	./.:37,0:37:PASS:.:.:.:0,0,0:.	1/1:2,28:30:PASS:46:.:.:541,46,0:.	./.:44,0:44:PASS:.:.:.:0,0,0:.	./.:39,0:39:PASS:.:.:.:0,0,0:.	./.:57,0:57:PASS:.:.:.:0,0,0:.	./.:1,6:7:DP10:10:.:.:95,10,0:.	./.:41,0:41:PASS:.:.:.:0,0,0:.	./.:105,0:105:PASS:.:.:.:0,0,0:.	./.:69,0:69:PASS:.:.:.:0,0,0:.	./.:27,0:27:PASS:.:.:.:0,0,0:.	./.:0,9:9:DP10:26:.:.:203,26,0:.	./.:18,0:18:PASS:.:.:.:0,0,0:.	./.:0,2:2:DP10:6:.:.:37,6,0:.	1|1:0,14:14:PASS:42:1|1:333733_A_G:409,42,0:333733	./.:0,3:3:DP10:9:.:.:74,9,0:.	./.:30,0:30:PASS:.:.:.:0,0,0:.	./.:25,0:25:PASS:.:.:.:0,0,0:.	./.:0,3:3:DP10:9:.:.:82,9,0:.	./.:104,0:104:PASS:.:.:.:0,0,0:.	1/1:2,21:23:PASS:47:.:.:472,47,0:.	./.:43,0:43:PASS:.:.:.:0,0,0:.	./.:12,0:12:PASS:.:.:.:0,0,0:.
Pf3D7_03_v3	360794	.	A	G	2405.4	PASS	AC=4;AF=1;AN=4;BaseQRankSum=-1.534;DP=1339;ExcessHet=0.234;FS=0;InbreedingCoeff=0.432;MLEAC=27;MLEAF=1;MQ=60;MQRankSum=0;POSITIVE_TRAIN_SITE;QD=28.88;ReadPosRankSum=1.53;SOR=0.341;VQSLOD=8.46;culprit=FS;ANN=G|synonymous_variant|LOW|PF3D7_0308100|PF3D7_0308100|transcript|PF3D7_0308100.1|protein_coding|1/1|c.4476A>G|p.Lys1492Lys|4476/5136|4476/5136|1492/1711||,G|downstream_gene_variant|MODIFIER|PF3…	GT:AD:DP:FT:GQ:PGT:PID:PL:PS	./.:35,0:35:PASS:.:.:.:0,0,0:.	./.:28,0:28:PASS:.:.:.:0,0,0:.	./.:66,0:66:PASS:.:.:.:0,0,0:.	./.:61,0:61:PASS:.:.:.:0,0,0:.	./.:89,0:89:PASS:.:.:.:0,0,0:.	1|1:0,14:14:PASS:41:1|1:360731_G_A:456,41,0:360731	./.:46,0:46:PASS:.:.:.:0,0,0:.	./.:31,0:31:PASS:.:.:.:0,0,0:.	./.:94,0:94:PASS:.:.:.:0,0,0:.	./.:117,0:117:PASS:.:.:.:0,0,0:.	./.:73,0:73:PASS:.:.:.:0,0,0:.	./.:46,0:46:PASS:.:.:.:0,0,0:.	./.:26,0:26:PASS:.:.:.:0,0,0:.	./.:36,0:36:PASS:.:.:.:0,0,0:.	./.:51,0:51:PASS:.:.:.:0,0,0:.	./.:48,0:48:PASS:.:.:.:0,0,0:.	./.:1,7:8:isHetFilter:6:.:.:154,0,6:.	./.:64,0:64:PASS:.:.:.:0,0,0:.	./.:41,0:41:PASS:.:.:.:0,0,0:.	1|1:0,22:22:PASS:66:1|1:360731_G_A:944,66,0:360731	./.:53,0:53:PASS:.:.:.:0,0,0:.	./.:47,0:47:PASS:.:.:.:0,0,0:.	./.:70,0:70:PASS:.:.:.:0,0,0:.
Pf3D7_03_v3	592167	.	G	T	241.46	PASS	AC=2;AF=0.2;AN=10;DP=150;ExcessHet=0.0625;FS=0;InbreedingCoeff=0.4422;MLEAC=2;MLEAF=0.053;MQ=60;QD=26.83;SOR=0.859;VQSLOD=8.18;culprit=FS;ANN=T|missense_variant|MODERATE|PF3D7_0314700|PF3D7_0314700|transcript|PF3D7_0314700.1|protein_coding|1/1|c.381C>A|p.Phe127Leu|381/3546|381/3546|127/1181||,T|downstream_gene_variant|MODIFIER|PF3D7_0314600|PF3D7_0314600|transcript|PF3D7_0314600.1|protein_coding|…	GT:AD:DP:FT:GQ:PL	0/0:12,0:12:PASS:18:0,18,275	0/0:14,0:14:PASS:39:0,39,585	./.:0,0:0:PASS:.:0,0,0	./.:1,0:1:DP10:3:0,3,25	./.:0,0:0:PASS:.:0,0,0	0/0:12,0:12:PASS:33:0,33,495	./.:2,0:2:DP10:6:0,6,40	./.:9,0:9:DP10:27:0,27,216	0/0:13,0:13:PASS:36:0,36,540	./.:2,0:2:DP10:6:0,6,41	./.:4,0:4:DP10:12:0,12,95	./.:1,0:1:DP10:3:0,3,24	./.:0,0:0:PASS:.:0,0,0	./.:0,0:0:PASS:.:0,0,0	./.:1,0:1:DP10:3:0,3,15	./.:0,0:0:PASS:.:0,0,0	./.:2,0:2:DP10:3:0,3,45	./.:8,0:8:DP10:24:0,24,188	1/1:0,9:11:PASS:27:259,27,0	./.:5,0:5:DP10:0:0,0,63	./.:1,0:1:DP10:3:0,3,25	./.:7,0:7:DP10:21:0,21,154	./.:0,0:0:PASS:.:0,0,0
Pf3D7_03_v3	949977	.	C	A	341.88	PASS	AC=2;AF=0.333;AN=6;BaseQRankSum=-0.874;DP=188;ExcessHet=0.0464;FS=0;InbreedingCoeff=0.4397;MLEAC=2;MLEAF=0.042;MQ=60;MQRankSum=0;QD=21.37;ReadPosRankSum=-1.562;SOR=0.61;VQSLOD=6.04;culprit=QD;ANN=A|missense_variant|MODERATE|PF3D7_0322600|PF3D7_0322600|transcript|PF3D7_0322600.1|protein_coding|1/2|c.1604C>A|p.Thr535Lys|1604/4044|1604/4044|535/1347||,A|upstream_gene_variant|MODIFIER|PF3D7_0322500|P…	GT:AD:DP:FT:GQ:PL	./.:7,0:7:DP10:21:0,21,227	./.:6,0:6:DP10:15:0,15,225	./.:0,0:0:PASS:.:0,0,0	./.:3,0:3:DP10:6:0,6,90	./.:5,0:5:DP10:9:0,9,135	./.:5,0:5:DP10:15:0,15,127	0/0:28,0:28:PASS:72:0,72,1080	./.:1,0:1:DP10:3:0,3,13	./.:7,0:7:DP10:21:0,21,178	./.:0,0:0:PASS:.:0,0,0	./.:1,0:1:DP10:3:0,3,26	./.:2,0:2:DP10:6:0,6,47	1/1:1,15:16:PASS:19:366,19,0	./.:6,0:6:DP10:9:0,9,135	./.:2,0:2:DP10:3:0,3,45	./.:2,0:2:DP10:3:0,3,45	./.:1,0:1:DP10:3:0,3,21	./.:7,0:7:DP10:18:0,18,270	./.:6,0:6:DP10:15:0,15,225	./.:1,0:1:DP10:3:0,3,22	./.:6,0:6:DP10:18:0,18,129	0/0:20,0:20:PASS:33:0,33,495	./.:2,0:2:DP10:6:0,6,46
Pf3D7_04_v3	135707	.	A	C	2208.86	PASS	AC=6;AF=1;AN=6;DP=992;ExcessHet=0.0663;FS=0;InbreedingCoeff=0.464;MLEAC=26;MLEAF=1;MQ=60;POSITIVE_TRAIN_SITE;QD=24.27;SOR=1.585;VQSLOD=6.35;culprit=FS;ANN=C|upstream_gene_variant|MODIFIER|PF3D7_0402200|PF3D7_0402200|transcript|PF3D7_0402200.1|protein_coding||c.-1239T>G|||||1239|WARNING_TRANSCRIPT_MULTIPLE_STOP_CODONS,C|upstream_gene_variant|MODIFIER|PF3D7_0402300|PF3D7_0402300|transcript|PF3D7_04…	GT:AD:DP:FT:GQ:PL	./.:43,0:43:PASS:.:0,0,0	./.:0,0:0:PASS:.:0,0,0	./.:0,9:9:DP10:26:210,26,0	./.:41,0:41:PASS:.:0,0,0	./.:38,0:38:PASS:.:0,0,0	./.:27,0:27:PASS:.:0,0,0	./.:52,0:52:PASS:.:0,0,0	./.:27,0:27:PASS:.:0,0,0	./.:50,0:50:PASS:.:0,0,0	1/1:0,41:45:PASS:99:915,119,0	./.:3,0:3:PASS:.:0,0,0	./.:80,0:80:PASS:.:0,0,0	./.:2,0:2:PASS:.:0,0,0	./.:63,0:63:PASS:.:0,0,0	1/1:0,15:16:PASS:45:415,45,0	./.:2,0:2:PASS:.:0,0,0	./.:56,0:56:PASS:.:0,0,0	./.:22,0:22:PASS:.:0,0,0	./.:29,0:29:PASS:.:0,0,0	1/1:0,26:26:PASS:74:593,74,0	./.:67,0:67:PASS:.:0,0,0	./.:74,0:74:PASS:.:0,0,0	./.:47,0:47:PASS:.:0,0,0
Pf3D7_04_v3	253356	.	G	A	5468.6	PASS	AC=12;AF=1;AN=12;BaseQRankSum=1.36;DP=285;ExcessHet=3.0103;FS=0;InbreedingCoeff=0.5153;MLEAC=49;MLEAF=1;MQ=56.77;MQRankSum=2.94;QD=29.35;ReadPosRankSum=1.54;SOR=0.32;VQSLOD=7.02;culprit=FS;ANN=A|missense_variant|MODERATE|PF3D7_0404600|PF3D7_0404600|transcript|PF3D7_0404600.1|protein_coding|1/1|c.5626G>A|p.Glu1876Lys|5626/12417|5626/12417|1876/4138||;GENE=conserved Plasmodium membrane protein%2C u…	GT:AD:DP:FT:GQ:PGT:PID:PL:PS	1|1:1,26:27:PASS:70:1|1:253338_G_A:881,70,0:253338	.:0,9:9:DP10:27:1|1:253338_G_A:349,27,0:253338	./.:32,0:32:PASS:.:.:.:0,0,0:.	.:0,9:9:DP10:27:1|1:253338_G_A:364,27,0:253338	./.:14,0:14:PASS:.:.:.:0,0,0:.	./.:12,0:12:PASS:.:.:.:0,0,0:.	.:0,4:5:DP10:12:1|1:253338_G_A:180,12,0:253338	1|1:0,17:17:PASS:49:1|1:253338_G_A:597,49,0:253338	./.:2,0:2:PASS:.:.:.:0,0,0:.	1|1:0,22:22:PASS:60:1|1:253338_G_A:726,60,0:253338	./.:6,0:6:PASS:.:.:.:0,0,0:.	./.:0,0:0:PASS:.:.:.:0,0,0:.	./.:6,0:6:PASS:.:.:.:0,0,0:.	./.:1,0:1:PASS:.:.:.:0,0,0:.	./.:11,0:11:PASS:.:.:.:0,0,0:.	1|1:0,11:11:PASS:31:1|1:253338_G_A:394,31,0:253338	.:0,4:4:DP10:12:1|1:253309_G_C:154,12,0:253309	.:0,7:7:DP10:21:1|1:253338_G_A:261,21,0:253338	./.:1,0:1:PASS:.:.:.:0,0,0:.	1|1:0,11:11:PASS:28:1|1:253338_G_A:302,28,0:253338	./.:0,0:0:PASS:.:.:.:0,0,0:.	1|1:0,18:18:PASS:41:1|1:253338_G_A:365,41,0:253338	./.:16,0:16:PASS:.:.:.:0,0,0:.
Pf3D7_04_v3	253493	.	C	T	1080.34	PASS	AC=2;AF=0.2;AN=10;DP=334;ExcessHet=0.2482;FS=0;InbreedingCoeff=0.2375;MLEAC=8;MLEAF=0.286;MQ=59.37;QD=32.01;SOR=1.179;VQSLOD=6.57;culprit=FS;ANN=T|synonymous_variant|LOW|PF3D7_0404600|PF3D7_0404600|transcript|PF3D7_0404600.1|protein_coding|1/1|c.5763C>T|p.Asp1921Asp|5763/12417|5763/12417|1921/4138||;GENE=conserved Plasmodium membrane protein%2C unknown function	GT:AD:DP:FT:GQ:PL	0/0:35,0:35:PASS:0:0,0,33	./.:12,0:12:PASS:.:0,0,0	./.:32,0:32:PASS:.:0,0,0	./.:5,0:5:DP10:15:0,15,107	0/0:13,0:13:PASS:0:0,0,35	./.:23,0:23:PASS:.:0,0,0	./.:13,0:13:PASS:.:0,0,0	./.:6,0:6:DP10:0:0,0,27	./.:11,0:11:PASS:.:0,0,0	0/0:24,0:24:PASS:0:0,0,4	./.:1,0:1:PASS:.:0,0,0	./.:2,0:2:DP10:0:0,0,12	./.:4,0:4:PASS:.:0,0,0	./.:3,0:3:PASS:.:0,0,0	0/0:12,0:12:PASS:0:0,0,172	./.:0,0:0:PASS:.:0,0,0	./.:2,0:2:DP10:4:0,4,12	./.:13,0:13:PASS:.:0,0,0	./.:4,0:4:PASS:.:0,0,0	./.:8,0:8:DP10:0:0,0,101	./.:2,0:2:PASS:.:0,0,0	1/1:0,28:28:PASS:86:1068,86,0	./.:9,0:9:DP10:0:0,0,65
Pf3D7_04_v3	265350	.	C	A	2212.94	PASS	AC=2;AF=1;AN=2;DP=170;ExcessHet=3.0103;FS=0;InbreedingCoeff=0.4831;MLEAC=47;MLEAF=1;MQ=60;POSITIVE_TRAIN_SITE;QD=33.03;SOR=1.23;VQSLOD=9.7;culprit=FS;ANN=A|missense_variant|MODERATE|PF3D7_0404800|PF3D7_0404800|transcript|PF3D7_0404800.1|protein_coding|1/2|c.821G>T|p.Cys274Phe|821/1704|821/1704|274/567||,A|upstream_gene_variant|MODIFIER|PF3D7_0404700|PF3D7_0404700|transcript|PF3D7_0404700.1|protei…	GT:AD:DP:FT:GQ:PGT:PID:PL:PS	./.:0,7:7:DP10:21:.:.:200,21,0:.	1|1:0,11:11:PASS:33:1|1:265350_C_A:329,33,0:265350	.:0,9:9:DP10:27:1|1:265350_C_A:245,27,0:265350	./.:0,5:5:DP10:15:.:.:148,15,0:.	./.:0,7:7:DP10:20:.:.:157,20,0:.	./.:0,3:3:DP10:9:.:.:92,9,0:.	./.:4,0:4:PASS:.:.:.:0,0,0:.	./.:5,0:5:PASS:.:.:.:0,0,0:.	./.:7,0:7:PASS:.:.:.:0,0,0:.	.:0,4:4:DP10:12:1|1:265350_C_A:145,12,0:265350	./.:0,0:0:PASS:.:.:.:0,0,0:.	./.:0,0:0:PASS:.:.:.:0,0,0:.	./.:1,0:1:PASS:.:.:.:0,0,0:.	./.:2,0:2:PASS:.:.:.:0,0,0:.	./.:1,0:1:PASS:.:.:.:0,0,0:.	./.:0,0:0:PASS:.:.:.:0,0,0:.	./.:0,0:0:PASS:.:.:.:0,0,0:.	./.:0,3:3:DP10:9:.:.:91,9,0:.	./.:0,0:0:PASS:.:.:.:0,0,0:.	./.:27,0:27:PASS:.:.:.:0,0,0:.	./.:3,0:3:PASS:.:.:.:0,0,0:.	./.:0,9:9:DP10:27:.:.:256,27,0:.	./.:0,3:3:DP10:9:.:.:80,9,0:.
Pf3D7_04_v3	276260	.	G	T	1030	PASS	AC=2;AF=0.083;AN=24;DP=386;ExcessHet=0.0464;FS=0;InbreedingCoeff=0.6108;MLEAC=3;MLEAF=0.063;MQ=60;QD=32.39;SOR=0.941;VQSLOD=7.24;culprit=DP;ANN=T|missense_variant|MODERATE|PF3D7_0405100|PF3D7_0405100|transcript|PF3D7_0405100.1|protein_coding|1/5|c.565C>A|p.Gln189Lys|565/4053|565/4053|189/1350||,T|upstream_gene_variant|MODIFIER|PF3D7_0405200|PF3D7_0405200|transcript|PF3D7_0405200.1|protein_coding|…	GT:AD:DP:FT:GQ:PGT:PID:PL:PS	0/0:16,0:16:PASS:30:.:.:0,30,450:.	0/0:24,0:24:PASS:60:.:.:0,60,900:.	./.:5,0:5:DP10:15:.:.:0,15,126:.	0/0:14,0:14:PASS:24:.:.:0,24,322:.	./.:8,0:8:DP10:18:.:.:0,18,270:.	./.:1,0:1:DP10:3:.:.:0,3,16:.	./.:8,0:8:DP10:24:.:.:0,24,188:.	0/0:24,0:24:PASS:54:.:.:0,54,543:.	0/0:32,0:32:PASS:90:.:.:0,90,1350:.	0/0:14,0:14:PASS:36:.:.:0,36,540:.	0/0:15,0:15:PASS:45:.:.:0,45,358:.	0/0:26,0:26:PASS:72:.:.:0,72,1080:.	1|1:0,25:25:PASS:75:1|1:276260_G_T:1056,75,0:276260	./.:7,0:7:DP10:21:.:.:0,21,156:.	./.:9,0:9:DP10:27:.:.:0,27,210:.	0/0:14,0:14:PASS:39:.:.:0,39,585:.	./.:0,0:0:PASS:.:.:.:0,0,0:.	./.:8,0:8:DP10:21:.:.:0,21,315:.	./.:9,0:9:DP10:21:.:.:0,21,315:.	0/0:15,0:15:PASS:45:.:.:0,45,381:.	./.:0,0:0:PASS:.:.:.:0,0,0:.	0/0:23,0:23:PASS:57:.:.:0,57,855:.	./.:1,0:1:DP10:3:.:.:0,3,15:.
Pf3D7_04_v3	491543	.	T	A	4110.99	PASS	AC=8;AF=0.667;AN=12;DP=247;ExcessHet=0.0063;FS=0;InbreedingCoeff=0.4427;MLEAC=28;MLEAF=1;MQ=59.17;QD=32.03;SOR=0.832;VQSLOD=7.5;culprit=FS;ANN=A|synonymous_variant|LOW|PF3D7_0410900|PF3D7_0410900|transcript|PF3D7_0410900.1|protein_coding|1/1|c.1833A>T|p.Val611Val|1833/2934|1833/2934|611/977||,A|downstream_gene_variant|MODIFIER|PF3D7_0410800|PF3D7_0410800|transcript|PF3D7_0410800.1|protein_coding|…	GT:AD:DP:FT:GQ:PGT:PID:PL:PS	0/0:11,0:11:PASS:2:.:.:0,2,283:.	./.:11,0:11:PASS:.:.:.:0,0,0:.	./.:1,0:1:PASS:.:.:.:0,0,0:.	1|1:0,31:31:PASS:93:1|1:491486_G_A:1395,93,0:491486	./.:11,0:11:PASS:.:.:.:0,0,0:.	./.:9,0:9:PASS:.:.:.:0,0,0:.	./.:0,0:0:PASS:.:.:.:0,0,0:.	./.:1,0:1:PASS:.:.:.:0,0,0:.	./.:19,0:19:PASS:.:.:.:0,0,0:.	1|1:0,20:20:PASS:60:1|1:491486_G_A:900,60,0:491486	./.:2,0:2:PASS:.:.:.:0,0,0:.	./.:0,0:0:PASS:.:.:.:0,0,0:.	./.:0,0:0:PASS:.:.:.:0,0,0:.	./.:0,0:0:PASS:.:.:.:0,0,0:.	./.:7,0:7:PASS:.:.:.:0,0,0:.	./.:0,0:0:PASS:.:.:.:0,0,0:.	0/0:16,0:16:PASS:3:.:.:0,3,45:.	1|1:0,17:17:PASS:51:1|1:491486_G_A:751,51,0:491486	./.:9,0:9:PASS:.:.:.:0,0,0:.	.:0,10:10:DP10:30:1|1:491486_G_A:450,30,0:491486	1|1:0,12:12:PASS:36:1|1:491486_G_A:532,36,0:491486	./.:7,0:7:PASS:.:.:.:0,0,0:.	./.:2,0:2:DP10:3:.:.:0,3,45:.
Pf3D7_04_v3	491544	.	A	T	4144.86	PASS	AC=8;AF=1;AN=8;DP=247;ExcessHet=0.202;FS=0;InbreedingCoeff=0.4399;MLEAC=32;MLEAF=1;MQ=59.17;POSITIVE_TRAIN_SITE;QD=26.99;SOR=0.832;VQSLOD=8.37;culprit=FS;ANN=T|missense_variant|MODERATE|PF3D7_0410900|PF3D7_0410900|transcript|PF3D7_0410900.1|protein_coding|1/1|c.1832T>A|p.Val611Glu|1832/2934|1832/2934|611/977||,T|downstream_gene_variant|MODIFIER|PF3D7_0410800|PF3D7_0410800|transcript|PF3D7_0410800…	GT:AD:DP:FT:GQ:PGT:PID:PL:PS	./.:11,0:11:PASS:.:.:.:0,0,0:.	./.:11,0:11:PASS:.:.:.:0,0,0:.	./.:1,0:1:PASS:.:.:.:0,0,0:.	1|1:0,31:31:PASS:93:1|1:491486_G_A:1395,93,0:491486	./.:11,0:11:PASS:.:.:.:0,0,0:.	./.:9,0:9:PASS:.:.:.:0,0,0:.	./.:0,0:0:PASS:.:.:.:0,0,0:.	./.:1,0:1:PASS:.:.:.:0,0,0:.	./.:19,0:19:PASS:.:.:.:0,0,0:.	1|1:0,20:20:PASS:60:1|1:491486_G_A:900,60,0:491486	./.:2,0:2:PASS:.:.:.:0,0,0:.	./.:0,0:0:PASS:.:.:.:0,0,0:.	./.:0,0:0:PASS:.:.:.:0,0,0:.	./.:0,0:0:PASS:.:.:.:0,0,0:.	./.:7,0:7:PASS:.:.:.:0,0,0:.	./.:0,0:0:PASS:.:.:.:0,0,0:.	./.:16,0:16:PASS:.:.:.:0,0,0:.	1|1:0,17:17:PASS:51:1|1:491486_G_A:751,51,0:491486	./.:9,0:9:PASS:.:.:.:0,0,0:.	.:0,10:10:DP10:30:1|1:491486_G_A:450,30,0:491486	1|1:0,12:12:PASS:36:1|1:491486_G_A:532,36,0:491486	./.:7,0:7:PASS:.:.:.:0,0,0:.	./.:2,0:2:PASS:.:.:.:0,0,0:.
Pf3D7_04_v3	491545	.	C	G	4210.07	PASS	AC=10;AF=0.833;AN=12;DP=246;ExcessHet=0.0152;FS=0;InbreedingCoeff=0.4448;MLEAC=29;MLEAF=1;MQ=59.19;QD=31.53;SOR=0.878;VQSLOD=6.97;culprit=FS;ANN=G|missense_variant|MODERATE|PF3D7_0410900|PF3D7_0410900|transcript|PF3D7_0410900.1|protein_coding|1/1|c.1831G>C|p.Val611Leu|1831/2934|1831/2934|611/977||,G|downstream_gene_variant|MODIFIER|PF3D7_0410800|PF3D7_0410800|transcript|PF3D7_0410800.1|protein_co…	GT:AD:DP:FT:GQ:PGT:PID:PL:PS	./.:11,0:11:PASS:.:.:.:0,0,0:.	./.:11,0:11:PASS:.:.:.:0,0,0:.	./.:1,0:1:PASS:.:.:.:0,0,0:.	1|1:0,32:32:PASS:96:1|1:491486_G_A:1440,96,0:491486	./.:11,0:11:PASS:.:.:.:0,0,0:.	./.:9,0:9:PASS:.:.:.:0,0,0:.	./.:0,0:0:PASS:.:.:.:0,0,0:.	./.:1,0:1:PASS:.:.:.:0,0,0:.	./.:19,0:19:PASS:.:.:.:0,0,0:.	1|1:0,20:20:PASS:60:1|1:491486_G_A:900,60,0:491486	./.:2,0:2:PASS:.:.:.:0,0,0:.	./.:0,0:0:PASS:.:.:.:0,0,0:.	./.:0,0:0:PASS:.:.:.:0,0,0:.	./.:0,0:0:PASS:.:.:.:0,0,0:.	./.:7,0:7:PASS:.:.:.:0,0,0:.	./.:0,0:0:PASS:.:.:.:0,0,0:.	0/0:14,0:14:PASS:3:.:.:0,3,45:.	1|1:0,17:17:PASS:51:1|1:491486_G_A:751,51,0:491486	./.:9,0:9:PASS:.:.:.:0,0,0:.	1|1:0,11:11:PASS:33:1|1:491486_G_A:495,33,0:491486	1|1:0,12:12:PASS:36:1|1:491486_G_A:532,36,0:491486	./.:7,0:7:PASS:.:.:.:0,0,0:.	./.:1,0:1:DP10:3:.:.:0,3,27:.
Pf3D7_04_v3	491562	.	T	C	4253.82	PASS	AC=10;AF=1;AN=10;DP=229;ExcessHet=0.202;FS=0;InbreedingCoeff=0.4334;MLEAC=31;MLEAF=1;MQ=59.33;POSITIVE_TRAIN_SITE;QD=27.94;SOR=0.802;VQSLOD=9.13;culprit=FS;ANN=C|missense_variant|MODERATE|PF3D7_0410900|PF3D7_0410900|transcript|PF3D7_0410900.1|protein_coding|1/1|c.1814A>G|p.Asn605Ser|1814/2934|1814/2934|605/977||,C|downstream_gene_variant|MODIFIER|PF3D7_0410800|PF3D7_0410800|transcript|PF3D7_04108…	GT:AD:DP:FT:GQ:PGT:PID:PL:PS	./.:4,0:4:PASS:.:.:.:0,0,0:.	./.:8,0:8:PASS:.:.:.:0,0,0:.	./.:1,0:1:PASS:.:.:.:0,0,0:.	1|1:0,34:34:PASS:99:1|1:491486_G_A:1504,103,0:491486	./.:11,0:11:PASS:.:.:.:0,0,0:.	./.:10,0:10:PASS:.:.:.:0,0,0:.	./.:0,0:.:PASS:.:.:.:.:.	./.:2,0:2:PASS:.:.:.:0,0,0:.	./.:14,0:14:PASS:.:.:.:0,0,0:.	1|1:0,20:20:PASS:60:1|1:491486_G_A:900,60,0:491486	./.:2,0:2:PASS:.:.:.:0,0,1:.	./.:0,1:1:DP10:1:.:.:3,1,0:.	./.:0,0:0:PASS:.:.:.:0,0,0:.	./.:0,0:0:PASS:.:.:.:0,0,0:.	./.:5,0:5:PASS:.:.:.:0,0,0:.	./.:2,0:2:PASS:.:.:.:0,0,0:.	./.:5,0:5:PASS:.:.:.:0,0,0:.	1|1:0,15:15:PASS:46:1|1:491486_G_A:676,46,0:491486	./.:3,0:3:PASS:.:.:.:0,0,0:.	1|1:0,12:13:PASS:36:1|1:491486_G_A:522,36,0:491486	1|1:0,12:12:PASS:36:1|1:491486_G_A:532,36,0:491486	./.:4,0:4:PASS:.:.:.:0,0,0:.	./.:0,0:0:PASS:.:.:.:0,0,0:.
Pf3D7_04_v3	803557	.	C	A	584.5	PASS	AC=2;AF=0.091;AN=22;DP=422;ExcessHet=0.0428;FS=0;InbreedingCoeff=0.5604;MLEAC=2;MLEAF=0.037;MQ=60;QD=32.68;SOR=0.941;VQSLOD=7.03;culprit=DP;ANN=A|missense_variant|MODERATE|PF3D7_0418000|PF3D7_0418000|transcript|PF3D7_0418000.1|protein_coding|7/10|c.8578C>A|p.Pro2860Thr|8578/14676|8578/14676|2860/4891||;GENE=conserved Plasmodium protein%2C unknown function	GT:AD:DP:FT:GQ:PGT:PID:PL:PS	./.:4,0:4:DP10:9:.:.:0,9,135:.	0/0:14,0:14:PASS:39:.:.:0,39,585:.	1|1:0,16:16:PASS:48:1|1:803557_C_A:612,48,0:803557	./.:1,0:1:DP10:3:.:.:0,3,28:.	./.:0,0:0:PASS:.:.:.:0,0,0:.	./.:8,0:8:DP10:24:.:.:0,24,180:.	0/0:29,0:29:PASS:84:.:.:0,84,1260:.	./.:4,0:4:DP10:0:.:.:0,0,47:.	./.:6,0:6:DP10:18:.:.:0,18,153:.	0/0:11,0:11:PASS:33:.:.:0,33,264:.	./.:2,0:2:DP10:6:.:.:0,6,44:.	0/0:27,0:27:PASS:72:.:.:0,72,1080:.	./.:3,0:3:DP10:9:.:.:0,9,71:.	./.:5,0:5:DP10:15:.:.:0,15,119:.	0/0:31,0:31:PASS:87:.:.:0,87,1305:.	./.:5,0:5:DP10:12:.:.:0,12,180:.	0/0:15,0:15:PASS:42:.:.:0,42,630:.	./.:10,0:10:DP10:27:.:.:0,27,405:.	0/0:18,0:18:PASS:54:.:.:0,54,425:.	./.:5,0:5:DP10:12:.:.:0,12,180:.	0/0:11,0:11:PASS:27:.:.:0,27,405:.	0/0:18,0:18:PASS:51:.:.:0,51,765:.	0/0:31,0:31:PASS:93:.:.:0,93,744:.
Pf3D7_04_v3	1137348	.	T	C	1044.7	PASS	AC=2;AF=1;AN=2;DP=135;ExcessHet=3.0103;FS=0;InbreedingCoeff=0.3757;MLEAC=28;MLEAF=1;MQ=60;POSITIVE_TRAIN_SITE;QD=29.01;SOR=1.214;VQSLOD=9.94;culprit=FS;ANN=C|missense_variant|MODERATE|PF3D7_0425200|PF3D7_0425200|transcript|PF3D7_0425200.1|protein_coding|2/2|c.656T>C|p.Phe219Ser|656/693|656/693|219/230||,C|upstream_gene_variant|MODIFIER|PF3D7_0425100|PF3D7_0425100|transcript|PF3D7_0425100.1|protei…	GT:AD:DP:FT:GQ:PGT:PID:PL:PS	./.:0,0:0:PASS:.:.:.:0,0,0:.	./.:0,0:0:PASS:.:.:.:0,0,0:.	./.:0,0:0:PASS:.:.:.:0,0,0:.	./.:1,0:1:PASS:.:.:.:0,0,0:.	./.:0,0:0:PASS:.:.:.:0,0,0:.	./.:0,0:0:PASS:.:.:.:0,0,0:.	./.:1,0:1:PASS:.:.:.:0,0,0:.	./.:1,0:1:PASS:.:.:.:0,0,0:.	.:0,2:2:DP10:6:1|1:1137323_T_A:70,6,0:1137323	./.:1,0:1:PASS:.:.:.:0,0,0:.	./.:0,0:0:PASS:.:.:.:0,0,0:.	.:0,0:.:PASS:.:0|1:1137323_T_A:.:1137323	.:0,6:6:DP10:18:1|1:1137298_A_T:253,18,0:1137298	.:0,1:1:DP10:3:1|1:1137323_T_A:45,3,0:1137323	1/1:0,21:21:PASS:62:.:.:525,62,0:.	./.:1,0:1:PASS:.:.:.:0,0,0:.	./.:2,0:2:PASS:.:.:.:0,0,0:.	./.:0,0:0:PASS:.:.:.:0,0,0:.	./.:2,0:2:PASS:.:.:.:0,0,0:.	./.:0,0:0:PASS:.:.:.:0,0,0:.	.:0,0:.:PASS:.:0|1:1137323_T_A:.:1137323	./.:1,0:1:PASS:.:.:.:0,0,0:.	.:0,1:1:DP10:3:1|1:1137323_T_A:45,3,0:1137323
Pf3D7_05_v3	78073	.	A	G	7407.43	PASS	AC=14;AF=1;AN=14;BaseQRankSum=0.593;DP=410;ExcessHet=0.0663;FS=0;InbreedingCoeff=0.609;MLEAC=51;MLEAF=1;MQ=57.4;MQRankSum=2.55;QD=29.58;ReadPosRankSum=1.62;SOR=0.278;VQSLOD=6.92;culprit=DP;ANN=G|missense_variant|MODERATE|PF3D7_0501400|PF3D7_0501400|transcript|PF3D7_0501400.1|protein_coding|2/2|c.3394A>G|p.Thr1132Ala|3394/5163|3394/5163|1132/1720||,G|downstream_gene_variant|MODIFIER|PF3D7_0501500|…	GT:AD:DP:FT:GQ:PGT:PID:PL:PS	./.:33,0:33:PASS:.:.:.:0,0,0:.	.:0,7:7:DP10:21:1|1:78073_A_G:221,21,0:78073	./.:0,9:9:DP10:26:.:.:257,26,0:.	1|1:0,15:15:PASS:45:1|1:78073_A_G:577,45,0:78073	.:0,9:9:DP10:27:1|1:78073_A_G:320,27,0:78073	1|1:1,15:16:PASS:37:1|1:78073_A_G:390,37,0:78073	1|1:0,12:13:PASS:36:1|1:78073_A_G:457,36,0:78073	1|1:0,18:19:PASS:54:1|1:78073_A_G:626,54,0:78073	1/1:0,17:18:PASS:51:.:.:652,51,0:.	./.:25,0:25:PASS:.:.:.:0,0,0:.	./.:20,0:20:PASS:.:.:.:0,0,0:.	./.:1,0:1:PASS:.:.:.:0,0,0:.	./.:0,5:5:DP10:15:.:.:117,15,0:.	./.:0,0:0:PASS:.:.:.:0,0,0:.	.:0,5:5:DP10:15:1|1:78073_A_G:203,15,0:78073	./.:0,0:0:PASS:.:.:.:0,0,0:.	./.:30,0:30:PASS:.:.:.:0,0,0:.	1|1:0,22:22:PASS:64:1|1:78073_A_G:773,64,0:78073	1|1:0,15:15:PASS:45:1|1:78073_A_G:559,45,0:78073	.:0,9:9:DP10:26:1|1:78073_A_G:318,26,0:78073	./.:0,9:9:DP10:27:.:.:339,27,0:.	./.:16,0:16:PASS:.:.:.:0,0,0:.	./.:13,0:13:PASS:.:.:.:0,0,0:.
Pf3D7_05_v3	180822	.	T	C	568.66	PASS	AC=2;AF=0.05;AN=40;BaseQRankSum=0.59;DP=741;ExcessHet=0.0397;FS=0;InbreedingCoeff=0.7559;MLEAC=2;MLEAF=0.036;MQ=59.33;MQRankSum=-0.144;QD=21.87;ReadPosRankSum=0.241;SOR=0.859;VQSLOD=6;culprit=FS;ANN=C|synonymous_variant|LOW|PF3D7_0504700|PF3D7_0504700|transcript|PF3D7_0504700.1|protein_coding|1/1|c.402T>C|p.Ile134Ile|402/7050|402/7050|134/2349||,C|downstream_gene_variant|MODIFIER|PF3D7_0504500|PF…	GT:AD:DP:FT:GQ:PGT:PID:PL:PS	0/0:26,0:26:PASS:69:.:.:0,69,1035:.	0/0:19,0:19:PASS:51:.:.:0,51,765:.	0/0:17,0:17:PASS:45:.:.:0,45,675:.	0/0:11,0:11:PASS:27:.:.:0,27,405:.	0/0:20,0:20:PASS:60:.:.:0,60,514:.	0/0:58,0:58:PASS:99:.:.:0,120,1800:.	0/0:38,0:38:PASS:99:.:.:0,99,1485:.	0/0:29,0:29:PASS:81:.:.:0,81,724:.	0/0:51,0:51:PASS:99:.:.:0,109,1449:.	0/0:19,0:19:PASS:54:.:.:0,54,810:.	1|1:2,24:26:PASS:27:1|1:180822_T_C:598,27,0:180822	./.:5,0:5:DP10:15:.:.:0,15,126:.	0/0:37,0:37:PASS:99:.:.:0,99,1368:.	0/0:19,0:19:PASS:48:.:.:0,48,720:.	0/0:38,0:38:PASS:99:.:.:0,114,972:.	0/0:16,0:16:PASS:36:.:.:0,36,540:.	0/0:14,0:14:PASS:42:.:.:0,42,359:.	0/0:37,0:37:PASS:99:.:.:0,100,922:.	./.:4,0:4:DP10:12:.:.:0,12,82:.	0/0:60,0:60:PASS:99:.:.:0,108,1589:.	0/0:21,0:21:PASS:60:.:.:0,60,522:.	./.:10,0:10:DP10:27:.:.:0,27,405:.	0/0:23,0:23:PASS:49:.:.:0,49,548:.
Pf3D7_05_v3	250640	.	T	G	1424.43	PASS	AC=2;AF=1;AN=2;BaseQRankSum=-0.239;DP=138;ExcessHet=0.0877;FS=0;InbreedingCoeff=0.4511;MLEAC=4;MLEAF=0.143;MQ=60;MQRankSum=0;QD=27.06;ReadPosRankSum=1.28;SOR=1.371;VQSLOD=7.08;culprit=FS;ANN=G|upstream_gene_variant|MODIFIER|PF3D7_0505700|PF3D7_0505700|transcript|PF3D7_0505700.1|protein_coding||c.-65A>C|||||65|,G|downstream_gene_variant|MODIFIER|PF3D7_0505600|PF3D7_0505600|transcript|PF3D7_0505600…	GT:AD:DP:FT:GQ:PGT:PID:PL:PS	./.:5,0:5:DP10:12:.:.:0,12,180:.	./.:0,0:0:PASS:.:.:.:0,0,0:.	./.:0,0:0:PASS:.:.:.:0,0,0:.	./.:0,0:0:PASS:.:.:.:0,0,0:.	./.:3,0:3:DP10:9:.:.:0,9,78:.	./.:0,0:0:PASS:.:.:.:0,0,0:.	./.:10,0:10:DP10:12:.:.:0,12,180:.	./.:4,0:4:DP10:9:.:.:0,9,135:.	./.:4,0:4:DP10:12:.:.:0,12,119:.	./.:0,0:0:PASS:.:.:.:0,0,0:.	1|1:2,35:38:PASS:53:1|1:250640_T_G:1437,53,0:250640	./.:6,0:6:DP10:0:.:.:0,0,141:.	./.:0,0:0:PASS:.:.:.:0,0,0:.	./.:0,0:0:PASS:.:.:.:0,0,0:.	./.:2,0:2:PASS:.:.:.:0,0,0:.	./.:0,0:0:PASS:.:.:.:0,0,0:.	./.:3,0:3:DP10:6:.:.:0,6,90:.	./.:0,0:0:PASS:.:.:.:0,0,0:.	./.:3,0:3:DP10:9:.:.:0,9,75:.	./.:0,0:0:PASS:.:.:.:0,0,0:.	./.:4,0:4:DP10:9:.:.:0,9,135:.	./.:0,0:0:PASS:.:.:.:0,0,0:.	./.:1,0:1:DP10:3:.:.:0,3,16:.
Pf3D7_05_v3	323005	.	A	T	4481.64	PASS	AC=4;AF=0.833;AN=4;BaseQRankSum=-0.758;DP=1726;ExcessHet=3.0103;FS=0;InbreedingCoeff=0.3304;MLEAC=22;MLEAF=1;MQ=52.73;MQRankSum=-1.248;QD=27.42;ReadPosRankSum=0.099;SOR=0.395;VQSLOD=6.33;culprit=FS;ANN=T|missense_variant|MODERATE|PF3D7_0507800|PF3D7_0507800|transcript|PF3D7_0507800.1|protein_coding|1/1|c.767A>T|p.Asn256Ile|767/4584|767/4584|256/1527||,T|upstream_gene_variant|MODIFIER|PF3D7_050770…	GT:AD:DP:GQ:PGT:PID:PL:PS	./.:28,0:28:.:.:.:0,0,0:.	./.:77,0:77:.:.:.:0,0,0:.	./.:60,0:60:.:.:.:0,0,0:.	./.:43,0:43:.:.:.:0,0,0:.	./.:71,0:71:.:.:.:0,0,0:.	./.:163,0:163:.:.:.:0,0,0:.	./.:124,0:124:.:.:.:0,0,0:.	./.:75,0:75:.:.:.:0,0,0:.	./.:58,0:58:.:.:.:0,0,0:.	./.:122,0:122:.:.:.:0,0,0:.	./.:82,0:82:.:.:.:0,0,0:.	./.:69,0:69:.:.:.:0,0,0:.	./.:148,0:148:.:.:.:0,0,0:.	./.:49,0:49:.:.:.:0,0,0:.	./.:60,0:60:.:.:.:0,0,0:.	./.:36,0:36:.:.:.:0,0,0:.	./.:36,0:36:.:.:.:0,0,0:.	1|1:0,48:48:99:1|1:322929_G_GAAAATGAAA:2106,144,0:322929	./.:74,0:74:.:.:.:0,0,0:.	1|1:0,45:45:99:1|1:322951_A_ATG:2004,135,0:322951	./.:53,0:53:.:.:.:0,0,0:.	./.:69,0:69:.:.:.:0,0,0:.	./.:44,0:44:.:.:.:0,0,0:.
Pf3D7_05_v3	323041	.	A	T	2511.28	PASS	AC=4;AF=0.2;AN=10;DP=1295;ExcessHet=0.0663;FS=0;InbreedingCoeff=0.3457;MLEAC=14;MLEAF=0.7;MQ=46.5;QD=25.8;SOR=0.997;VQSLOD=6.78;culprit=FS;ANN=T|missense_variant|MODERATE|PF3D7_0507800|PF3D7_0507800|transcript|PF3D7_0507800.1|protein_coding|1/1|c.803A>T|p.Asn268Ile|803/4584|803/4584|268/1527||,T|upstream_gene_variant|MODIFIER|PF3D7_0507700|PF3D7_0507700|transcript|PF3D7_0507700.1|protein_coding||…	GT:AD:DP:GQ:PGT:PID:PL:PS	./.:20,0:20:.:.:.:0,0,0:.	./.:65,0:65:.:.:.:0,0,0:.	./.:45,0:45:.:.:.:0,0,0:.	0/0:34,0:34:0:.:.:0,0,96:.	./.:46,0:46:.:.:.:0,0,0:.	./.:138,0:138:.:.:.:0,0,0:.	./.:99,0:99:.:.:.:0,0,0:.	./.:58,0:58:.:.:.:0,0,0:.	./.:46,0:46:.:.:.:0,0,0:.	./.:95,0:95:.:.:.:0,0,0:.	./.:64,0:64:.:.:.:0,0,0:.	./.:44,0:44:.:.:.:0,0,0:.	./.:103,0:103:.:.:.:0,0,0:.	./.:37,0:37:.:.:.:0,0,0:.	./.:42,0:42:.:.:.:0,0,0:.	0/0:23,0:23:0:.:.:0,0,121:.	0/0:19,0:19:0:.:.:0,0,204:.	1|1:0,40:40:99:1|1:322929_G_GAAAATGAAA:1683,120,0:322929	./.:60,0:60:.:.:.:0,0,0:.	1|1:0,18:18:54:1|1:322951_A_ATG:801,54,0:322951	./.:47,0:47:.:.:.:0,0,0:.	./.:49,0:49:.:.:.:0,0,0:.	./.:29,0:29:.:.:.:0,0,0:.
Pf3D7_05_v3	323049	.	G	A	2112.83	PASS	AC=4;AF=0.333;AN=8;DP=1200;ExcessHet=0.4576;FS=0;InbreedingCoeff=0.3701;MLEAC=17;MLEAF=1;MQ=45.43;QD=32.46;SOR=1.179;VQSLOD=6.95;culprit=FS;ANN=A|missense_variant|MODERATE|PF3D7_0507800|PF3D7_0507800|transcript|PF3D7_0507800.1|protein_coding|1/1|c.811G>A|p.Val271Ile|811/4584|811/4584|271/1527||,A|upstream_gene_variant|MODIFIER|PF3D7_0507700|PF3D7_0507700|transcript|PF3D7_0507700.1|protein_coding|…	GT:AD:DP:GQ:PGT:PID:PL:PS	./.:21,0:21:.:.:.:0,0,0:.	./.:61,0:61:.:.:.:0,0,0:.	./.:44,0:44:.:.:.:0,0,0:.	./.:31,0:31:.:.:.:0,0,0:.	./.:39,0:39:.:.:.:0,0,0:.	./.:125,0:125:.:.:.:0,0,0:.	./.:95,0:95:.:.:.:0,0,0:.	./.:56,0:56:.:.:.:0,0,0:.	./.:43,0:43:.:.:.:0,0,0:.	./.:93,0:93:.:.:.:0,0,0:.	./.:55,0:55:.:.:.:0,0,0:.	./.:42,0:42:.:.:.:0,0,0:.	./.:101,0:101:.:.:.:0,0,0:.	./.:33,0:33:.:.:.:0,0,0:.	./.:39,0:39:.:.:.:0,0,0:.	0/0:21,0:21:0:.:.:0,0,65:.	0/0:19,0:19:0:.:.:0,0,76:.	1|1:0,30:30:90:1|1:322929_G_GAAAATGAAA:1268,90,0:322929	./.:56,0:56:.:.:.:0,0,0:.	1|1:0,18:18:54:1|1:322951_A_ATG:801,54,0:322951	./.:45,0:45:.:.:.:0,0,0:.	./.:34,0:34:.:.:.:0,0,0:.	./.:27,0:27:.:.:.:0,0,0:.
Pf3D7_05_v3	323051	.	T	C	2067.62	PASS	AC=4;AF=0.182;AN=14;DP=1070;ExcessHet=0.1902;FS=0;InbreedingCoeff=0.3076;MLEAC=15;MLEAF=0.682;MQ=45.43;QD=28.06;SOR=1.298;VQSLOD=6.66;culprit=FS;ANN=C|synonymous_variant|LOW|PF3D7_0507800|PF3D7_0507800|transcript|PF3D7_0507800.1|protein_coding|1/1|c.813T>C|p.Val271Val|813/4584|813/4584|271/1527||,C|upstream_gene_variant|MODIFIER|PF3D7_0507700|PF3D7_0507700|transcript|PF3D7_0507700.1|protein_codin…	GT:AD:DP:GQ:PGT:PID:PL:PS	0/0:15,0:15:0:.:.:0,0,15:.	./.:48,0:48:.:.:.:0,0,0:.	./.:46,0:46:.:.:.:0,0,0:.	0/0:30,0:30:0:.:.:0,0,84:.	./.:32,0:32:.:.:.:0,0,0:.	./.:112,0:112:.:.:.:0,0,0:.	./.:79,0:79:.:.:.:0,0,0:.	./.:54,0:54:.:.:.:0,0,0:.	./.:39,0:39:.:.:.:0,0,0:.	./.:82,0:82:.:.:.:0,0,1:.	./.:48,0:48:.:.:.:0,0,0:.	./.:35,0:35:.:.:.:0,0,0:.	./.:85,0:85:.:.:.:0,0,0:.	./.:31,0:31:.:.:.:0,0,0:.	0/0:36,0:36:0:.:.:0,0,84:.	0/0:20,0:20:0:.:.:0,0,136:.	0/0:18,0:18:0:.:.:0,0,184:.	1|1:0,31:31:93:1|1:322929_G_GAAAATGAAA:1278,93,0:322929	./.:52,0:52:.:.:.:0,0,0:.	1|1:0,17:17:51:1|1:322951_A_ATG:756,51,0:322951	./.:35,0:35:.:.:.:0,0,0:.	./.:34,0:34:.:.:.:0,0,0:.	./.:21,0:21:.:.:.:0,0,0:.
Pf3D7_05_v3	323059	.	T	A	593.77	PASS	AC=2;AF=0.045;AN=44;DP=1096;ExcessHet=0.0412;FS=0;InbreedingCoeff=0.4965;MLEAC=2;MLEAF=0.036;MQ=45.07;QD=28.52;SOR=0.793;VQSLOD=7.12;culprit=FS;ANN=A|missense_variant|MODERATE|PF3D7_0507800|PF3D7_0507800|transcript|PF3D7_0507800.1|protein_coding|1/1|c.821T>A|p.Ile274Asn|821/4584|821/4584|274/1527||,A|upstream_gene_variant|MODIFIER|PF3D7_0507700|PF3D7_0507700|transcript|PF3D7_0507700.1|protein_cod…	GT:AD:DP:FT:GQ:PGT:PID:PL:PS	0/0:18,0:18:PASS:54:.:.:0,54,471:.	0/0:51,0:51:PASS:99:.:.:0,120,1800:.	0/0:46,0:46:PASS:99:.:.:0,105,1575:.	0/0:31,0:31:PASS:90:.:.:0,90,1350:.	0/0:38,0:38:PASS:50:.:.:0,50,805:.	0/0:114,0:114:PASS:99:.:.:0,120,1800:.	0/0:77,0:77:PASS:99:.:.:0,108,1800:.	0/0:55,0:55:PASS:99:.:.:0,103,1351:.	0/0:46,0:46:PASS:0:.:.:0,0,885:.	0/0:80,0:80:PASS:99:.:.:0,120,1800:.	0/0:45,0:45:PASS:39:.:.:0,39,952:.	0/0:42,0:42:PASS:71:.:.:0,71,1026:.	0/0:83,0:83:PASS:99:.:.:0,120,1800:.	0/0:31,0:31:PASS:81:.:.:0,81,842:.	0/0:35,0:35:PASS:69:.:.:0,69,1035:.	0/0:21,0:21:PASS:48:.:.:0,48,720:.	0/0:17,0:17:PASS:24:.:.:0,24,416:.	.:1,0:1:DP10:6:0|1:322929_G_GAAAATGAAA:0,6,19:322929	0/0:40,0:40:PASS:8:.:.:0,8,865:.	1|1:0,14:14:PASS:42:1|1:322951_A_ATG:621,42,0:322951	0/0:37,0:37:PASS:38:.:.:0,38,799:.	0/0:36,0:36:PASS:49:.:.:0,49,845:.	0/0:24,0:24:PASS:9:.:.:0,9,502:.
Pf3D7_05_v3	323067	.	G	A	1852.9	PASS	AC=4;AF=1;AN=4;BaseQRankSum=1.65;DP=1025;ExcessHet=3.0103;FS=0;InbreedingCoeff=0.392;MLEAC=26;MLEAF=1;MQ=44.09;MQRankSum=-0.262;QD=29.56;ReadPosRankSum=1.47;SOR=0.262;VQSLOD=6.85;culprit=FS;ANN=A|missense_variant|MODERATE|PF3D7_0507800|PF3D7_0507800|transcript|PF3D7_0507800.1|protein_coding|1/1|c.829G>A|p.Val277Ile|829/4584|829/4584|277/1527||,A|upstream_gene_variant|MODIFIER|PF3D7_0507700|PF3D7_…	GT:AD:DP:GQ:PGT:PID:PL:PS	./.:17,0:17:.:.:.:0,0,0:.	./.:51,0:51:.:.:.:0,0,0:.	./.:44,0:44:.:.:.:0,0,0:.	./.:33,0:33:.:.:.:0,0,0:.	./.:32,0:32:.:.:.:0,0,0:.	./.:102,0:102:.:.:.:0,0,0:.	./.:71,0:71:.:.:.:0,0,0:.	./.:51,0:51:.:.:.:0,0,0:.	./.:45,0:45:.:.:.:0,0,0:.	./.:70,0:70:.:.:.:0,0,0:.	./.:45,0:45:.:.:.:0,0,0:.	./.:43,0:43:.:.:.:0,0,0:.	./.:80,0:80:.:.:.:0,0,0:.	./.:31,0:31:.:.:.:0,0,0:.	./.:31,0:31:.:.:.:0,0,0:.	./.:23,0:23:.:.:.:0,0,0:.	./.:17,0:17:.:.:.:0,0,0:.	1|1:1,26:27:69:1|1:322929_G_GAAAATGAAA:1045,69,0:322929	./.:35,0:35:.:.:.:0,0,0:.	1|1:0,11:11:33:1|1:322951_A_ATG:486,33,0:322951	./.:27,0:27:.:.:.:0,0,0:.	./.:34,0:34:.:.:.:0,0,0:.	./.:21,0:21:.:.:.:0,0,0:.
Pf3D7_05_v3	369586	.	C	A	743.95	PASS	AC=2;AF=0.333;AN=2;DP=2227;ExcessHet=0.4576;FS=0;InbreedingCoeff=0.357;MLEAC=10;MLEAF=1;MQ=56.7;POSITIVE_TRAIN_SITE;QD=28.53;SOR=0.941;VQSLOD=8.48;culprit=DP;ANN=A|missense_variant|MODERATE|PF3D7_0508900|PF3D7_0508900|transcript|PF3D7_0508900.1|protein_coding|1/1|c.2565C>A|p.Asp855Glu|2565/9405|2565/9405|855/3134||;GENE=conserved Plasmodium protein%2C unknown function	GT:AD:DP:GQ:PGT:PID:PL:PS	./.:96,0:96:.:.:.:0,0,0:.	./.:69,0:69:.:.:.:0,0,0:.	./.:31,0:31:.:.:.:0,0,0:.	./.:131,0:131:.:.:.:0,0,0:.	./.:70,0:70:.:.:.:0,0,0:.	./.:37,0:37:.:.:.:0,0,0:.	./.:87,0:87:.:.:.:0,0,0:.	./.:83,0:83:.:.:.:0,0,0:.	./.:106,0:106:.:.:.:0,0,0:.	./.:137,0:137:.:.:.:0,0,0:.	./.:115,0:115:.:.:.:0,0,0:.	./.:61,0:61:.:.:.:0,0,0:.	./.:53,0:53:.:.:.:0,0,0:.	1|1:0,16:16:48:1|1:369481_AC_A:720,48,0:369481	./.:68,0:68:.:.:.:0,0,0:.	./.:22,0:22:.:.:.:0,0,0:.	./.:85,0:85:.:.:.:0,0,0:.	./.:110,0:110:.:.:.:0,0,0:.	./.:112,0:112:.:.:.:0,0,0:.	./.:155,0:155:.:.:.:0,0,0:.	./.:88,0:88:.:.:.:0,0,0:.	./.:106,0:106:.:.:.:0,0,0:.	./.:117,0:117:.:.:.:0,0,0:.
Pf3D7_05_v3	1138072	.	C	A	428.52	PASS	AC=2;AF=1;AN=2;DP=82;ExcessHet=0.3218;FS=0;InbreedingCoeff=0.3855;MLEAC=9;MLEAF=1;MQ=60;QD=26.78;SOR=0.693;VQSLOD=8.59;culprit=FS;ANN=A|upstream_gene_variant|MODIFIER|PF3D7_0527200|PF3D7_0527200|transcript|PF3D7_0527200.1|protein_coding||c.-3218G>T|||||3218|,A|upstream_gene_variant|MODIFIER|PF3D7_0527300|PF3D7_0527300|transcript|PF3D7_0527300.1|protein_coding||c.-202G>T|||||202|,A|upstream_gene_v…	GT:AD:DP:FT:GQ:PL	./.:0,0:0:PASS:.:0,0,0	./.:0,0:0:PASS:.:0,0,0	./.:2,0:2:DP10:6:0,6,40	./.:0,0:0:PASS:.:0,0,0	./.:0,0:0:PASS:.:0,0,0	./.:0,0:0:PASS:.:0,0,0	./.:0,0:0:PASS:.:0,0,0	./.:0,0:0:PASS:.:0,0,0	./.:0,0:0:PASS:.:0,0,0	./.:1,0:1:DP10:3:0,3,16	1/1:0,16:16:PASS:48:414,48,0	./.:0,0:0:PASS:.:0,0,0	./.:0,0:0:PASS:.:0,0,0	./.:0,0:0:PASS:.:0,0,0	./.:0,0:0:PASS:.:0,0,0	./.:0,0:0:PASS:.:0,0,0	./.:0,0:0:PASS:.:0,0,0	./.:0,0:0:PASS:.:0,0,0	./.:0,0:0:PASS:.:0,0,0	./.:0,0:0:PASS:.:0,0,0	./.:0,0:0:PASS:.:0,0,0	./.:0,0:0:PASS:.:0,0,0	./.:0,0:0:PASS:.:0,0,0
Pf3D7_05_v3	1242521	.	C	A	330.94	PASS	AC=2;AF=0.1;AN=20;DP=405;ExcessHet=0.0397;FS=0;InbreedingCoeff=0.5282;MLEAC=2;MLEAF=0.036;MQ=60;QD=23.64;SOR=0.976;VQSLOD=6.17;culprit=DP;ANN=A|missense_variant|MODERATE|PF3D7_0530400|PF3D7_0530400|transcript|PF3D7_0530400.1|protein_coding|1/1|c.1467G>T|p.Met489Ile|1467/5355|1467/5355|489/1784||,A|upstream_gene_variant|MODIFIER|PF3D7_0530500|PF3D7_0530500|transcript|PF3D7_0530500.1|protein_coding…	GT:AD:DP:FT:GQ:PL	0/0:12,0:12:PASS:36:0,36,309	./.:6,0:6:DP10:18:0,18,169	0/0:28,0:28:PASS:70:0,70,698	./.:5,0:5:DP10:12:0,12,180	0/0:14,0:14:PASS:33:0,33,495	./.:0,0:0:PASS:.:0,0,0	0/0:18,0:18:PASS:54:0,54,455	0/0:11,0:11:PASS:30:0,30,450	0/0:17,0:17:PASS:51:0,51,432	0/0:22,0:22:PASS:63:0,63,599	./.:2,0:2:DP10:6:0,6,44	./.:6,0:6:DP10:15:0,15,225	./.:2,0:2:DP10:3:0,3,45	0/0:11,0:11:PASS:33:0,33,294	0/0:12,0:12:PASS:4:0,4,224	./.:4,0:4:DP10:12:0,12,107	./.:3,0:3:DP10:9:0,9,57	./.:3,0:3:DP10:9:0,9,82	1/1:0,14:14:PASS:42:359,42,0	./.:1,0:1:DP10:3:0,3,21	./.:5,0:5:DP10:15:0,15,115	./.:9,0:9:DP10:27:0,27,225	./.:6,0:6:DP10:18:0,18,139
Pf3D7_05_v3	1296514	.	C	T	4096.89	PASS	AC=10;AF=1;AN=10;DP=289;ExcessHet=0.0064;FS=0;InbreedingCoeff=0.5483;MLEAC=46;MLEAF=1;MQ=57.69;QD=31.05;SOR=0.988;VQSLOD=7.23;culprit=FS;ANN=T|upstream_gene_variant|MODIFIER|PF3D7_0532100|PF3D7_0532100|transcript|PF3D7_0532100.1|protein_coding||c.-4710C>T|||||4710|,T|downstream_gene_variant|MODIFIER|PF3D7_0531600|PF3D7_0531600|transcript|PF3D7_0531600.1|rRNA||n.*4822C>T|||||4822|,T|downstream_gen…	GT:AD:DP:FT:GQ:PGT:PID:PL:PS	.:0,1:2:DP10:3:1|1:1296514_C_T:45,3,0:1296514	.:0,4:5:DP10:12:1|1:1296514_C_T:180,12,0:1296514	./.:14,0:14:PASS:.:.:.:0,0,0:.	.:0,7:8:DP10:21:1|1:1296514_C_T:224,21,0:1296514	.:0,1:4:DP10:3:1|1:1296514_C_T:45,3,0:1296514	./.:10,0:10:PASS:.:.:.:0,0,0:.	./.:11,0:11:PASS:.:.:.:0,0,0:.	./.:0,0:0:PASS:.:.:.:0,0,0:.	.:0,3:3:DP10:9:1|1:1296514_C_T:135,9,0:1296514	.:0,8:10:DP10:24:1|1:1296514_C_T:294,24,0:1296514	1|1:0,12:15:PASS:36:1|1:1296514_C_T:528,36,0:1296514	1|1:0,21:23:PASS:63:1|1:1296514_C_T:799,63,0:1296514	1|1:0,9:17:PASS:27:1|1:1296514_C_T:385,27,0:1296514	./.:13,0:13:PASS:.:.:.:0,0,0:.	./.:18,0:18:PASS:.:.:.:0,0,0:.	.:0,5:7:DP10:15:1|1:1296514_C_T:173,15,0:1296514	1|1:0,10:11:PASS:30:1|1:1296514_C_T:376,30,0:1296514	./.:1,0:1:PASS:.:.:.:0,0,0:.	./.:0,1:1:DP10:3:.:.:25,3,0:.	1|1:0,11:16:PASS:33:1|1:1296514_C_T:420,33,0:1296514	.:0,3:3:DP10:9:1|1:1296514_C_T:115,9,0:1296514	.:0,4:4:DP10:12:1|1:1296514_C_T:145,12,0:1296514	./.:8,0:8:PASS:.:.:.:0,0,0:.
Pf3D7_06_v3	107411	.	C	A	6493.36	PASS	AC=10;AF=0.556;AN=18;DP=575;ExcessHet=0.0098;FS=0;InbreedingCoeff=0.4245;MLEAC=30;MLEAF=1;MQ=58.71;QD=32.02;SOR=0.927;VQSLOD=6.42;culprit=DP;ANN=A|upstream_gene_variant|MODIFIER|PF3D7_0602400|PF3D7_0602400|transcript|PF3D7_0602400.1|protein_coding||c.-2850G>T|||||2850|,A|downstream_gene_variant|MODIFIER|PF3D7_0602500|PF3D7_0602500|transcript|PF3D7_0602500.1|protein_coding||c.*769C>A|||||769|,A|in…	GT:AD:DP:FT:GQ:PGT:PID:PL:PS	.:0,5:5:DP10:15:1|1:107248_GTATATATATATA_G:209,15,0:107248	./.:37,0:37:PASS:.:.:.:0,0,0:.	./.:15,0:15:PASS:.:.:.:0,0,0:.	./.:44,0:44:PASS:.:.:.:0,0,0:.	1|1:0,38:38:PASS:99:1|1:107248_GTATATATATATA_G:1652,114,0:107248	./.:21,0:21:PASS:.:.:.:0,0,0:.	./.:15,0:15:PASS:.:.:.:0,0,0:.	./.:15,0:15:PASS:.:.:.:0,0,0:.	./.:13,0:13:PASS:.:.:.:0,0,0:.	./.:8,0:8:DP10:0:.:.:0,0,35:.	0/0:20,0:20:PASS:0:.:.:0,0,212:.	./.:3,0:3:PASS:.:.:.:0,0,0:.	1|1:0,30:30:PASS:91:1|1:107248_GTATATATATATA_G:1246,91,0:107248	0/0:14,0:14:PASS:0:.:.:0,0,47:.	./.:31,0:31:PASS:.:.:.:0,0,0:.	1|1:0,23:23:PASS:69:1|1:107248_GTATATATATATATA_G:988,69,0:107248	1|1:0,35:35:PASS:99:1|1:107321_ATCATATATTCATATATTCATATAT_A:1505,105,0:107321	./.:3,0:3:PASS:.:.:.:0,0,0:.	./.:45,0:45:PASS:.:.:.:0,0,0:.	0/0:17,0:17:PASS:0:.:.:0,0,62:.	1|1:0,19:19:PASS:57:1|1:107321_ATCATATATTCATATATTCATATAT_A:801,57,0:107321	0/0:35,0:35:PASS:0:.:.:0,0,43:.	./.:28,0:28:PASS:.:.:.:0,0,0:.
Pf3D7_06_v3	107422	.	A	T	6299.25	PASS	AC=10;AF=0.714;AN=14;DP=642;ExcessHet=0.0098;FS=0;InbreedingCoeff=0.4596;MLEAC=31;MLEAF=1;MQ=58.74;QD=27.26;SOR=0.984;VQSLOD=6.54;culprit=DP;ANN=T|upstream_gene_variant|MODIFIER|PF3D7_0602400|PF3D7_0602400|transcript|PF3D7_0602400.1|protein_coding||c.-2861T>A|||||2861|,T|downstream_gene_variant|MODIFIER|PF3D7_0602500|PF3D7_0602500|transcript|PF3D7_0602500.1|protein_coding||c.*780A>T|||||780|,T|in…	GT:AD:DP:FT:GQ:PGT:PID:PL:PS	.:0,5:5:DP10:15:1|1:107248_GTATATATATATA_G:155,15,0:107248	./.:44,0:44:PASS:.:.:.:0,0,0:.	./.:18,0:18:PASS:.:.:.:0,0,0:.	./.:51,0:51:PASS:.:.:.:0,0,0:.	1|1:0,40:40:PASS:99:1|1:107248_GTATATATATATA_G:1594,117,0:107248	./.:23,0:23:PASS:.:.:.:0,0,0:.	./.:18,0:18:PASS:.:.:.:0,0,0:.	./.:20,0:20:PASS:.:.:.:0,0,0:.	./.:17,0:17:PASS:.:.:.:0,0,0:.	./.:10,0:10:DP10:0:.:.:0,0,3:.	0/0:21,0:21:PASS:0:.:.:0,0,274:.	./.:3,0:3:PASS:.:.:.:0,0,0:.	1|1:0,33:33:PASS:99:1|1:107248_GTATATATATATA_G:1336,100,0:107248	0/0:16,0:16:PASS:0:.:.:0,0,33:.	./.:35,0:35:PASS:.:.:.:0,0,0:.	1|1:0,21:21:PASS:63:1|1:107248_GTATATATATATATA_G:844,63,0:107248	1|1:0,37:37:PASS:99:1|1:107321_ATCATATATTCATATATTCATATAT_A:1511,111,0:107321	./.:4,0:4:PASS:.:.:.:0,0,0:.	./.:52,0:52:PASS:.:.:.:0,0,0:.	./.:19,0:19:PASS:.:.:.:0,0,0:.	1|1:0,18:18:PASS:54:1|1:107321_ATCATATATTCATATATTCATATAT_A:756,54,0:107321	./.:39,0:39:PASS:.:.:.:0,0,0:.	./.:28,0:28:PASS:.:.:.:0,0,0:.
Pf3D7_06_v3	242962	.	A	G	13088.5	PASS	AC=10;AF=0.714;AN=12;DP=1748;ExcessHet=0.0458;FS=0;InbreedingCoeff=0.4241;MLEAC=33;MLEAF=1;MQ=56.95;QD=32.03;SOR=0.86;VQSLOD=7.04;culprit=FS;ANN=G|synonymous_variant|LOW|PF3D7_0605800|PF3D7_0605800|transcript|PF3D7_0605800.1|protein_coding|1/1|c.1560T>C|p.Asp520Asp|1560/6711|1560/6711|520/2236||,G|upstream_gene_variant|MODIFIER|PF3D7_0605900|PF3D7_0605900|transcript|PF3D7_0605900.1|protein_coding…	GT:AD:DP:GQ:PGT:PID:PL:PS	1/1:0,94:95:99:.:.:3946,283,0:.	./.:122,0:122:.:.:.:0,0,0:.	./.:89,0:89:.:.:.:0,0,0:.	./.:104,0:104:.:.:.:0,0,0:.	./.:87,0:87:.:.:.:0,0,0:.	./.:8,0:8:.:.:.:0,0,0:.	./.:9,0:9:.:.:.:0,0,0:.	./.:142,0:142:.:.:.:0,0,0:.	1|1:0,38:38:99:1|1:242795_TTTTTATTATCGTCATCAAAATGGTTGTTGTTGTTATTCCTTTTATTATCGTCATCAAAATGGTTGTTGTTGTTATTCC_T:1512,114,0:242795	./.:86,0:86:.:.:.:0,0,0:.	./.:69,0:69:.:.:.:0,0,0:.	./.:19,0:19:.:.:.:0,0,0:.	./.:55,0:55:.:.:.:0,0,0:.	./.:20,0:20:.:.:.:0,0,0:.	1/1:0,64:64:99:.:.:2481,143,0:.	0/0:43,0:43:0:.:.:0,0,1030:.	./.:94,0:94:.:.:.:0,0,0:.	./.:96,0:96:.:.:.:0,0,0:.	1|1:0,108:108:99:1|1:242795_TTTTTATTATCGTCATCAAAATGGTTGTTGTTGTTATTCCTTTTATTATCGTCATCAAAATGGTTGTTGTTGTTATTCC_T:4392,324,0:242795	./.:92,0:92:.:.:.:0,0,0:.	1|1:0,16:16:47:1|1:242795_TTTTTATTATCGTCATCAAAATGGTTGTTGTTGTTATTCCTTTTATTATCGTCATCAAAATGGTTGTTGTTGTTATTCC_T:631,47,0:242795	./.:57,0:57:.:.:.:0,0,0:.	./.:10,0:10:.:.:.:0,0,0:.
Pf3D7_06_v3	340650	.	G	T	911.29	PASS	AC=2;AF=0.5;AN=4;DP=390;ExcessHet=0.0152;FS=0;InbreedingCoeff=0.403;MLEAC=21;MLEAF=1;MQ=58.47;POSITIVE_TRAIN_SITE;QD=33.09;SOR=1.302;VQSLOD=7.63;culprit=DP;ANN=T|synonymous_variant|LOW|PF3D7_0608100|PF3D7_0608100|transcript|PF3D7_0608100.1|protein_coding|1/1|c.2859G>T|p.Thr953Thr|2859/3969|2859/3969|953/1322||,T|upstream_gene_variant|MODIFIER|PF3D7_0608000|PF3D7_0608000|transcript|PF3D7_0608000.1…	GT:AD:DP:FT:GQ:PGT:PID:PL:PS	0/0:22,0:22:PASS:60:.:.:0,60,900:.	./.:7,0:7:DP10:2:.:.:0,2,119:.	.:0,2:2:DP10:3:1|1:340597_T_TATGATGAGACGGAGGAATTACATGATGAGACGGAGGAATTAC:43,3,0:340597	./.:8,0:8:PASS:.:.:.:0,0,0:.	./.:22,0:22:PASS:.:.:.:0,0,0:.	1|1:0,16:16:PASS:48:1|1:340650_G_T:626,48,0:340650	./.:21,0:21:PASS:.:.:.:0,0,0:.	.:0,1:1:DP10:2:1|1:340623_T_TG:42,2,0:340623	.:0,5:5:DP10:7:1|1:340597_T_TATGATGAGACGGAGGAATTACATGATGAGACGGAGGAATTAC:75,7,0:340597	./.:26,0:26:PASS:.:.:.:0,0,0:.	./.:11,0:11:PASS:.:.:.:0,0,0:.	./.:1,0:1:PASS:.:.:.:0,0,0:.	./.:9,0:9:PASS:.:.:.:0,0,0:.	./.:3,0:3:PASS:.:.:.:0,0,0:.	./.:10,0:10:PASS:.:.:.:0,0,0:.	./.:3,0:3:PASS:.:.:.:0,0,0:.	.:0,3:3:DP10:3:1|1:340597_T_TATGATGAGACGGAGGAATTACATGATGAGACGGAGGAATTAC:73,3,0:340597	./.:13,0:13:PASS:.:.:.:0,0,0:.	./.:2,0:2:PASS:.:.:.:0,0,0:.	./.:12,0:12:PASS:.:.:.:0,0,0:.	./.:15,0:15:PASS:.:.:.:0,0,0:.	./.:21,0:21:PASS:.:.:.:0,0,0:.	./.:11,0:11:PASS:.:.:.:0,0,0:.
Pf3D7_06_v3	591959	.	C	T	3468.24	PASS	AC=6;AF=1;AN=6;DP=1810;ExcessHet=3.0103;FS=0;InbreedingCoeff=0.4118;MLEAC=31;MLEAF=1;MQ=59.48;POSITIVE_TRAIN_SITE;QD=32.01;SOR=0.693;VQSLOD=8.78;culprit=FS;ANN=T|synonymous_variant|LOW|PF3D7_0614100|PF3D7_0614100|transcript|PF3D7_0614100.1|protein_coding|1/1|c.306G>A|p.Arg102Arg|306/2808|306/2808|102/935||,T|upstream_gene_variant|MODIFIER|PF3D7_0614000|PF3D7_0614000|transcript|PF3D7_0614000.1|pro…	GT:AD:DP:GQ:PGT:PID:PL:PS	./.:36,0:36:.:.:.:0,0,0:.	./.:65,0:65:.:.:.:0,0,0:.	./.:139,0:139:.:.:.:0,0,0:.	1|1:0,18:18:54:1|1:591959_C_T:658,54,0:591959	1|1:0,17:17:51:1|1:591959_C_T:692,51,0:591959	./.:49,0:49:.:.:.:0,0,0:.	./.:18,0:18:.:.:.:0,0,0:.	./.:54,0:54:.:.:.:0,0,0:.	./.:56,0:56:.:.:.:0,0,0:.	./.:82,0:82:.:.:.:0,0,0:.	./.:49,0:49:.:.:.:0,0,0:.	./.:35,0:35:.:.:.:0,0,0:.	./.:105,0:105:.:.:.:0,0,0:.	./.:28,0:28:.:.:.:0,0,0:.	./.:85,0:85:.:.:.:0,0,0:.	1|1:0,25:25:75:1|1:591959_C_T:917,75,0:591959	./.:137,0:137:.:.:.:0,0,0:.	./.:135,0:135:.:.:.:0,0,0:.	./.:15,0:15:.:.:.:0,0,0:.	./.:29,0:29:.:.:.:0,0,0:.	./.:121,0:121:.:.:.:0,0,0:.	./.:67,0:67:.:.:.:0,0,0:.	./.:61,0:61:.:.:.:0,0,0:.
Pf3D7_06_v3	1029654	.	C	T	352.53	PASS	AC=2;AF=1;AN=2;DP=205;ExcessHet=0.0508;FS=0;InbreedingCoeff=0.4795;MLEAC=3;MLEAF=0.068;MQ=60;QD=27.12;SOR=0.836;VQSLOD=7.46;culprit=FS;ANN=T|missense_variant|MODERATE|PF3D7_0625300|PF3D7_0625300|transcript|PF3D7_0625300.1|protein_coding|1/1|c.1504G>A|p.Asp502Asn|1504/4335|1504/4335|502/1444||,T|downstream_gene_variant|MODIFIER|PF3D7_0625200|PF3D7_0625200|transcript|PF3D7_0625200.1|protein_coding|…	GT:AD:DP:FT:GQ:PL	./.:1,0:1:DP10:3:0,3,18	./.:3,0:3:DP10:9:0,9,64	./.:1,0:1:DP10:3:0,3,15	./.:0,0:0:PASS:.:0,0,0	./.:5,0:5:DP10:15:0,15,123	./.:2,0:2:DP10:6:0,6,49	./.:0,0:0:PASS:.:0,0,0	./.:7,0:7:DP10:5:0,5,141	./.:2,0:2:DP10:6:0,6,57	./.:9,0:9:DP10:24:0,24,360	./.:0,0:0:PASS:.:0,0,0	./.:0,0:0:PASS:.:0,0,0	./.:4,0:4:DP10:12:0,12,101	./.:3,0:3:DP10:9:0,9,76	./.:3,0:3:DP10:9:0,9,71	./.:3,0:3:DP10:9:0,9,82	./.:6,0:6:DP10:18:0,18,152	./.:5,0:5:DP10:15:0,15,126	./.:0,0:0:PASS:.:0,0,0	./.:5,0:5:DP10:15:0,15,115	./.:5,0:5:DP10:1:0,1,85	1/1:0,13:13:PASS:39:375,39,0	./.:3,0:3:DP10:9:0,9,65
Pf3D7_06_v3	1200394	.	G	A	536.81	PASS	AC=2;AF=0.071;AN=28;DP=399;ExcessHet=0.0383;FS=0;InbreedingCoeff=0.5184;MLEAC=2;MLEAF=0.033;MQ=60;QD=33.55;SOR=0.941;VQSLOD=6.91;culprit=DP;ANN=A|missense_variant|MODERATE|PF3D7_0629200|PF3D7_0629200|transcript|PF3D7_0629200.1|protein_coding|1/1|c.602C>T|p.Thr201Ile|602/1143|602/1143|201/380||,A|upstream_gene_variant|MODIFIER|PF3D7_0629100|PF3D7_0629100|transcript|PF3D7_0629100.1|protein_coding||…	GT:AD:DP:FT:GQ:PL	./.:6,0:6:DP10:18:0,18,136	./.:7,0:7:DP10:18:0,18,270	1/1:0,16:16:PASS:48:566,48,0	0/0:17,0:17:PASS:48:0,48,720	0/0:26,0:26:PASS:72:0,72,1080	0/0:14,0:14:PASS:42:0,42,393	0/0:30,0:30:PASS:90:0,90,833	0/0:17,0:17:PASS:48:0,48,720	0/0:13,0:13:PASS:36:0,36,540	0/0:36,0:36:PASS:99:0,105,1575	./.:5,0:5:DP10:15:0,15,131	./.:9,0:9:DP10:24:0,24,360	./.:5,0:5:DP10:15:0,15,117	./.:2,0:2:DP10:6:0,6,43	0/0:19,0:19:PASS:35:0,35,401	0/0:12,0:12:PASS:33:0,33,495	./.:9,0:9:DP10:27:0,27,207	./.:10,0:10:DP10:30:0,30,251	0/0:21,0:21:PASS:60:0,60,900	0/0:22,0:22:PASS:41:0,41,488	0/0:11,0:11:PASS:21:0,21,315	0/0:14,0:14:PASS:42:0,42,344	./.:4,0:4:DP10:12:0,12,96
Pf3D7_07_v3	81820	.	C	T	1079.75	PASS	AC=2;AF=0.375;AN=2;BaseQRankSum=0.967;DP=2927;ExcessHet=1.549;FS=0;InbreedingCoeff=0.3218;MLEAC=13;MLEAF=1;MQ=46.4;MQRankSum=0.967;QD=29.28;ReadPosRankSum=0;SOR=0.859;VQSLOD=6.4;culprit=FS;ANN=T|missense_variant|MODERATE|PF3D7_0701900|PF3D7_0701900|transcript|PF3D7_0701900.1|protein_coding|2/2|c.965G>A|p.Arg322Lys|965/2895|965/2895|322/964||,T|upstream_gene_variant|MODIFIER|PF3D7_0701800|PF3D7_07…	GT:AD:DP:GQ:PGT:PID:PL:PS	./.:167,0:167:.:.:.:0,0,0:.	./.:147,0:147:.:.:.:0,0,0:.	./.:239,0:239:.:.:.:0,0,0:.	./.:74,0:74:.:.:.:0,0,0:.	./.:84,0:84:.:.:.:0,0,0:.	./.:158,0:158:.:.:.:0,0,0:.	1|1:0,23:23:69:1|1:81752_C_G:1024,69,0:81752	./.:218,0:218:.:.:.:0,0,0:.	./.:329,0:329:.:.:.:0,0,0:.	./.:129,0:129:.:.:.:0,0,0:.	./.:118,0:118:.:.:.:0,0,0:.	./.:30,0:30:.:.:.:0,0,0:.	./.:70,0:70:.:.:.:0,0,0:.	./.:32,0:32:.:.:.:0,0,0:.	./.:43,0:43:.:.:.:0,0,0:.	./.:19,0:19:.:.:.:0,0,0:.	./.:62,0:62:.:.:.:0,0,0:.	./.:182,0:182:.:.:.:0,0,0:.	./.:111,0:111:.:.:.:0,0,0:.	./.:114,0:114:.:.:.:0,0,0:.	./.:93,0:93:.:.:.:0,0,0:.	./.:205,0:205:.:.:.:0,0,0:.	./.:111,0:111:.:.:.:0,0,0:.
Pf3D7_07_v3	173754	.	T	C	2432.66	PASS	AC=2;AF=0.067;AN=30;BaseQRankSum=0.143;DP=519;ExcessHet=0.0412;FS=0;InbreedingCoeff=0.6642;MLEAC=2;MLEAF=0.037;MQ=60;MQRankSum=0;QD=23.85;ReadPosRankSum=-0.972;SOR=0.433;VQSLOD=6.42;culprit=DP;ANN=C|missense_variant|MODERATE|PF3D7_0704000|PF3D7_0704000|transcript|PF3D7_0704000.1|protein_coding|1/1|c.3542A>G|p.Glu1181Gly|3542/9807|3542/9807|1181/3268||;GENE=conserved Plasmodium membrane protein%2C…	GT:AD:DP:FT:GQ:PL	0/0:14,0:14:PASS:17:0,17,302	0/0:17,0:17:PASS:51:0,51,419	./.:0,0:0:PASS:.:0,0,0	./.:4,0:4:DP10:12:0,12,103	0/0:11,0:11:PASS:33:0,33,289	0/0:14,0:14:PASS:42:0,42,325	./.:5,0:5:DP10:15:0,15,127	0/0:31,0:31:PASS:90:0,90,764	0/0:15,0:15:PASS:42:0,42,630	0/0:13,0:13:PASS:39:0,39,367	0/0:21,0:21:PASS:60:0,60,563	./.:10,0:10:DP10:30:0,30,258	0/0:26,0:26:PASS:58:0,58,678	./.:6,0:6:DP10:18:0,18,159	0/0:13,0:13:PASS:39:0,39,330	./.:7,0:7:DP10:21:0,21,193	1/1:3,99:102:PASS:99:2461,223,0	0/0:18,0:18:PASS:51:0,51,765	./.:6,0:6:DP10:18:0,18,141	0/0:12,0:12:PASS:36:0,36,290	./.:1,0:1:DP10:3:0,3,28	0/0:34,0:34:PASS:99:0,99,874	0/0:34,0:34:PASS:90:0,90,891
Pf3D7_07_v3	226244	.	G	T	537.07	PASS	AC=2;AF=0.034;AN=46;BaseQRankSum=2.14;DP=849;ExcessHet=0.0383;FS=0;InbreedingCoeff=0.8202;MLEAC=2;MLEAF=0.034;MQ=60;MQRankSum=0;QD=24.41;ReadPosRankSum=0.316;SOR=0.859;VQSLOD=6.68;culprit=FS;ANN=T|missense_variant|MODERATE|PF3D7_0704600|PF3D7_0704600|transcript|PF3D7_0704600.1|protein_coding|2/8|c.2645C>A|p.Thr882Lys|2645/11682|2645/11682|882/3893||;GENE=E3 ubiquitin-protein ligase	GT:AD:DP:GQ:PL	0/0:12,0:12:14:0,14,260	0/0:29,0:29:25:0,25,573	0/0:34,0:34:93:0,93,1395	0/0:28,0:28:72:0,72,1080	0/0:30,0:30:81:0,81,1215	0/0:25,0:25:72:0,72,613	0/0:15,0:15:45:0,45,360	0/0:33,0:33:99:0,99,809	0/0:36,0:36:99:0,99,1485	0/0:17,0:17:51:0,51,408	0/0:43,0:43:99:0,104,1138	0/0:42,0:42:99:0,108,1161	0/0:16,0:16:45:0,45,675	0/0:29,0:29:68:0,68,701	0/0:34,0:34:99:0,99,1485	0/0:19,0:19:38:0,38,412	0/0:47,0:47:99:0,100,1277	0/0:18,0:20:53:0,53,463	1/1:0,22:22:66:567,66,0	0/0:38,0:38:99:0,102,955	0/0:17,0:17:45:0,45,675	0/0:26,0:26:69:0,69,1035	0/0:76,0:76:99:0,120,1800
Pf3D7_07_v3	1327420	.	G	T	6904.7	PASS	AC=2;AF=1;AN=2;BaseQRankSum=1.53;DP=2744;ExcessHet=0.1047;FS=0;InbreedingCoeff=0.4356;MLEAC=21;MLEAF=1;MQ=58.64;MQRankSum=-0.33;POSITIVE_TRAIN_SITE;QD=31.24;ReadPosRankSum=-1.155;SOR=0.352;VQSLOD=8.07;culprit=FS;ANN=T|missense_variant|MODERATE|PF3D7_0730900|PF3D7_0730900|transcript|PF3D7_0730900.1|protein_coding|2/2|c.1940G>T|p.Gly647Val|1940/6333|1940/6333|647/2110||;GENE=EMP1-trafficking protein	GT:AD:DP:FT:GQ:PGT:PID:PL:PS	./.:214,0:214:PASS:.:.:.:0,0,0:.	./.:164,0:164:PASS:.:.:.:0,0,0:.	./.:29,0:29:PASS:.:.:.:0,0,0:.	./.:84,0:84:PASS:.:.:.:0,0,0:.	./.:73,0:73:PASS:.:.:.:0,0,0:.	./.:152,0:152:PASS:.:.:.:0,0,0:.	./.:103,0:103:PASS:.:.:.:0,0,0:.	./.:93,0:93:PASS:.:.:.:0,0,0:.	./.:115,0:115:PASS:.:.:.:0,0,0:.	./.:213,0:213:PASS:.:.:.:0,0,0:.	./.:117,0:117:PASS:.:.:.:0,0,0:.	./.:52,0:52:PASS:.:.:.:0,0,0:.	./.:77,0:77:PASS:.:.:.:0,0,0:.	./.:0,10:10:DP10:30:.:.:280,30,0:.	./.:64,0:64:PASS:.:.:.:0,0,0:.	./.:47,0:47:PASS:.:.:.:0,0,0:.	./.:138,0:138:PASS:.:.:.:0,0,0:.	./.:271,0:271:PASS:.:.:.:0,0,0:.	./.:92,0:92:PASS:.:.:.:0,0,0:.	./.:28,0:28:PASS:.:.:.:0,0,0:.	./.:41,0:41:PASS:.:.:.:0,0,0:.	1|1:1,203:205:PASS:99:1|1:1327420_G_T:6369,596,0:1327420	./.:85,0:85:PASS:.:.:.:0,0,0:.
Pf3D7_07_v3	1327491	.	A	C	2352.8	PASS	AC=2;AF=0.333;AN=2;DP=755;ExcessHet=0.4576;FS=0;InbreedingCoeff=0.3949;MLEAC=9;MLEAF=1;MQ=54.89;QD=35.81;SOR=1.199;VQSLOD=6.67;culprit=QD;ANN=C|missense_variant|MODERATE|PF3D7_0730900|PF3D7_0730900|transcript|PF3D7_0730900.1|protein_coding|2/2|c.2011A>C|p.Ile671Leu|2011/6333|2011/6333|671/2110||;GENE=EMP1-trafficking protein	GT:AD:DP:GQ:PGT:PID:PL:PS	./.:71,0:71:.:.:.:0,0,0:.	./.:46,0:46:.:.:.:0,0,0:.	./.:8,0:8:.:.:.:0,0,0:.	./.:20,0:20:.:.:.:0,0,0:.	./.:15,0:15:.:.:.:0,0,0:.	./.:45,0:45:.:.:.:0,0,0:.	./.:27,0:27:.:.:.:0,0,0:.	./.:29,0:29:.:.:.:0,0,0:.	./.:41,0:41:.:.:.:0,0,0:.	./.:62,0:62:.:.:.:0,0,0:.	./.:23,0:23:.:.:.:0,0,0:.	./.:14,0:14:.:.:.:0,0,0:.	./.:16,0:16:.:.:.:0,0,0:.	./.:2,0:2:.:.:.:0,0,0:.	./.:16,0:16:.:.:.:0,0,0:.	./.:12,0:12:.:.:.:0,0,0:.	./.:37,0:37:.:.:.:0,0,0:.	./.:79,0:79:.:.:.:0,0,0:.	./.:20,0:20:.:.:.:0,0,0:.	./.:7,0:7:.:.:.:0,0,0:.	./.:10,0:10:.:.:.:0,0,0:.	1|1:0,55:56:99:1|1:1327420_G_T:2336,165,0:1327420	./.:15,0:15:.:.:.:0,0,0:.
Pf3D7_08_v3	136031	.	G	A	1037.58	PASS	AC=4;AF=0.067;AN=46;DP=1818;ExcessHet=0.0019;FS=0;InbreedingCoeff=0.3403;MLEAC=5;MLEAF=0.083;MQ=57.27;QD=30.52;SOR=0.693;VQSLOD=6.9;culprit=FS;ANN=A|missense_variant|MODERATE|PF3D7_0801900|PF3D7_0801900|transcript|PF3D7_0801900.1|protein_coding|1/1|c.7183G>A|p.Glu2395Lys|7183/13989|7183/13989|2395/4662||;GENE=lysine-specific histone demethylase%2C putative	GT:AD:DP:GQ:PGT:PID:PL:PS	0/0:41,0:41:15:.:.:0,15,889:.	0/0:68,0:68:99:.:.:0,112,1800:.	0/0:25,0:25:0:.:.:0,0,454:.	0/0:49,0:49:7:.:.:0,7,995:.	0/0:39,0:39:99:.:.:0,99,1067:.	0/0:42,0:42:0:.:.:0,0,782:.	0/0:60,0:60:1:.:.:0,1,1173:.	1|1:0,14:16:31:1|1:135917_AATTATTATAATAATAATGAAAGGG_A:555,31,0:135917	0/0:127,0:127:15:.:.:0,15,2496:.	0/0:127,0:127:0:.:.:0,0,2288:.	0/0:24,0:24:0:.:.:0,0,477:.	0/0:79,0:79:99:.:.:0,120,1800:.	0/0:78,0:78:99:.:.:0,115,1800:.	0/0:16,0:16:30:.:.:0,30,367:.	0/0:59,0:59:52:.:.:0,52,1261:.	0/0:43,0:43:0:.:.:0,0,740:.	0/0:57,0:57:16:.:.:0,16,1171:.	0/0:29,0:29:0:.:.:0,0,477:.	0/0:78,0:78:99:.:.:0,120,1800:.	0/0:98,0:98:99:.:.:0,120,1800:.	0/0:94,0:94:33:.:.:0,33,1902:.	1|1:0,20:24:36:1|1:136031_G_A:519,36,0:136031	0/0:62,0:62:99:.:.:0,99,1485:.
Pf3D7_08_v3	136036	.	G	T	1191.2	PASS	AC=4;AF=0.067;AN=46;DP=1898;ExcessHet=0.0021;FS=0;InbreedingCoeff=0.2172;MLEAC=6;MLEAF=0.1;MQ=57.37;QD=28.36;SOR=0.866;VQSLOD=6.91;culprit=FS;ANN=T|missense_variant|MODERATE|PF3D7_0801900|PF3D7_0801900|transcript|PF3D7_0801900.1|protein_coding|1/1|c.7188G>T|p.Arg2396Ser|7188/13989|7188/13989|2396/4662||;GENE=lysine-specific histone demethylase%2C putative	GT:AD:DP:GQ:PGT:PID:PL:PS	0/0:40,0:40:23:.:.:0,23,797:.	0/0:68,0:68:99:.:.:0,112,1800:.	0/0:25,0:25:0:.:.:0,0,409:.	0/0:48,0:48:29:.:.:0,29,962:.	0/0:46,0:46:88:.:.:0,88,1026:.	0/0:43,0:43:0:.:.:0,0,766:.	0/0:64,0:64:0:.:.:0,0,1055:.	1|1:0,16:18:36:1|1:135917_AATTATTATAATAATAATGAAAGGG_A:603,36,0:135917	0/0:128,0:128:0:.:.:0,0,2248:.	0/0:131,0:131:0:.:.:0,0,2131:.	0/0:21,0:21:0:.:.:0,0,434:.	0/0:79,0:79:99:.:.:0,120,1800:.	0/0:96,0:96:39:.:.:0,39,2003:.	0/0:16,0:16:15:.:.:0,15,360:.	0/0:61,0:61:40:.:.:0,40,1273:.	0/0:44,0:44:0:.:.:0,0,658:.	0/0:55,0:55:0:.:.:0,0,970:.	0/0:28,0:28:0:.:.:0,0,318:.	0/0:78,0:78:99:.:.:0,120,1800:.	0/0:132,0:132:0:.:.:0,0,2356:.	0/0:94,0:94:16:.:.:0,16,1815:.	1|1:0,26:30:49:1|1:136031_G_A:617,49,0:136031	0/0:62,0:62:99:.:.:0,99,1485:.
Pf3D7_08_v3	136037	.	G	A	1201.31	PASS	AC=4;AF=0.067;AN=46;DP=1932;ExcessHet=0.0021;FS=0;InbreedingCoeff=0.1507;MLEAC=7;MLEAF=0.117;MQ=57.4;QD=27.3;SOR=0.859;VQSLOD=6.56;culprit=FS;ANN=A|missense_variant|MODERATE|PF3D7_0801900|PF3D7_0801900|transcript|PF3D7_0801900.1|protein_coding|1/1|c.7189G>A|p.Asp2397Asn|7189/13989|7189/13989|2397/4662||;GENE=lysine-specific histone demethylase%2C putative	GT:AD:DP:GQ:PGT:PID:PL:PS	0/0:42,0:42:0:.:.:0,0,857:.	0/0:68,0:68:99:.:.:0,112,1800:.	0/0:25,0:25:0:.:.:0,0,409:.	0/0:48,0:48:29:.:.:0,29,962:.	0/0:51,0:51:42:.:.:0,42,1022:.	0/0:43,0:43:0:.:.:0,0,766:.	0/0:64,0:64:0:.:.:0,0,1055:.	1|1:0,16:18:36:1|1:135917_AATTATTATAATAATAATGAAAGGG_A:603,36,0:135917	0/0:128,0:128:0:.:.:0,0,2248:.	0/0:131,0:131:0:.:.:0,0,2131:.	0/0:21,0:21:0:.:.:0,0,434:.	0/0:79,0:79:99:.:.:0,120,1800:.	0/0:96,0:96:4:.:.:0,4,1935:.	0/0:16,0:16:18:.:.:0,18,379:.	0/0:63,0:63:27:.:.:0,27,1257:.	0/0:44,0:44:0:.:.:0,0,658:.	0/0:55,0:55:0:.:.:0,0,970:.	0/0:28,0:28:0:.:.:0,0,318:.	0/0:100,0:100:28:.:.:0,28,1965:.	0/0:132,0:132:0:.:.:0,0,2356:.	0/0:95,0:95:0:.:.:0,0,1787:.	1|1:0,28:32:51:1|1:136031_G_A:622,51,0:136031	0/0:62,0:62:99:.:.:0,99,1485:.
Pf3D7_08_v3	218835	.	G	A	2488.99	PASS	AC=4;AF=1;AN=4;DP=490;ExcessHet=3.0103;FS=0;InbreedingCoeff=0.457;MLEAC=42;MLEAF=1;MQ=59.24;QD=28.48;SOR=0.899;VQSLOD=7.06;culprit=DP;ANN=A|synonymous_variant|LOW|PF3D7_0803500|PF3D7_0803500|transcript|PF3D7_0803500.1|protein_coding|1/1|c.948G>A|p.Lys316Lys|948/4404|948/4404|316/1467||,A|upstream_gene_variant|MODIFIER|PF3D7_0803600|PF3D7_0803600|transcript|PF3D7_0803600.1|protein_coding||c.-4927G…	GT:AD:DP:FT:GQ:PGT:PID:PL:PS	./.:13,0:13:PASS:.:.:.:0,0,0:.	./.:4,0:4:PASS:.:.:.:0,0,0:.	1/1:0,15:15:PASS:45:.:.:576,45,0:.	./.:9,0:9:PASS:.:.:.:0,0,0:.	1|1:0,13:13:PASS:39:1|1:218820_A_G:534,39,0:218820	./.:24,0:24:PASS:.:.:.:0,0,0:.	./.:15,0:15:PASS:.:.:.:0,0,0:.	./.:29,0:29:PASS:.:.:.:0,0,0:.	./.:58,0:58:PASS:.:.:.:0,0,0:.	./.:64,0:64:PASS:.:.:.:0,0,0:.	.:0,7:7:DP10:21:1|1:218820_A_G:233,21,0:218820	./.:29,0:29:PASS:.:.:.:0,0,0:.	./.:11,0:11:PASS:.:.:.:0,0,0:.	./.:4,0:4:PASS:.:.:.:0,0,0:.	./.:9,0:9:PASS:.:.:.:0,0,0:.	.:0,3:3:DP10:9:1|1:218820_A_G:98,9,0:218820	.:0,8:8:DP10:23:1|1:218820_A_G:242,23,0:218820	./.:18,0:18:PASS:.:.:.:0,0,0:.	./.:4,0:4:PASS:.:.:.:0,0,0:.	./.:32,0:32:PASS:.:.:.:0,0,0:.	./.:27,0:27:PASS:.:.:.:0,0,0:.	./.:7,0:7:PASS:.:.:.:0,0,0:.	.:0,8:8:DP10:24:1|1:218820_A_G:297,24,0:218820
Pf3D7_08_v3	245933	.	T	A	802.68	PASS	AC=2;AF=0.053;AN=38;BaseQRankSum=2.2;DP=1449;ExcessHet=4.2533;FS=0;InbreedingCoeff=0.0533;MLEAC=2;MLEAF=0.033;MQ=60;MQRankSum=0;QD=26.76;ReadPosRankSum=1.38;SOR=0.697;VQSLOD=6.92;culprit=FS;ANN=A|missense_variant|MODERATE|PF3D7_0804400|PF3D7_0804400|transcript|PF3D7_0804400.1|protein_coding|1/1|c.223T>A|p.Cys75Ser|223/2223|223/2223|75/740||,A|upstream_gene_variant|MODIFIER|PF3D7_0804500|PF3D7_080…	GT:AD:DP:FT:GQ:PL	1/1:0,0:58:PASS:1:1,1,0	./.:0,0:60:isHetFilter:3:3,0,6	0/0:19,0:19:PASS:54:0,54,810	0/0:82,0:82:PASS:99:0,120,1800	0/0:56,0:56:PASS:99:0,120,1800	0/0:58,0:58:PASS:99:0,120,1543	0/0:39,0:39:PASS:99:0,110,1028	0/0:80,0:80:PASS:99:0,120,1800	0/0:66,0:66:PASS:99:0,120,1800	./.:1,0:71:isHetFilter:17:17,0,43	0/0:43,0:43:PASS:99:0,120,1800	0/0:46,0:46:PASS:99:0,108,1235	0/0:32,0:32:PASS:76:0,76,887	0/0:15,0:15:PASS:45:0,45,387	./.:1,3:56:isHetFilter:12:12,0,45	0/0:16,0:16:PASS:42:0,42,630	0/0:67,0:67:PASS:68:0,68,1646	./.:0,0:41:isHetFilter:11:11,0,16	0/0:65,0:65:PASS:99:0,103,1783	0/0:58,0:58:PASS:99:0,120,1800	0/0:69,0:69:PASS:96:0,96,1672	0/0:103,0:103:PASS:99:0,120,1800	0/0:27,0:27:PASS:81:0,81,702
Pf3D7_08_v3	375531	.	A	C	3923.09	PASS	AC=2;AF=0.036;AN=42;BaseQRankSum=-0.871;DP=3410;ExcessHet=0.0397;FS=0;InbreedingCoeff=0.1822;MLEAC=3;MLEAF=0.054;MQ=53.44;MQRankSum=3.61;POSITIVE_TRAIN_SITE;QD=30.95;ReadPosRankSum=1.59;SOR=0.983;VQSLOD=7.84;culprit=FS;ANN=C|missense_variant|MODERATE|PF3D7_0807100|PF3D7_0807100|transcript|PF3D7_0807100.1|protein_coding|1/1|c.1337T>G|p.Val446Gly|1337/3966|1337/3966|446/1321||,C|upstream_gene_varia…	GT:AD:DP:GQ:PGT:PID:PL:PS	0/0:217,0:217:0:.:.:0,0,3413:.	0/0:88,0:88:99:.:.:0,120,1800:.	0/0:51,0:51:0:.:.:0,0,867:.	0/0:130,0:130:99:.:.:0,120,1800:.	0/0:61,0:61:99:.:.:0,120,1402:.	0/0:261,0:261:0:.:.:0,0,3712:.	0/0:89,0:89:82:.:.:0,82,1877:.	0/0:49,0:49:99:.:.:0,120,1800:.	0/0:168,0:168:0:.:.:0,0,2688:.	0/0:271,0:271:0:.:.:0,0,4322:.	0/0:38,0:38:49:.:.:0,49,814:.	0/0:126,0:126:0:.:.:0,0,2003:.	0/0:301,0:301:0:.:.:0,0,5393:.	./.:19,0:19:.:.:.:0,0,0:.	0/0:86,0:86:99:.:.:0,120,1800:.	0/0:43,0:43:99:.:.:0,105,1051:.	./.:177,0:177:.:.:.:0,0,0:.	0/0:193,0:193:0:.:.:0,0,3220:.	0/0:166,0:166:0:.:.:0,0,2986:.	0/0:53,0:53:84:.:.:0,84,1193:.	0/0:193,0:193:0:.:.:0,0,2978:.	1|1:5,107:112:99:1|1:375510_C_A:3943,266,0:375510	0/0:233,0:233:0:.:.:0,0,4022:.
Pf3D7_08_v3	1203236	.	G	A	4117.17	PASS	AC=2;AF=0.091;AN=22;BaseQRankSum=0.967;DP=1171;ExcessHet=0.0001;FS=0;InbreedingCoeff=0.347;MLEAC=22;MLEAF=0.407;MQ=59.53;MQRankSum=0;QD=27.95;ReadPosRankSum=0.967;SOR=0.447;VQSLOD=6.47;culprit=FS;ANN=A|missense_variant|MODERATE|PF3D7_0827800|PF3D7_0827800|transcript|PF3D7_0827800.1|protein_coding|1/1|c.4379G>A|p.Cys1460Tyr|4379/7200|4379/7200|1460/2399||,A|downstream_gene_variant|MODIFIER|PF3D7_0…	GT:AD:DP:FT:GQ:PGT:PID:PL:PS	./.:0,0:0:DP10:57:.:.:985,57,0:.	0/0:32,0:32:PASS:0:.:.:0,0,56:.	./.:0,3:5:DP10:76:.:.:1071,76,0:.	1|1:0,13:13:PASS:31:1|1:1203191_A_G:417,31,0:1203191	./.:0,0:0:DP10:21:.:.:470,21,0:.	0/0:76,0:76:PASS:0:.:.:0,0,1385:.	.:3,0:3:DP10:9:0|1:1203181_A_G:0,9,135:1203181	0/0:61,0:61:PASS:0:.:.:0,0,1031:.	0/0:76,0:76:PASS:0:.:.:0,0,1175:.	.:1,1:3:isHetFilter:20:0|1:1203181_A_G:20,0,39:1203181	0/0:17,0:17:PASS:19:.:.:0,19,348:.	./.:2,0:2:DP10:6:.:.:0,6,41:.	0/0:36,0:36:PASS:0:.:.:0,0,455:.	./.:4,0:4:PASS:.:.:.:0,0,0:.	.:2,0:2:DP10:6:0|1:1203181_A_G:0,6,90:1203181	./.:6,0:6:DP10:0:.:.:0,0,48:.	0/0:41,0:41:PASS:0:.:.:0,0,553:.	0/0:148,0:148:PASS:0:.:.:0,0,960:.	0/0:83,0:83:PASS:0:.:.:0,0,365:.	./.:0,0:0:DP10:15:.:.:343,15,0:.	.:5,0:5:DP10:15:0|1:1203181_A_G:0,15,226:1203181	0/0:13,0:13:PASS:18:.:.:0,18,273:.	./.:0,2:3:DP10:64:.:.:802,64,0:.
Pf3D7_08_v3	1274378	.	T	C	698.17	PASS	AC=2;AF=0.1;AN=20;DP=341;ExcessHet=0.0485;FS=0;InbreedingCoeff=0.6406;MLEAC=3;MLEAF=0.065;MQ=60;POSITIVE_TRAIN_SITE;QD=31.46;SOR=1.061;VQSLOD=8.61;culprit=FS;ANN=C|upstream_gene_variant|MODIFIER|PF3D7_0829900|PF3D7_0829900|transcript|PF3D7_0829900.1|lincRNA||n.-1247T>C|||||1247|,C|downstream_gene_variant|MODIFIER|PF3D7_0829600|PF3D7_0829600|transcript|PF3D7_0829600.1|protein_coding||c.*4731T>C|||…	GT:AD:DP:FT:GQ:PGT:PID:PL:PS	0/0:11,0:11:PASS:30:.:.:0,30,450:.	0/0:27,0:27:PASS:32:.:.:0,32,639:.	1|1:0,17:17:PASS:51:1|1:1274378_T_C:724,51,0:1274378	0/0:20,0:20:PASS:51:.:.:0,51,765:.	./.:9,0:9:DP10:27:.:.:0,27,220:.	0/0:25,0:25:PASS:72:.:.:0,72,700:.	./.:10,0:10:DP10:30:.:.:0,30,223:.	0/0:12,0:12:PASS:33:.:.:0,33,495:.	0/0:38,0:38:PASS:99:.:.:0,105,920:.	./.:9,0:9:DP10:27:.:.:0,27,227:.	./.:3,0:3:DP10:9:.:.:0,9,66:.	./.:3,0:3:DP10:9:.:.:0,9,59:.	./.:4,0:4:DP10:12:.:.:0,12,96:.	./.:0,0:0:PASS:.:.:.:0,0,0:.	0/0:13,0:13:PASS:39:.:.:0,39,287:.	./.:0,0:0:PASS:.:.:.:0,0,0:.	0/0:29,0:29:PASS:81:.:.:0,81,740:.	./.:4,0:4:DP10:12:.:.:0,12,100:.	./.:0,0:0:PASS:.:.:.:0,0,0:.	./.:4,0:4:DP10:12:.:.:0,12,93:.	0/0:13,0:13:PASS:39:.:.:0,39,327:.	./.:6,0:6:DP10:18:.:.:0,18,169:.	./.:10,0:10:DP10:30:.:.:0,30,241:.
Pf3D7_08_v3	1274379	.	T	G	698.17	PASS	AC=2;AF=0.1;AN=20;DP=340;ExcessHet=0.0485;FS=0;InbreedingCoeff=0.6407;MLEAC=3;MLEAF=0.065;MQ=60;POSITIVE_TRAIN_SITE;QD=39.1;SOR=1.061;VQSLOD=7.77;culprit=QD;ANN=G|upstream_gene_variant|MODIFIER|PF3D7_0829900|PF3D7_0829900|transcript|PF3D7_0829900.1|lincRNA||n.-1246T>G|||||1246|,G|downstream_gene_variant|MODIFIER|PF3D7_0829600|PF3D7_0829600|transcript|PF3D7_0829600.1|protein_coding||c.*4732T>G||||…	GT:AD:DP:FT:GQ:PGT:PID:PL:PS	0/0:11,0:11:PASS:30:.:.:0,30,450:.	0/0:26,0:26:PASS:36:.:.:0,36,540:.	1|1:0,17:17:PASS:51:1|1:1274378_T_C:724,51,0:1274378	0/0:20,0:20:PASS:51:.:.:0,51,765:.	./.:9,0:9:DP10:27:.:.:0,27,220:.	0/0:25,0:25:PASS:72:.:.:0,72,700:.	./.:10,0:10:DP10:30:.:.:0,30,223:.	0/0:12,0:12:PASS:33:.:.:0,33,495:.	0/0:38,0:38:PASS:99:.:.:0,105,920:.	./.:9,0:9:DP10:27:.:.:0,27,227:.	./.:3,0:3:DP10:9:.:.:0,9,66:.	./.:3,0:3:DP10:9:.:.:0,9,59:.	./.:4,0:4:DP10:12:.:.:0,12,96:.	./.:0,0:0:PASS:.:.:.:0,0,0:.	0/0:13,0:13:PASS:39:.:.:0,39,287:.	./.:0,0:0:PASS:.:.:.:0,0,0:.	0/0:29,0:29:PASS:81:.:.:0,81,740:.	./.:4,0:4:DP10:12:.:.:0,12,100:.	./.:0,0:0:PASS:.:.:.:0,0,0:.	./.:4,0:4:DP10:12:.:.:0,12,93:.	0/0:13,0:13:PASS:39:.:.:0,39,327:.	./.:6,0:6:DP10:18:.:.:0,18,169:.	./.:10,0:10:DP10:30:.:.:0,30,241:.
Pf3D7_09_v3	152495	.	C	A	478.84	PASS	AC=2;AF=0.063;AN=32;BaseQRankSum=-0.887;DP=582;ExcessHet=0.0445;FS=0;InbreedingCoeff=0.6449;MLEAC=2;MLEAF=0.04;MQ=60;MQRankSum=0;QD=22.8;ReadPosRankSum=-0.583;SOR=0.42;VQSLOD=6.29;culprit=DP;ANN=A|missense_variant|MODERATE|PF3D7_0903400|PF3D7_0903400|transcript|PF3D7_0903400.1|protein_coding|1/2|c.7047G>T|p.Leu2349Phe|7047/7611|7047/7611|2349/2536||,A|downstream_gene_variant|MODIFIER|PF3D7_090330…	GT:AD:DP:FT:GQ:PL	./.:2,0:2:DP10:6:0,6,33	0/0:20,0:20:PASS:60:0,60,511	./.:9,0:9:DP10:9:0,9,174	0/0:18,0:18:PASS:53:0,53,432	./.:3,0:3:DP10:9:0,9,64	0/0:19,0:19:PASS:38:0,38,415	./.:4,0:4:DP10:12:0,12,98	0/0:37,0:37:PASS:99:0,99,943	0/0:38,0:38:PASS:99:0,108,939	0/0:19,0:19:PASS:54:0,54,810	0/0:17,0:17:PASS:51:0,51,421	./.:3,0:3:DP10:9:0,9,73	0/0:24,0:24:PASS:72:0,72,596	0/0:20,0:20:PASS:60:0,60,491	0/0:40,0:40:PASS:99:0,104,982	0/0:32,0:32:PASS:96:0,96,814	0/0:46,0:46:PASS:99:0,116,1135	0/0:15,0:15:PASS:45:0,45,364	./.:0,0:0:PASS:.:0,0,0	./.:4,0:4:DP10:12:0,12,80	0/0:72,0:72:PASS:99:0,120,1800	0/0:55,0:55:PASS:99:0,108,1620	1/1:1,20:21:PASS:36:506,36,0
Pf3D7_09_v3	215264	.	A	G	356.03	PASS	AC=2;AF=0.048;AN=42;DP=1121;ExcessHet=0.0383;FS=0;InbreedingCoeff=0.8383;MLEAC=2;MLEAF=0.034;MQ=60;QD=23.74;SOR=0.818;VQSLOD=6.47;culprit=FS;ANN=G|missense_variant|MODERATE|PF3D7_0904600|PF3D7_0904600|transcript|PF3D7_0904600.1|protein_coding|1/2|c.2750A>G|p.Lys917Arg|2750/5313|2750/5313|917/1770||,G|downstream_gene_variant|MODIFIER|PF3D7_0904500|PF3D7_0904500|transcript|PF3D7_0904500.1|protein_c…	GT:AD:DP:FT:GQ:PL	0/0:53,0:53:PASS:99:0,110,1386	0/0:38,0:38:PASS:97:0,97,939	1/1:0,15:15:PASS:45:386,45,0	0/0:36,0:36:PASS:56:0,56,812	0/0:44,0:44:PASS:99:0,103,1005	0/0:47,0:47:PASS:99:0,115,1191	0/0:11,0:11:PASS:33:0,33,266	0/0:29,0:29:PASS:84:0,84,1260	0/0:43,0:43:PASS:99:0,104,1084	0/0:112,0:112:PASS:99:0,120,1800	0/0:15,0:15:PASS:25:0,25,346	0/0:34,0:34:PASS:99:0,102,1027	0/0:64,0:64:PASS:99:0,120,1800	0/0:14,0:14:PASS:42:0,42,334	0/0:52,0:52:PASS:99:0,106,1183	0/0:33,0:33:PASS:80:0,80,785	0/0:40,0:40:PASS:99:0,100,1100	0/0:65,0:65:PASS:99:0,105,1629	0/0:20,0:20:PASS:57:0,57,855	./.:5,0:5:DP10:15:0,15,123	0/0:99,0:99:PASS:99:0,111,1800	./.:10,0:10:DP10:30:0,30,233	0/0:66,0:66:PASS:99:0,120,1800
Pf3D7_09_v3	467504	.	A	G	622	PASS	AC=2;AF=0.034;AN=46;BaseQRankSum=-0.865;DP=1464;ExcessHet=0.0383;FS=0;InbreedingCoeff=0.8586;MLEAC=2;MLEAF=0.034;MQ=60;MQRankSum=0;QD=22.21;ReadPosRankSum=-0.973;SOR=0.846;VQSLOD=6.02;culprit=FS;ANN=G|synonymous_variant|LOW|PF3D7_0910200|PF3D7_0910200|transcript|PF3D7_0910200.1|protein_coding|1/1|c.2946A>G|p.Glu982Glu|2946/9210|2946/9210|982/3069||;GENE=conserved Plasmodium protein%2C unknown fun…	GT:AD:DP:GQ:PL	0/0:47,0:47:85:0,85,1066	0/0:56,0:56:99:0,116,1486	0/0:65,0:65:99:0,106,1800	0/0:64,0:64:99:0,99,1485	0/0:54,0:54:99:0,120,1800	0/0:62,0:62:99:0,112,1800	0/0:53,0:53:99:0,99,1519	0/0:50,0:50:99:0,108,1620	0/0:44,0:44:57:0,57,1048	0/0:85,0:85:99:0,120,1800	1/1:2,26:28:27:652,27,0	0/0:58,0:58:99:0,102,1530	0/0:41,0:41:99:0,100,1007	0/0:82,0:82:99:0,120,1800	0/0:42,0:42:99:0,99,1135	0/0:36,0:36:71:0,71,900	0/0:59,0:59:99:0,114,1710	0/0:118,0:118:99:0,120,1800	0/0:65,0:65:99:0,110,1592	0/0:38,0:38:99:0,99,945	0/0:62,0:62:99:0,118,1800	0/0:74,0:74:99:0,111,1665	0/0:64,0:64:99:0,102,1530
Pf3D7_09_v3	514100	.	C	T	430.41	PASS	AC=2;AF=1;AN=2;DP=356;ExcessHet=0.1902;FS=0;InbreedingCoeff=0.3826;MLEAC=16;MLEAF=1;MQ=44.97;QD=28.69;SOR=0.859;VQSLOD=7.27;culprit=DP;ANN=T|synonymous_variant|LOW|PF3D7_0911300|PF3D7_0911300|transcript|PF3D7_0911300.1|protein_coding|1/2|c.2634C>T|p.Asn878Asn|2634/9942|2634/9942|878/3313||,T|downstream_gene_variant|MODIFIER|PF3D7_0911200|PF3D7_0911200|transcript|PF3D7_0911200.1|protein_coding||c.…	GT:AD:DP:FT:GQ:PL	./.:7,0:7:PASS:.:0,0,0	./.:6,0:6:PASS:.:0,0,0	./.:3,0:3:PASS:.:0,0,0	./.:13,0:13:PASS:.:0,0,0	./.:10,0:10:PASS:.:0,0,0	./.:15,0:15:PASS:.:0,0,0	./.:28,0:28:PASS:.:0,0,0	./.:3,0:3:PASS:.:0,0,0	1/1:0,11:11:PASS:32:283,32,0	./.:14,0:14:PASS:.:0,0,0	./.:4,0:4:PASS:.:0,0,0	./.:0,0:0:PASS:.:0,0,0	./.:18,0:18:PASS:.:0,0,0	./.:11,0:11:PASS:.:0,0,0	./.:19,0:19:PASS:.:0,0,0	./.:0,4:4:DP10:12:121,12,0	./.:3,0:3:PASS:.:0,0,0	./.:8,0:8:PASS:.:0,0,0	./.:0,0:0:PASS:.:0,0,0	./.:3,0:3:PASS:.:0,0,0	./.:21,0:21:PASS:.:0,0,0	./.:4,0:4:PASS:.:0,0,0	./.:4,0:4:PASS:.:0,0,0
Pf3D7_09_v3	996744	.	C	T	3271.35	PASS	AC=2;AF=0.6;AN=2;DP=78;ExcessHet=0.1047;FS=0;InbreedingCoeff=0.4091;MLEAC=21;MLEAF=1;MQ=60;QD=30.12;SOR=0.72;VQSLOD=9.04;culprit=FS;ANN=T|missense_variant|MODERATE|PF3D7_0924500|PF3D7_0924500|transcript|PF3D7_0924500.1|protein_coding|1/4|c.932G>A|p.Gly311Asp|932/3897|932/3897|311/1298||,T|upstream_gene_variant|MODIFIER|PF3D7_0924600|PF3D7_0924600|transcript|PF3D7_0924600.1|protein_coding||c.-2719…	GT:AD:DP:GQ:PGT:PID:PL:PS	./.:0,0:0:.:.:.:0,0,0:.	./.:0,0:0:.:.:.:0,0,0:.	./.:0,0:0:.:.:.:0,0,0:.	./.:0,0:0:.:.:.:0,0,0:.	./.:0,0:0:.:.:.:0,0,0:.	./.:0,0:0:.:.:.:0,0,0:.	./.:0,0:0:.:.:.:0,0,0:.	./.:0,0:0:.:.:.:0,0,0:.	./.:0,0:0:.:.:.:0,0,0:.	./.:0,0:0:.:.:.:0,0,0:.	./.:0,0:0:.:.:.:0,0,0:.	./.:0,0:0:.:.:.:0,0,0:.	./.:0,0:0:.:.:.:0,0,0:.	./.:0,0:0:.:.:.:0,0,0:.	./.:0,0:0:.:.:.:0,0,0:.	./.:0,0:0:.:.:.:0,0,0:.	1|1:0,59:59:99:1|1:996682_C_T:2607,178,0:996682	./.:0,0:0:.:.:.:0,0,0:.	./.:0,0:0:.:.:.:0,0,0:.	./.:0,0:0:.:.:.:0,0,0:.	./.:0,0:0:.:.:.:0,0,0:.	./.:0,0:0:.:.:.:0,0,0:.	./.:0,0:0:.:.:.:0,0,0:.
Pf3D7_09_v3	996748	.	C	T	2559.97	PASS	AC=2;AF=0.667;AN=2;DP=68;ExcessHet=0.4576;FS=0;InbreedingCoeff=0.3555;MLEAC=15;MLEAF=1;MQ=60;QD=31.18;SOR=0.8;VQSLOD=9.12;culprit=FS;ANN=T|missense_variant|MODERATE|PF3D7_0924500|PF3D7_0924500|transcript|PF3D7_0924500.1|protein_coding|1/4|c.928G>A|p.Asp310Asn|928/3897|928/3897|310/1298||,T|upstream_gene_variant|MODIFIER|PF3D7_0924600|PF3D7_0924600|transcript|PF3D7_0924600.1|protein_coding||c.-271…	GT:AD:DP:GQ:PGT:PID:PL:PS	./.:0,0:0:.:.:.:0,0,0:.	./.:0,0:0:.:.:.:0,0,0:.	./.:0,0:0:.:.:.:0,0,0:.	./.:0,0:0:.:.:.:0,0,0:.	./.:0,0:0:.:.:.:0,0,0:.	./.:0,0:0:.:.:.:0,0,0:.	./.:0,0:0:.:.:.:0,0,0:.	./.:0,0:0:.:.:.:0,0,0:.	./.:0,0:0:.:.:.:0,0,0:.	./.:0,0:0:.:.:.:0,0,0:.	./.:0,0:0:.:.:.:0,0,0:.	./.:0,0:0:.:.:.:0,0,0:.	./.:0,0:0:.:.:.:0,0,0:.	./.:0,0:0:.:.:.:0,0,0:.	./.:0,0:0:.:.:.:0,0,0:.	./.:0,0:0:.:.:.:0,0,0:.	1|1:0,56:56:99:1|1:996682_C_T:2473,169,0:996682	./.:0,0:0:.:.:.:0,0,0:.	./.:0,0:0:.:.:.:0,0,0:.	./.:0,0:0:.:.:.:0,0,0:.	./.:0,0:0:.:.:.:0,0,0:.	./.:0,0:0:.:.:.:0,0,0:.	./.:0,0:0:.:.:.:0,0,0:.
Pf3D7_09_v3	996750	.	C	T	1489.46	PASS	AC=2;AF=1;AN=2;DP=43;ExcessHet=3.0103;FS=0;InbreedingCoeff=0.3542;MLEAC=16;MLEAF=1;MQ=60;QD=22.27;SOR=0.957;VQSLOD=6.42;culprit=FS;ANN=T|missense_variant|MODERATE|PF3D7_0924500|PF3D7_0924500|transcript|PF3D7_0924500.1|protein_coding|1/4|c.926G>A|p.Gly309Asp|926/3897|926/3897|309/1298||,T|upstream_gene_variant|MODIFIER|PF3D7_0924600|PF3D7_0924600|transcript|PF3D7_0924600.1|protein_coding||c.-2713C…	GT:AD:DP:GQ:PGT:PID:PL:PS	./.:0,0:0:.:.:.:0,0,0:.	./.:0,0:0:.:.:.:0,0,0:.	./.:0,0:0:.:.:.:0,0,0:.	./.:0,0:0:.:.:.:0,0,0:.	./.:0,0:0:.:.:.:0,0,0:.	./.:0,0:0:.:.:.:0,0,0:.	./.:0,0:0:.:.:.:0,0,0:.	./.:0,0:0:.:.:.:0,0,0:.	./.:0,0:0:.:.:.:0,0,0:.	./.:0,0:0:.:.:.:0,0,0:.	./.:0,0:0:.:.:.:0,0,0:.	./.:0,0:0:.:.:.:0,0,0:.	./.:0,0:0:.:.:.:0,0,0:.	./.:0,0:0:.:.:.:0,0,0:.	./.:0,0:0:.:.:.:0,0,0:.	./.:0,0:0:.:.:.:0,0,0:.	1|1:0,31:31:93:1|1:996682_C_T:1395,93,0:996682	./.:0,0:0:.:.:.:0,0,0:.	./.:0,0:0:.:.:.:0,0,0:.	./.:0,0:0:.:.:.:0,0,0:.	./.:0,0:0:.:.:.:0,0,0:.	./.:0,0:0:.:.:.:0,0,0:.	./.:0,0:0:.:.:.:0,0,0:.
Pf3D7_09_v3	996751	.	C	T	1384.53	PASS	AC=2;AF=1;AN=2;DP=33;ExcessHet=3.0103;FS=0;InbreedingCoeff=0.3548;MLEAC=12;MLEAF=1;MQ=60;QD=24.6;SOR=0.826;VQSLOD=7.52;culprit=FS;ANN=T|missense_variant|MODERATE|PF3D7_0924500|PF3D7_0924500|transcript|PF3D7_0924500.1|protein_coding|1/4|c.925G>A|p.Gly309Ser|925/3897|925/3897|309/1298||,T|upstream_gene_variant|MODIFIER|PF3D7_0924600|PF3D7_0924600|transcript|PF3D7_0924600.1|protein_coding||c.-2712C>…	GT:AD:DP:GQ:PGT:PID:PL:PS	./.:0,0:0:.:.:.:0,0,0:.	./.:0,0:0:.:.:.:0,0,0:.	./.:0,0:0:.:.:.:0,0,0:.	./.:0,0:0:.:.:.:0,0,0:.	./.:0,0:0:.:.:.:0,0,0:.	./.:0,0:0:.:.:.:0,0,0:.	./.:0,0:0:.:.:.:0,0,0:.	./.:0,0:0:.:.:.:0,0,0:.	./.:0,0:0:.:.:.:0,0,0:.	./.:0,0:0:.:.:.:0,0,0:.	./.:0,0:0:.:.:.:0,0,0:.	./.:0,0:0:.:.:.:0,0,0:.	./.:0,0:0:.:.:.:0,0,0:.	./.:0,0:0:.:.:.:0,0,0:.	./.:0,0:0:.:.:.:0,0,0:.	./.:0,0:0:.:.:.:0,0,0:.	1|1:0,30:30:90:1|1:996682_C_T:1350,90,0:996682	./.:0,0:0:.:.:.:0,0,0:.	./.:0,0:0:.:.:.:0,0,0:.	./.:0,0:0:.:.:.:0,0,0:.	./.:0,0:0:.:.:.:0,0,0:.	./.:0,0:0:.:.:.:0,0,0:.	./.:0,0:0:.:.:.:0,0,0:.
Pf3D7_09_v3	996755	.	A	T	1069.53	PASS	AC=2;AF=1;AN=2;DP=25;ExcessHet=3.0103;FS=0;InbreedingCoeff=0.3548;MLEAC=12;MLEAF=1;MQ=60;QD=37.64;SOR=0.776;VQSLOD=7.5;culprit=QD;ANN=T|missense_variant|MODERATE|PF3D7_0924500|PF3D7_0924500|transcript|PF3D7_0924500.1|protein_coding|1/4|c.921T>A|p.Asp307Glu|921/3897|921/3897|307/1298||,T|upstream_gene_variant|MODIFIER|PF3D7_0924600|PF3D7_0924600|transcript|PF3D7_0924600.1|protein_coding||c.-2708A>…	GT:AD:DP:GQ:PGT:PID:PL:PS	./.:0,0:0:.:.:.:0,0,0:.	./.:0,0:0:.:.:.:0,0,0:.	./.:0,0:0:.:.:.:0,0,0:.	./.:0,0:0:.:.:.:0,0,0:.	./.:0,0:0:.:.:.:0,0,0:.	./.:0,0:0:.:.:.:0,0,0:.	./.:0,0:0:.:.:.:0,0,0:.	./.:0,0:0:.:.:.:0,0,0:.	./.:0,0:0:.:.:.:0,0,0:.	./.:0,0:0:.:.:.:0,0,0:.	./.:0,0:0:.:.:.:0,0,0:.	./.:0,0:0:.:.:.:0,0,0:.	./.:0,0:0:.:.:.:0,0,0:.	./.:0,0:0:.:.:.:0,0,0:.	./.:0,0:0:.:.:.:0,0,0:.	./.:0,0:0:.:.:.:0,0,0:.	1|1:0,23:23:69:1|1:996682_C_T:1035,69,0:996682	./.:0,0:0:.:.:.:0,0,0:.	./.:0,0:0:.:.:.:0,0,0:.	./.:0,0:0:.:.:.:0,0,0:.	./.:0,0:0:.:.:.:0,0,0:.	./.:0,0:0:.:.:.:0,0,0:.	./.:0,0:0:.:.:.:0,0,0:.
Pf3D7_09_v3	996763	.	C	T	529.43	PASS	AC=2;AF=1;AN=2;DP=11;ExcessHet=3.0103;FS=0;InbreedingCoeff=0.3548;MLEAC=12;MLEAF=1;MQ=60;QD=28.33;SOR=1.27;VQSLOD=7.77;culprit=FS;ANN=T|missense_variant|MODERATE|PF3D7_0924500|PF3D7_0924500|transcript|PF3D7_0924500.1|protein_coding|1/4|c.913G>A|p.Asp305Asn|913/3897|913/3897|305/1298||,T|upstream_gene_variant|MODIFIER|PF3D7_0924600|PF3D7_0924600|transcript|PF3D7_0924600.1|protein_coding||c.-2700C>…	GT:AD:DP:GQ:PGT:PID:PL:PS	./.:0,0:0:.:.:.:0,0,0:.	./.:0,0:0:.:.:.:0,0,0:.	./.:0,0:0:.:.:.:0,0,0:.	./.:0,0:0:.:.:.:0,0,0:.	./.:0,0:0:.:.:.:0,0,0:.	./.:0,0:0:.:.:.:0,0,0:.	./.:0,0:0:.:.:.:0,0,0:.	./.:0,0:0:.:.:.:0,0,0:.	./.:0,0:0:.:.:.:0,0,0:.	./.:0,0:0:.:.:.:0,0,0:.	./.:0,0:0:.:.:.:0,0,0:.	./.:0,0:0:.:.:.:0,0,0:.	./.:0,0:0:.:.:.:0,0,0:.	./.:0,0:0:.:.:.:0,0,0:.	./.:0,0:0:.:.:.:0,0,0:.	./.:0,0:0:.:.:.:0,0,0:.	1|1:0,11:11:33:1|1:996682_C_T:495,33,0:996682	./.:0,0:0:.:.:.:0,0,0:.	./.:0,0:0:.:.:.:0,0,0:.	./.:0,0:0:.:.:.:0,0,0:.	./.:0,0:0:.:.:.:0,0,0:.	./.:0,0:0:.:.:.:0,0,0:.	./.:0,0:0:.:.:.:0,0,0:.
Pf3D7_09_v3	1076539	.	G	T	986.39	PASS	AC=2;AF=1;AN=2;DP=76;ExcessHet=0.0812;FS=0;InbreedingCoeff=0.385;MLEAC=5;MLEAF=0.179;MQ=60;QD=26.79;SOR=0.941;VQSLOD=8.09;culprit=FS;ANN=T|synonymous_variant|LOW|PF3D7_0926500|PF3D7_0926500|transcript|PF3D7_0926500.1|protein_coding|1/1|c.5145C>A|p.Thr1715Thr|5145/5769|5145/5769|1715/1922||,T|upstream_gene_variant|MODIFIER|PF3D7_0926400|PF3D7_0926400|transcript|PF3D7_0926400.1|protein_coding||c.-3…	GT:AD:DP:FT:GQ:PL	./.:2,0:2:DP10:6:0,6,48	./.:0,0:0:PASS:.:0,0,0	./.:2,0:2:PASS:.:0,0,0	./.:2,0:2:DP10:3:0,3,45	./.:0,0:0:PASS:.:0,0,0	./.:0,0:0:PASS:.:0,0,0	./.:1,0:1:DP10:3:0,3,26	./.:0,0:0:PASS:.:0,0,0	./.:0,0:0:PASS:.:0,0,0	./.:1,0:1:DP10:3:0,3,19	1/1:0,16:16:PASS:69:996,69,0	./.:1,0:1:DP10:3:0,3,32	./.:1,0:1:DP10:3:0,3,15	./.:0,0:0:PASS:.:0,0,0	./.:3,0:3:DP10:9:0,9,62	./.:1,0:1:DP10:3:0,3,14	./.:2,0:2:DP10:6:0,6,40	./.:0,0:0:PASS:.:0,0,0	./.:0,0:0:PASS:.:0,0,0	./.:0,0:0:PASS:.:0,0,0	./.:2,0:2:DP10:6:0,6,41	./.:2,0:2:DP10:6:0,6,57	./.:0,0:0:PASS:.:0,0,0
Pf3D7_09_v3	1152819	.	C	G	5240.18	PASS	AC=8;AF=1;AN=8;BaseQRankSum=0.586;DP=556;ExcessHet=2.3455;FS=0;InbreedingCoeff=0.1809;MLEAC=40;MLEAF=1;MQ=59.03;MQRankSum=0;POSITIVE_TRAIN_SITE;QD=32.34;ReadPosRankSum=0.674;SOR=0.892;VQSLOD=9.01;culprit=DP;ANN=G|missense_variant|MODERATE|PF3D7_0928700|PF3D7_0928700|transcript|PF3D7_0928700.1|protein_coding|1/1|c.2335G>C|p.Asp779His|2335/4506|2335/4506|779/1501||,G|upstream_gene_variant|MODIFIER|…	GT:AD:DP:FT:GQ:PGT:PID:PL:PS	./.:46,0:46:PASS:.:.:.:0,0,0:.	./.:29,0:29:PASS:.:.:.:0,0,0:.	./.:18,0:18:PASS:.:.:.:0,0,0:.	./.:3,0:3:PASS:.:.:.:0,0,0:.	./.:0,7:7:DP10:20:.:.:145,20,0:.	./.:0,2:2:DP10:6:.:.:50,6,0:.	./.:47,0:47:PASS:.:.:.:0,0,0:.	./.:1,3:4:isHetFilter:30:.:.:165,0,30:.	./.:21,0:21:PASS:.:.:.:0,0,0:.	./.:28,0:28:PASS:.:.:.:0,0,0:.	./.:1,1:2:isHetFilter:38:.:.:40,0,38:.	1|1:1,23:24:PASS:62:1|1:1152819_C_G:902,62,0:1152819	./.:0,3:3:DP10:15:.:.:217,15,0:.	./.:9,0:9:PASS:.:.:.:0,0,0:.	./.:2,15:17:isHetFilter:40:.:.:493,0,40:.	.:1,3:4:isHetFilter:33:0|1:1152819_C_G:103,0,33:1152819	./.:23,0:23:PASS:.:.:.:0,0,0:.	./.:0,3:3:DP10:15:.:.:216,15,0:.	1/1:1,12:13:PASS:28:.:.:657,28,0:.	1|1:1,36:37:PASS:86:1|1:1152819_C_G:1223,86,0:1152819	1|1:0,30:30:PASS:89:1|1:1152819_C_G:996,89,0:1152819	./.:39,0:39:PASS:.:.:.:0,0,0:.	./.:1,0:1:PASS:.:.:.:0,0,0:.
Pf3D7_09_v3	1365719	.	G	T	1179.56	PASS	AC=2;AF=0.091;AN=22;DP=436;ExcessHet=0.0412;FS=0;InbreedingCoeff=0.5493;MLEAC=2;MLEAF=0.037;MQ=60;QD=26.21;SOR=0.735;VQSLOD=6.92;culprit=DP;ANN=T|missense_variant|MODERATE|PF3D7_0934900|PF3D7_0934900|transcript|PF3D7_0934900.1|protein_coding|1/2|c.281C>A|p.Thr94Lys|281/1620|281/1620|94/539||,T|downstream_gene_variant|MODIFIER|PF3D7_0934800|PF3D7_0934800|transcript|PF3D7_0934800.1|protein_coding||…	GT:AD:DP:FT:GQ:PL	0/0:20,0:20:PASS:60:0,60,504	0/0:16,0:16:PASS:48:0,48,365	./.:0,0:0:PASS:.:0,0,0	0/0:13,0:13:PASS:39:0,39,301	0/0:36,0:36:PASS:99:0,105,1575	./.:5,0:5:DP10:15:0,15,110	./.:1,0:1:DP10:3:0,3,15	0/0:17,0:17:PASS:48:0,48,720	./.:7,0:7:DP10:21:0,21,173	./.:4,0:4:DP10:12:0,12,98	./.:9,0:9:DP10:27:0,27,219	./.:6,0:6:DP10:18:0,18,146	./.:0,0:0:PASS:.:0,0,0	0/0:14,0:14:PASS:42:0,42,352	0/0:47,0:47:PASS:99:0,99,1364	0/0:39,0:39:PASS:99:0,100,1015	./.:8,0:8:DP10:24:0,24,190	0/0:23,0:23:PASS:39:0,39,512	./.:2,0:2:DP10:6:0,6,39	0/0:17,0:17:PASS:48:0,48,720	1/1:0,45:47:PASS:99:1207,134,0	./.:2,0:2:DP10:6:0,6,45	./.:6,0:6:DP10:18:0,18,135
Pf3D7_10_v3	908123	.	G	T	304.08	PASS	AC=2;AF=0.05;AN=40;DP=874;ExcessHet=0.0397;FS=0;InbreedingCoeff=0.5932;MLEAC=2;MLEAF=0.034;MQ=60;QD=27.64;SOR=1.27;VQSLOD=6.41;culprit=FS;ANN=T|missense_variant|MODERATE|PF3D7_1021900|PF3D7_1021900|transcript|PF3D7_1021900.1|protein_coding|1/1|c.4223C>A|p.Ala1408Glu|4223/6873|4223/6873|1408/2290||,T|upstream_gene_variant|MODIFIER|PF3D7_1021800|PF3D7_1021800|transcript|PF3D7_1021800.1|protein_codi…	GT:AD:DP:FT:GQ:PL	0/0:61,0:61:PASS:99:0,115,1480	0/0:39,0:39:PASS:79:0,79,915	0/0:40,0:40:PASS:99:0,105,1017	0/0:17,0:17:PASS:42:0,42,630	0/0:36,0:36:PASS:88:0,88,798	0/0:58,0:58:PASS:99:0,105,1575	0/0:90,0:90:PASS:99:0,108,1800	0/0:57,0:57:PASS:99:0,120,1800	0/0:13,0:13:PASS:36:0,36,540	0/0:32,0:32:PASS:93:0,93,1395	1/1:0,11:11:PASS:33:333,33,0	0/0:17,0:17:PASS:48:0,48,720	0/0:16,0:16:PASS:47:0,47,371	./.:7,0:7:DP10:21:0,21,169	0/0:19,0:19:PASS:45:0,45,675	./.:9,0:9:DP10:0:0,0,52	0/0:33,0:33:PASS:99:0,99,828	0/0:40,0:40:PASS:62:0,62,849	0/0:21,0:21:PASS:46:0,46,482	0/0:77,0:77:PASS:99:0,106,1800	0/0:21,0:21:PASS:60:0,60,502	0/0:75,0:75:PASS:99:0,120,1800	./.:8,0:8:DP10:24:0,24,211
Pf3D7_10_v3	1075410	.	T	A	22452.7	PASS	AC=28;AF=1;AN=28;BaseQRankSum=1.71;DP=1366;ExcessHet=0.005;FS=0;InbreedingCoeff=0.6599;MLEAC=50;MLEAF=1;MQ=59.5;MQRankSum=-0.169;POSITIVE_TRAIN_SITE;QD=27.75;ReadPosRankSum=1.09;SOR=0.359;VQSLOD=8.6;culprit=FS;ANN=A|synonymous_variant|LOW|PF3D7_1025500|PF3D7_1025500|transcript|PF3D7_1025500.1|protein_coding|5/11|c.10521A>T|p.Ile3507Ile|10521/17304|10521/17304|3507/5767||;GENE=conserved Plasmodium…	GT:AD:DP:FT:GQ:PL	1/1:1,99:100:PASS:99:2762,288,0	./.:45,0:45:PASS:.:0,0,0	1/1:1,150:151:PASS:99:4125,441,0	1/1:0,26:26:PASS:78:729,78,0	1/1:1,36:38:PASS:99:960,100,0	1/1:1,82:83:PASS:99:2410,238,0	./.:112,0:112:PASS:.:0,0,0	1/1:0,34:34:PASS:99:890,101,0	./.:89,0:89:PASS:.:0,0,0	1/1:0,90:90:PASS:99:2517,268,0	1/1:2,55:57:PASS:99:1456,122,0	1/1:0,11:11:PASS:33:304,33,0	./.:2,0:2:PASS:.:0,0,0	./.:0,8:8:DP10:24:228,24,0	1/1:0,31:31:PASS:93:861,93,0	./.:0,5:5:DP10:15:140,15,0	./.:42,0:42:PASS:.:0,0,0	1/1:0,37:37:PASS:99:1058,111,0	./.:0,5:5:DP10:15:131,15,0	./.:138,0:138:PASS:.:0,0,0	1/1:0,30:30:PASS:89:813,89,0	1/1:0,80:80:PASS:99:2125,237,0	1/1:0,24:24:PASS:71:686,71,0
Pf3D7_10_v3	1535978	.	T	G	2083.73	PASS	AC=2;AF=0.5;AN=4;DP=175;ExcessHet=0.0812;FS=0;InbreedingCoeff=0.4857;MLEAC=4;MLEAF=0.143;MQ=58.14;QD=29.6;SOR=1.514;VQSLOD=6.39;culprit=FS;ANN=G|synonymous_variant|LOW|PF3D7_1038400|PF3D7_1038400|transcript|PF3D7_1038400.1|protein_coding|2/2|c.16845T>G|p.Val5615Val|16845/28692|16845/28692|5615/9563||;GENE=gametocyte-specific protein	GT:AD:DP:FT:GQ:PGT:PID:PL:PS	./.:7,0:7:DP10:21:.:.:0,21,184:.	./.:0,0:0:PASS:.:.:.:0,0,0:.	./.:0,0:0:PASS:.:.:.:0,0,0:.	./.:0,0:0:PASS:.:.:.:0,0,0:.	./.:0,0:0:PASS:.:.:.:0,0,0:.	./.:4,0:4:DP10:12:.:.:0,12,120:.	1|1:0,47:47:PASS:99:1|1:1535975_A_G:2098,141,0:1535975	./.:3,0:3:DP10:9:.:.:0,9,67:.	./.:1,0:1:DP10:3:.:.:0,3,25:.	./.:4,0:4:DP10:12:.:.:0,12,92:.	./.:0,0:0:PASS:.:.:.:0,0,0:.	./.:0,0:0:PASS:.:.:.:0,0,0:.	0/0:23,0:23:PASS:60:.:.:0,60,900:.	./.:0,0:0:PASS:.:.:.:0,0,0:.	./.:0,0:0:PASS:.:.:.:0,0,0:.	./.:0,0:0:PASS:.:.:.:0,0,0:.	./.:0,0:0:PASS:.:.:.:0,0,0:.	./.:2,0:2:PASS:.:.:.:0,0,0:.	./.:1,0:1:DP10:3:.:.:0,3,14:.	./.:3,0:3:DP10:9:.:.:0,9,65:.	./.:3,0:3:DP10:9:.:.:0,9,70:.	./.:2,0:2:DP10:6:.:.:0,6,40:.	./.:0,0:0:PASS:.:.:.:0,0,0:.
Pf3D7_10_v3	1540866	.	G	C	1400.15	PASS	AC=2;AF=1;AN=2;DP=211;ExcessHet=0.0001;FS=0;InbreedingCoeff=0.5263;MLEAC=32;MLEAF=1;MQ=59.6;QD=25.93;SOR=0.693;VQSLOD=7.35;culprit=FS;ANN=C|missense_variant|MODERATE|PF3D7_1038400|PF3D7_1038400|transcript|PF3D7_1038400.1|protein_coding|2/2|c.21733G>C|p.Glu7245Gln|21733/28692|21733/28692|7245/9563||;GENE=gametocyte-specific protein	GT:AD:DP:FT:GQ:PL	./.:0,6:6:DP10:17:134,17,0	./.:0,2:2:DP10:6:59,6,0	./.:5,0:5:DP10:15:0,15,126	./.:0,2:2:DP10:6:50,6,0	./.:1,0:1:PASS:.:0,0,0	./.:3,0:3:DP10:9:0,9,69	./.:0,5:5:DP10:15:136,15,0	./.:1,0:1:DP10:3:0,3,30	./.:0,0:0:PASS:.:0,0,0	./.:0,4:4:DP10:12:97,12,0	./.:0,0:0:PASS:.:0,0,0	./.:0,0:0:PASS:.:0,0,0	./.:3,0:3:PASS:.:0,0,0	./.:1,0:1:DP10:3:0,3,16	./.:0,6:6:DP10:18:161,18,0	./.:0,0:0:PASS:.:0,0,0	./.:0,0:0:PASS:.:0,0,0	./.:3,0:3:PASS:.:0,0,0	./.:0,0:0:PASS:.:0,0,0	1/1:0,22:22:PASS:64:509,64,0	./.:3,0:3:DP10:9:0,9,72	./.:0,2:2:DP10:6:37,6,0	./.:0,5:5:DP10:15:132,15,0
Pf3D7_11_v3	1090444	.	C	T	350.12	PASS	AC=2;AF=0.045;AN=44;DP=1054;ExcessHet=0.0383;FS=0;InbreedingCoeff=0.8022;MLEAC=2;MLEAF=0.034;MQ=60;QD=23.34;SOR=1.112;VQSLOD=6.18;culprit=FS;ANN=T|missense_variant|MODERATE|PF3D7_1128000|PF3D7_1128000|transcript|PF3D7_1128000.1|protein_coding|1/4|c.3131C>T|p.Ala1044Val|3131/5370|3131/5370|1044/1789||,T|missense_variant|MODERATE|PF3D7_1128000|PF3D7_1128000|transcript|PF3D7_1128000.2|protein_coding…	GT:AD:DP:FT:GQ:PL	0/0:38,0:38:PASS:99:0,106,1152	0/0:43,0:43:PASS:99:0,102,1155	0/0:32,0:32:PASS:96:0,96,922	0/0:33,0:33:PASS:99:0,99,829	0/0:48,0:48:PASS:94:0,94,1102	0/0:38,0:38:PASS:99:0,103,1088	0/0:44,0:44:PASS:99:0,113,1111	0/0:41,0:41:PASS:99:0,112,1091	0/0:67,0:67:PASS:99:0,120,1800	0/0:59,0:59:PASS:99:0,114,1761	1/1:0,15:15:PASS:44:380,44,0	0/0:12,0:12:PASS:36:0,36,310	0/0:16,0:16:PASS:45:0,45,675	./.:4,0:4:DP10:12:0,12,95	0/0:59,0:59:PASS:99:0,109,1800	0/0:38,0:38:PASS:99:0,105,1089	0/0:33,0:33:PASS:61:0,61,757	0/0:68,0:68:PASS:99:0,120,1800	0/0:73,0:73:PASS:99:0,120,1800	0/0:41,0:41:PASS:99:0,103,1209	0/0:56,0:56:PASS:99:0,120,1800	0/0:35,0:35:PASS:54:0,54,756	0/0:25,0:25:PASS:75:0,75,622
Pf3D7_11_v3	1463547	.	T	C	143.29	PASS	AC=2;AF=0.1;AN=20;BaseQRankSum=-1.15;DP=348;ExcessHet=0.1247;FS=0;InbreedingCoeff=0.5194;MLEAC=1;MLEAF=0.019;MQ=60;MQRankSum=0;QD=31.09;ReadPosRankSum=1.15;SOR=0.906;VQSLOD=7.34;culprit=FS;ANN=C|upstream_gene_variant|MODIFIER|PF3D7_1137000|PF3D7_1137000|transcript|PF3D7_1137000.1|snRNA||n.-2049A>G|||||2049|,C|downstream_gene_variant|MODIFIER|PF3D7_1136900|PF3D7_1136900|transcript|PF3D7_1136900.1|…	GT:AD:DP:FT:GQ:PL	0/0:16,0:16:PASS:39:0,39,585	./.:9,0:9:DP10:27:0,27,265	./.:9,0:9:DP10:27:0,27,244	./.:8,0:8:DP10:24:0,24,211	0/0:22,0:22:PASS:51:0,51,765	./.:8,0:8:DP10:21:0,21,315	0/0:17,0:17:PASS:45:0,45,675	./.:4,0:4:DP10:9:0,9,135	1/1:0,1:19:PASS:42:167,42,0	./.:7,0:7:DP10:21:0,21,191	./.:9,0:9:DP10:24:0,24,360	0/0:19,0:19:PASS:57:0,57,549	0/0:22,0:22:PASS:57:0,57,855	./.:3,0:3:DP10:6:0,6,90	0/0:16,0:16:PASS:48:0,48,451	0/0:13,0:13:PASS:39:0,39,373	./.:4,0:4:DP10:12:0,12,111	./.:4,0:4:DP10:9:0,9,135	0/0:15,0:15:PASS:33:0,33,495	./.:8,0:8:DP10:24:0,24,222	./.:4,0:4:DP10:9:0,9,135	./.:7,0:7:DP10:12:0,12,180	0/0:23,0:23:PASS:60:0,60,900
Pf3D7_11_v3	1963091	.	T	A	4460.83	PASS	AC=10;AF=1;AN=10;BaseQRankSum=1.53;DP=295;ExcessHet=0.3958;FS=0;InbreedingCoeff=0.3378;MLEAC=32;MLEAF=1;MQ=51.85;MQRankSum=1.53;QD=30.31;ReadPosRankSum=-1.383;SOR=0.696;VQSLOD=7.39;culprit=FS;ANN=A|missense_variant|MODERATE|PF3D7_1149000|PF3D7_1149000|transcript|PF3D7_1149000.1|protein_coding|2/2|c.12647T>A|p.Val4216Asp|12647/18282|12647/18282|4216/6093||;GENE=antigen 332%2C DBL-like protein	GT:AD:DP:FT:GQ:PGT:PID:PL:PS	.:5,7:12:isHetFilter:99:0|1:1963091_T_A:272,0,103:1963091	.:1,7:8:DP10:5:1|1:1963091_T_A:254,5,0:1963091	./.:11,0:11:PASS:.:.:.:0,0,0:.	1|1:0,11:11:PASS:33:1|1:1963091_T_A:466,33,0:1963091	1|1:0,14:14:PASS:42:1|1:1963091_T_A:609,42,0:1963091	./.:28,0:28:PASS:.:.:.:0,0,0:.	.:1,7:8:isHetFilter:11:0|1:1963091_T_A:278,0,11:1963091	1|1:0,14:14:PASS:42:1|1:1963091_T_A:549,42,0:1963091	.:7,7:14:isHetFilter:99:0|1:1963091_T_A:273,0,229:1963091	1|1:0,13:13:PASS:39:1|1:1963091_T_A:561,39,0:1963091	./.:4,0:4:PASS:.:.:.:0,0,0:.	./.:5,0:5:PASS:.:.:.:0,0,0:.	./.:12,0:12:PASS:.:.:.:0,0,0:.	./.:0,0:0:PASS:.:.:.:0,0,0:.	1|1:0,13:13:PASS:39:1|1:1963056_A_G:517,39,0:1963056	./.:4,0:4:PASS:.:.:.:0,0,0:.	.:0,9:9:DP10:27:1|1:1963091_T_A:385,27,0:1963091	./.:19,0:19:PASS:.:.:.:0,0,0:.	./.:3,0:3:PASS:.:.:.:0,0,0:.	./.:9,0:9:PASS:.:.:.:0,0,0:.	.:1,5:6:isHetFilter:18:0|1:1963091_T_A:207,0,18:1963091	./.:8,0:8:PASS:.:.:.:0,0,0:.	./.:10,0:10:DP10:21:.:.:0,21,315:.
Pf3D7_12_v3	77907	.	T	C	2264.88	PASS	AC=2;AF=0.333;AN=2;DP=947;ExcessHet=0.4576;FS=0;InbreedingCoeff=0.3944;MLEAC=9;MLEAF=1;MQ=54.66;QD=32.11;SOR=1.39;VQSLOD=6.6;culprit=FS;ANN=C|missense_variant|MODERATE|PF3D7_1201000|PF3D7_1201000|transcript|PF3D7_1201000.1|protein_coding|2/2|c.901A>G|p.Lys301Glu|901/1962|901/1962|301/653||,C|upstream_gene_variant|MODIFIER|PF3D7_1200900|PF3D7_1200900|transcript|PF3D7_1200900.1|protein_coding||c.-3…	GT:AD:DP:GQ:PGT:PID:PL:PS	./.:41,0:41:.:.:.:0,0,0:.	./.:0,0:0:.:.:.:0,0,0:.	./.:17,0:17:.:.:.:0,0,0:.	./.:36,0:36:.:.:.:0,0,0:.	./.:48,0:48:.:.:.:0,0,0:.	./.:43,0:43:.:.:.:0,0,0:.	1|1:0,50:50:99:1|1:77837_T_TCATCTTTTTCATTTA:2248,150,0:77837	./.:54,0:54:.:.:.:0,0,0:.	./.:58,0:58:.:.:.:0,0,0:.	./.:57,0:57:.:.:.:0,0,0:.	./.:0,0:0:.:.:.:0,0,0:.	./.:0,0:0:.:.:.:0,0,0:.	./.:42,0:42:.:.:.:0,0,0:.	./.:4,0:4:.:.:.:0,0,0:.	./.:0,0:0:.:.:.:0,0,0:.	./.:16,0:16:.:.:.:0,0,0:.	./.:8,0:8:.:.:.:0,0,0:.	./.:39,0:39:.:.:.:0,0,0:.	./.:33,0:33:.:.:.:0,0,0:.	./.:59,0:59:.:.:.:0,0,0:.	./.:73,0:73:.:.:.:0,0,0:.	./.:51,0:51:.:.:.:0,0,0:.	./.:39,0:39:.:.:.:0,0,0:.
Pf3D7_12_v3	77917	.	C	T	2497.15	PASS	AC=2;AF=0.5;AN=2;DP=1006;ExcessHet=0.7918;FS=0;InbreedingCoeff=0.3767;MLEAC=10;MLEAF=1;MQ=56.04;QD=29.84;SOR=1.262;VQSLOD=6.24;culprit=FS;ANN=T|synonymous_variant|LOW|PF3D7_1201000|PF3D7_1201000|transcript|PF3D7_1201000.1|protein_coding|2/2|c.891G>A|p.Thr297Thr|891/1962|891/1962|297/653||,T|upstream_gene_variant|MODIFIER|PF3D7_1200900|PF3D7_1200900|transcript|PF3D7_1200900.1|protein_coding||c.-33…	GT:AD:DP:GQ:PGT:PID:PL:PS	./.:42,0:42:.:.:.:0,0,0:.	./.:0,0:0:.:.:.:0,0,0:.	./.:16,0:16:.:.:.:0,0,0:.	./.:35,0:35:.:.:.:0,0,0:.	./.:51,0:51:.:.:.:0,0,0:.	./.:45,0:45:.:.:.:0,0,0:.	1|1:0,55:55:99:1|1:77837_T_TCATCTTTTTCATTTA:2473,166,0:77837	./.:58,0:58:.:.:.:0,0,0:.	./.:63,0:63:.:.:.:0,0,0:.	./.:59,0:59:.:.:.:0,0,0:.	./.:0,0:0:.:.:.:0,0,0:.	./.:0,0:0:.:.:.:0,0,0:.	./.:46,0:46:.:.:.:0,0,0:.	./.:4,0:4:.:.:.:0,0,0:.	./.:0,0:0:.:.:.:0,0,0:.	./.:18,0:18:.:.:.:0,0,0:.	./.:9,0:9:.:.:.:0,0,0:.	./.:39,0:39:.:.:.:0,0,0:.	./.:36,0:36:.:.:.:0,0,0:.	./.:59,0:59:.:.:.:0,0,0:.	./.:76,0:76:.:.:.:0,0,0:.	./.:52,0:52:.:.:.:0,0,0:.	./.:40,0:40:.:.:.:0,0,0:.
Pf3D7_12_v3	77918	.	G	T	2503	PASS	AC=2;AF=0.5;AN=2;DP=1007;ExcessHet=0.7918;FS=0;InbreedingCoeff=0.3519;MLEAC=11;MLEAF=1;MQ=56.04;QD=31.57;SOR=1.262;VQSLOD=6.76;culprit=FS;ANN=T|missense_variant|MODERATE|PF3D7_1201000|PF3D7_1201000|transcript|PF3D7_1201000.1|protein_coding|2/2|c.890C>A|p.Thr297Lys|890/1962|890/1962|297/653||,T|upstream_gene_variant|MODIFIER|PF3D7_1200900|PF3D7_1200900|transcript|PF3D7_1200900.1|protein_coding||c.…	GT:AD:DP:GQ:PGT:PID:PL:PS	./.:42,0:42:.:.:.:0,0,0:.	./.:0,0:0:.:.:.:0,0,0:.	./.:16,0:16:.:.:.:0,0,0:.	./.:35,0:35:.:.:.:0,0,0:.	./.:51,0:51:.:.:.:0,0,0:.	./.:45,0:45:.:.:.:0,0,0:.	1|1:0,55:55:99:1|1:77837_T_TCATCTTTTTCATTTA:2473,166,0:77837	./.:58,0:58:.:.:.:0,0,0:.	./.:63,0:63:.:.:.:0,0,0:.	./.:59,0:59:.:.:.:0,0,0:.	./.:0,0:0:.:.:.:0,0,0:.	./.:0,0:0:.:.:.:0,0,0:.	./.:46,0:46:.:.:.:0,0,0:.	./.:4,0:4:.:.:.:0,0,0:.	./.:0,0:0:.:.:.:0,0,0:.	./.:18,0:18:.:.:.:0,0,0:.	./.:9,0:9:.:.:.:0,0,0:.	./.:39,0:39:.:.:.:0,0,0:.	./.:36,0:36:.:.:.:0,0,0:.	./.:59,0:59:.:.:.:0,0,0:.	./.:76,0:76:.:.:.:0,0,0:.	./.:52,0:52:.:.:.:0,0,0:.	./.:40,0:40:.:.:.:0,0,0:.
Pf3D7_12_v3	77924	.	G	T	2543.97	PASS	AC=2;AF=0.5;AN=2;DP=1017;ExcessHet=0.7918;FS=0;InbreedingCoeff=0.3777;MLEAC=10;MLEAF=1;MQ=57.12;QD=28.12;SOR=1.101;VQSLOD=6.96;culprit=FS;ANN=T|missense_variant|MODERATE|PF3D7_1201000|PF3D7_1201000|transcript|PF3D7_1201000.1|protein_coding|2/2|c.884C>A|p.Thr295Lys|884/1962|884/1962|295/653||,T|upstream_gene_variant|MODIFIER|PF3D7_1200900|PF3D7_1200900|transcript|PF3D7_1200900.1|protein_coding||c.…	GT:AD:DP:GQ:PGT:PID:PL:PS	./.:42,0:42:.:.:.:0,0,0:.	./.:0,0:0:.:.:.:0,0,0:.	./.:16,0:16:.:.:.:0,0,0:.	./.:35,0:35:.:.:.:0,0,0:.	./.:51,0:51:.:.:.:0,0,0:.	./.:45,0:45:.:.:.:0,0,0:.	1|1:0,56:56:99:1|1:77837_T_TCATCTTTTTCATTTA:2520,169,0:77837	./.:58,0:58:.:.:.:0,0,0:.	./.:63,0:63:.:.:.:0,0,0:.	./.:59,0:59:.:.:.:0,0,0:.	./.:0,0:0:.:.:.:0,0,0:.	./.:0,0:0:.:.:.:0,0,0:.	./.:46,0:46:.:.:.:0,0,0:.	./.:4,0:4:.:.:.:0,0,0:.	./.:0,0:0:.:.:.:0,0,0:.	./.:18,0:18:.:.:.:0,0,0:.	./.:9,0:9:.:.:.:0,0,0:.	./.:39,0:39:.:.:.:0,0,0:.	./.:36,0:36:.:.:.:0,0,0:.	./.:59,0:59:.:.:.:0,0,0:.	./.:76,0:76:.:.:.:0,0,0:.	./.:52,0:52:.:.:.:0,0,0:.	./.:40,0:40:.:.:.:0,0,0:.
Pf3D7_12_v3	353420	.	C	A	829.52	PASS	AC=2;AF=0.036;AN=46;BaseQRankSum=0.321;DP=1165;ExcessHet=0.0397;FS=0;InbreedingCoeff=0.8077;MLEAC=2;MLEAF=0.036;MQ=60;MQRankSum=0;QD=25.14;ReadPosRankSum=-1.051;SOR=0.337;VQSLOD=6.58;culprit=FS;ANN=A|missense_variant&splice_region_variant|MODERATE|PF3D7_1207700|PF3D7_1207700|transcript|PF3D7_1207700.1|protein_coding|3/9|c.228G>T|p.Glu76Asp|228/1128|228/1128|76/375||,A|upstream_gene_variant|MODIFI…	GT:AD:DP:GQ:PL	0/0:42,0:42:91:0,91,986	0/0:47,0:47:89:0,89,1029	0/0:51,0:51:99:0,106,1205	0/0:46,0:46:99:0,99,1096	0/0:46,0:46:99:0,118,1617	0/0:38,0:38:99:0,111,1665	0/0:32,0:32:81:0,81,1215	0/0:66,0:66:99:0,120,1800	0/0:33,0:33:99:0,99,802	0/0:36,0:36:99:0,105,934	0/0:37,0:37:77:0,77,819	0/0:37,0:37:97:0,97,923	0/0:32,0:32:81:0,81,793	0/0:29,0:29:84:0,84,728	0/0:66,0:66:99:0,108,1496	0/0:34,0:34:85:0,85,830	0/0:43,0:43:71:0,71,938	0/0:37,0:37:99:0,106,935	1/1:1,32:33:71:859,71,0	0/0:68,0:68:99:0,120,1800	0/0:22,0:22:49:0,49,522	0/0:83,0:83:99:0,120,1800	0/0:56,0:56:99:0,107,1236
Pf3D7_12_v3	752796	.	G	T	767.57	PASS	AC=2;AF=0.063;AN=20;BaseQRankSum=1.76;DP=3249;ExcessHet=0.0706;FS=0;InbreedingCoeff=0.5552;MLEAC=4;MLEAF=0.125;MQ=54.55;MQRankSum=0.943;POSITIVE_TRAIN_SITE;QD=24.8;ReadPosRankSum=0.535;SOR=0.629;VQSLOD=7.61;culprit=FS;ANN=T|missense_variant|MODERATE|PF3D7_1219000|PF3D7_1219000|transcript|PF3D7_1219000.1|protein_coding|1/1|c.6795G>T|p.Glu2265Asp|6795/8925|6795/8925|2265/2974||,T|upstream_gene_vari…	GT:AD:DP:GQ:PGT:PID:PL:PS	0|0:68,0:69:52:0|1:752771_A_G:0,52,2373:752771	0/0:47,0:47:11:.:.:0,11,1451:.	0/0:44,0:44:99:.:.:0,120,1800:.	./.:144,0:144:.:.:.:0,0,0:.	./.:183,0:183:.:.:.:0,0,0:.	./.:199,0:199:.:.:.:0,0,0:.	0/0:49,0:49:99:.:.:0,120,1800:.	./.:207,0:207:.:.:.:0,0,0:.	./.:159,0:159:.:.:.:0,0,0:.	./.:198,0:198:.:.:.:0,0,0:.	./.:31,0:31:.:.:.:0,0,0:.	./.:41,0:41:.:.:.:0,0,0:.	./.:102,0:102:.:.:.:0,0,0:.	0/0:17,0:17:45:.:.:0,45,675:.	./.:86,0:86:.:.:.:0,0,0:.	./.:14,0:14:.:.:.:0,0,0:.	./.:192,0:192:.:.:.:0,0,0:.	0/0:140,0:140:99:.:.:0,120,1800:.	1|1:0,19:19:57:1|1:752771_A_G:786,57,0:752771	0/0:180,0:180:0:.:.:0,0,1537:.	0/0:70,0:70:99:.:.:0,120,1800:.	./.:310,0:310:.:.:.:0,0,0:.	0/0:86,0:86:99:.:.:0,102,1530:.
Pf3D7_12_v3	944601	.	A	G	390.32	PASS	AC=2;AF=1;AN=2;DP=73;ExcessHet=0.2482;FS=0;InbreedingCoeff=0.3981;MLEAC=8;MLEAF=0.8;MQ=60;QD=22.96;SOR=1.061;VQSLOD=6.89;culprit=FS;ANN=G|synonymous_variant|LOW|PF3D7_1223400|PF3D7_1223400|transcript|PF3D7_1223400.1|protein_coding|1/6|c.3477A>G|p.Glu1159Glu|3477/4857|3477/4857|1159/1618||,G|downstream_gene_variant|MODIFIER|PF3D7_1223500|PF3D7_1223500|transcript|PF3D7_1223500.1|protein_coding||c.*…	GT:AD:DP:FT:GQ:PL	./.:0,0:0:PASS:.:0,0,0	./.:0,0:0:PASS:.:0,0,0	./.:0,0:0:PASS:.:0,0,0	./.:0,0:0:PASS:.:0,0,0	./.:3,0:3:DP10:9:0,9,54	./.:0,0:0:PASS:.:0,0,0	./.:0,0:0:PASS:.:0,0,0	./.:0,0:0:PASS:.:0,0,0	./.:0,0:0:PASS:.:0,0,0	1/1:0,17:17:PASS:49:381,49,0	./.:0,0:0:PASS:.:0,0,0	./.:0,0:0:PASS:.:0,0,0	./.:2,0:2:DP10:6:0,6,43	./.:0,0:0:PASS:.:0,0,0	./.:0,0:0:PASS:.:0,0,0	./.:0,0:0:PASS:.:0,0,0	./.:0,0:0:PASS:.:0,0,0	./.:0,0:0:PASS:.:0,0,0	./.:0,0:0:PASS:.:0,0,0	./.:0,0:0:PASS:.:0,0,0	./.:1,0:1:DP10:3:0,3,16	./.:0,0:0:PASS:.:0,0,0	./.:0,0:0:PASS:.:0,0,0
Pf3D7_12_v3	1072756	.	G	C	330.21	PASS	AC=2;AF=0.059;AN=34;DP=539;ExcessHet=0.0397;FS=0;InbreedingCoeff=0.6431;MLEAC=2;MLEAF=0.036;MQ=60;QD=23.59;SOR=0.818;VQSLOD=6.46;culprit=DP;ANN=C|missense_variant|MODERATE|PF3D7_1226500|PF3D7_1226500|transcript|PF3D7_1226500.1|protein_coding|1/1|c.298G>C|p.Glu100Gln|298/4518|298/4518|100/1505||,C|upstream_gene_variant|MODIFIER|PF3D7_1226400|PF3D7_1226400|transcript|PF3D7_1226400.1|protein_coding|…	GT:AD:DP:FT:GQ:PL	0/0:22,0:22:PASS:45:0,45,526	0/0:30,0:30:PASS:83:0,83,802	0/0:27,0:27:PASS:81:0,81,696	0/0:17,0:17:PASS:48:0,48,720	./.:5,0:5:DP10:15:0,15,119	0/0:19,0:19:PASS:57:0,57,464	./.:4,0:4:DP10:12:0,12,99	0/0:18,0:18:PASS:54:0,54,455	0/0:46,0:46:PASS:99:0,100,1165	0/0:35,0:35:PASS:85:0,85,884	1/1:0,14:15:PASS:42:359,42,0	./.:7,0:7:DP10:18:0,18,270	./.:9,0:9:DP10:27:0,27,221	0/0:22,0:22:PASS:47:0,47,491	0/0:35,0:35:PASS:99:0,101,933	0/0:26,0:26:PASS:32:0,32,535	0/0:18,0:18:PASS:54:0,54,427	0/0:11,0:11:PASS:33:0,33,291	./.:3,0:3:DP10:9:0,9,67	0/0:14,0:14:PASS:39:0,39,585	./.:8,0:8:DP10:24:0,24,199	0/0:14,0:14:PASS:39:0,39,585	0/0:31,0:31:PASS:87:0,87,1305
Pf3D7_12_v3	1579113	.	A	T	818.37	PASS	AC=2;AF=1;AN=2;DP=325;ExcessHet=0.3218;FS=0;InbreedingCoeff=0.3889;MLEAC=21;MLEAF=1;MQ=51.63;QD=32.73;SOR=1.136;VQSLOD=6.74;culprit=FS;ANN=T|missense_variant|MODERATE|PF3D7_1237900|PF3D7_1237900|transcript|PF3D7_1237900.1|protein_coding|1/1|c.1933A>T|p.Ile645Phe|1933/3567|1933/3567|645/1188||,T|upstream_gene_variant|MODIFIER|PF3D7_1238000|PF3D7_1238000|transcript|PF3D7_1238000.1|protein_coding||c…	GT:AD:DP:FT:GQ:PL	./.:5,0:5:PASS:.:0,0,0	./.:18,0:18:PASS:.:0,0,0	./.:16,0:16:PASS:.:0,0,0	./.:0,4:4:DP10:12:130,12,0	./.:8,0:8:PASS:.:0,0,0	1/1:0,19:19:PASS:57:559,57,0	./.:13,0:13:PASS:.:0,0,0	./.:20,0:20:PASS:.:0,0,0	./.:14,0:14:PASS:.:0,0,0	./.:13,0:13:PASS:.:0,0,0	./.:13,0:13:PASS:.:0,0,0	./.:1,0:1:PASS:.:0,0,0	./.:0,2:2:DP10:6:63,6,0	./.:4,0:4:PASS:.:0,0,0	./.:8,0:8:PASS:.:0,0,0	./.:1,0:1:PASS:.:0,0,0	./.:10,0:10:PASS:.:0,0,0	./.:47,0:47:PASS:.:0,0,0	./.:8,0:8:PASS:.:0,0,0	./.:16,0:16:PASS:.:0,0,0	./.:12,0:12:PASS:.:0,0,0	./.:15,0:15:PASS:.:0,0,0	./.:14,0:14:PASS:.:0,0,0
Pf3D7_12_v3	1598424	.	C	T	1427.11	PASS	AC=2;AF=0.083;AN=46;BaseQRankSum=0.547;DP=2303;ExcessHet=0.0097;FS=0;InbreedingCoeff=0.6633;MLEAC=2;MLEAF=0.033;MQ=56.11;MQRankSum=0.777;QD=32.43;ReadPosRankSum=-0.017;SOR=0.6;VQSLOD=6.57;culprit=FS;ANN=T|missense_variant|MODERATE|PF3D7_1238500|PF3D7_1238500|transcript|PF3D7_1238500.1|protein_coding|1/3|c.3599C>T|p.Ser1200Leu|3599/5439|3599/5439|1200/1812||,T|upstream_gene_variant|MODIFIER|PF3D7_…	GT:AD:DP:GQ:PL	0/0:97,0:97:99:0,120,1800	0/0:133,0:133:48:0,48,720	0/0:93,0:93:99:0,120,1800	1/1:0,2:82:87:543,87,0	0/0:60,0:60:99:0,120,1800	0/0:91,0:91:54:0,54,810	0/0:157,0:157:99:0,108,1620	0/0:142,0:142:72:0,72,1080	0/0:149,0:149:66:0,66,990	0/0:203,0:203:93:0,93,1395	0/0:46,0:46:99:0,117,1247	0/0:49,0:49:18:0,18,270	0/0:50,0:50:33:0,33,495	0/0:11,0:11:12:0,12,180	0/0:33,0:33:18:0,18,270	0/0:15,0:15:3:0,3,45	0/0:125,0:125:36:0,36,540	0/0:212,0:212:18:0,18,270	0/0:70,0:70:99:0,120,1800	0/0:121,0:121:99:0,120,1800	0/0:49,0:49:99:0,103,1222	0/0:65,0:65:99:0,120,1800	0/0:77,0:77:33:0,33,495
Pf3D7_12_v3	1830556	.	G	A	313	PASS	AC=2;AF=0.091;AN=22;BaseQRankSum=1.81;DP=528;ExcessHet=0.0412;FS=0;InbreedingCoeff=0.5048;MLEAC=2;MLEAF=0.034;MQ=60;MQRankSum=0;QD=24.08;ReadPosRankSum=1.77;SOR=0.941;VQSLOD=6.36;culprit=DP;ANN=A|synonymous_variant|LOW|PF3D7_1243700|PF3D7_1243700|transcript|PF3D7_1243700.1|protein_coding|1/1|c.897G>A|p.Ser299Ser|897/1398|897/1398|299/465||,A|downstream_gene_variant|MODIFIER|PF3D7_1243600|PF3D7_12…	GT:AD:DP:FT:GQ:PL	0/0:30,0:30:PASS:89:0,89,718	./.:6,0:6:DP10:15:0,15,225	0/0:38,0:38:PASS:99:0,102,1009	0/0:43,0:43:PASS:99:0,112,1125	0/0:44,0:44:PASS:99:0,109,1147	./.:5,0:5:DP10:15:0,15,107	./.:8,0:8:DP10:24:0,24,190	0/0:60,0:60:PASS:99:0,120,1800	0/0:19,0:19:PASS:57:0,57,471	0/0:30,0:30:PASS:90:0,90,752	./.:9,0:9:DP10:27:0,27,213	./.:9,0:9:DP10:21:0,21,315	./.:2,0:2:DP10:6:0,6,49	./.:1,0:1:DP10:3:0,3,16	./.:8,0:8:DP10:24:0,24,181	./.:2,0:2:DP10:0:0,0,4	0/0:18,0:18:PASS:8:0,8,318	./.:10,0:10:DP10:0:0,0,148	1/1:1,12:13:PASS:29:341,29,0	./.:2,0:2:DP10:6:0,6,49	0/0:31,0:31:PASS:90:0,90,1350	0/0:33,0:33:PASS:90:0,90,1350	./.:6,0:6:DP10:18:0,18,151
Pf3D7_12_v3	1891319	.	C	T	306.99	PASS	AC=2;AF=0.05;AN=40;DP=554;ExcessHet=0.0397;FS=0;InbreedingCoeff=0.6931;MLEAC=2;MLEAF=0.036;MQ=60;QD=27.91;SOR=0.859;VQSLOD=7.14;culprit=DP;ANN=T|stop_gained|HIGH|PF3D7_1245200|PF3D7_1245200|transcript|PF3D7_1245200.1|protein_coding|1/1|c.1380G>A|p.Trp460*|1380/4449|1380/4449|460/1482||,T|upstream_gene_variant|MODIFIER|PF3D7_1245300|PF3D7_1245300|transcript|PF3D7_1245300.1|protein_coding||c.-1750C…	GT:AD:DP:FT:GQ:PGT:PID:PL:PS	./.:9,0:9:DP10:24:.:.:0,24,360:.	0/0:32,0:32:PASS:95:.:.:0,95,790:.	0/0:15,0:15:PASS:45:.:.:0,45,350:.	0/0:16,0:16:PASS:48:.:.:0,48,381:.	./.:7,0:7:DP10:21:.:.:0,21,154:.	0/0:24,0:24:PASS:72:.:.:0,72,587:.	0/0:16,0:16:PASS:48:.:.:0,48,385:.	0/0:14,0:14:PASS:42:.:.:0,42,335:.	0/0:39,0:39:PASS:99:.:.:0,99,1070:.	0/0:27,0:27:PASS:33:.:.:0,33,590:.	0/0:41,0:41:PASS:99:.:.:0,102,1017:.	1|1:0,11:11:PASS:33:1|1:1891319_C_T:336,33,0:1891319	0/0:19,0:19:PASS:57:.:.:0,57,516:.	0/0:14,0:14:PASS:39:.:.:0,39,585:.	0/0:27,0:27:PASS:60:.:.:0,60,620:.	0/0:13,0:13:PASS:39:.:.:0,39,341:.	0/0:20,0:20:PASS:60:.:.:0,60,479:.	./.:2,0:2:DP10:6:.:.:0,6,42:.	0/0:24,0:24:PASS:71:.:.:0,71,584:.	0/0:21,0:21:PASS:60:.:.:0,60,527:.	0/0:15,0:15:PASS:45:.:.:0,45,346:.	0/0:41,0:41:PASS:99:.:.:0,105,1209:.	0/0:12,0:12:PASS:15:.:.:0,15,255:.
Pf3D7_13_v3	103736	.	C	T	1151.58	PASS	AC=2;AF=0.048;AN=42;BaseQRankSum=1.14;DP=1388;ExcessHet=0.037;FS=0;InbreedingCoeff=0.8782;MLEAC=2;MLEAF=0.033;MQ=60;MQRankSum=0;QD=25.03;ReadPosRankSum=-0.296;SOR=0.784;VQSLOD=6.74;culprit=QD;ANN=T|missense_variant|MODERATE|PF3D7_1301800|PF3D7_1301800|transcript|PF3D7_1301800.1|protein_coding|1/2|c.895C>T|p.Pro299Ser|895/6495|895/6495|299/2164||,T|downstream_gene_variant|MODIFIER|PF3D7_1301700|PF…	GT:AD:DP:FT:GQ:PL	0/0:59,0:59:PASS:99:0,120,1800	0/0:90,0:90:PASS:99:0,120,1800	0/0:46,0:46:PASS:99:0,103,1081	0/0:63,0:63:PASS:99:0,113,1462	0/0:43,0:43:PASS:99:0,107,1050	0/0:60,0:60:PASS:99:0,105,1800	0/0:45,0:45:PASS:99:0,113,1212	0/0:55,0:55:PASS:99:0,120,1800	0/0:48,0:48:PASS:99:0,108,1183	0/0:50,0:50:PASS:47:0,47,982	0/0:62,0:62:PASS:99:0,105,1456	0/0:46,0:46:PASS:99:0,106,1166	1/1:2,44:46:PASS:89:1182,89,0	./.:2,0:2:DP10:6:0,6,49	0/0:47,0:47:PASS:99:0,105,1150	./.:10,0:10:DP10:30:0,30,281	0/0:48,0:48:PASS:99:0,120,1800	0/0:74,0:74:PASS:99:0,108,1693	0/0:11,0:11:PASS:33:0,33,268	0/0:60,0:60:PASS:99:0,112,1800	0/0:56,0:56:PASS:99:0,105,1297	0/0:40,0:40:PASS:99:0,109,982	0/0:52,0:52:PASS:99:0,120,1529
Pf3D7_13_v3	813804	.	G	A	6703.34	PASS	AC=16;AF=0.889;AN=18;BaseQRankSum=0.887;DP=941;ExcessHet=0.1714;FS=0;InbreedingCoeff=0.2829;MLEAC=31;MLEAF=0.554;MQ=59.91;MQRankSum=0;QD=33.99;ReadPosRankSum=0.097;SOR=0.676;VQSLOD=7.15;culprit=QD;ANN=A|synonymous_variant|LOW|PF3D7_1319600|PF3D7_1319600|transcript|PF3D7_1319600.1|protein_coding|1/1|c.3618G>A|p.Lys1206Lys|3618/4902|3618/4902|1206/1633||,A|downstream_gene_variant|MODIFIER|PF3D7_131…	GT:AD:DP:FT:GQ:PGT:PID:PL:PS	./.:4,3:20:isHetFilter:99:.:.:140,0,130:.	1/1:0,24:26:PASS:38:.:.:608,38,0:.	./.:6,9:15:isHetFilter:21:.:.:92,0,21:.	./.:3,2:13:isHetFilter:99:.:.:156,0,144:.	./.:4,1:10:DP10:1:.:.:0,1,258:.	./.:2,0:8:isHetFilter:2:.:.:2,0,92:.	0/0:7,0:21:PASS:17:.:.:0,17,362:.	1/1:1,9:17:PASS:6:.:.:606,6,0:.	1/1:2,5:12:PASS:26:.:.:654,26,0:.	1/1:0,9:19:PASS:27:.:.:478,27,0:.	1/1:1,8:18:PASS:52:.:.:558,52,0:.	./.:0,3:5:DP10:36:.:.:352,36,0:.	./.:0,2:10:DP10:17:.:.:174,17,0:.	./.:1,24:29:isHetFilter:3:.:.:401,0,3:.	1/1:0,13:28:PASS:77:.:.:764,77,0:.	1/1:0,3:14:PASS:26:.:.:492,26,0:.	.:5,0:7:DP10:16:0|1:813784_G_C:0,16,200:813784	./.:0,13:19:isHetFilter:85:.:.:457,0,85:.	./.:2,3:12:isHetFilter:2:.:.:326,0,2:.	./.:4,1:16:isHetFilter:32:.:.:32,0,115:.	./.:3,2:7:DP10:6:.:.:0,6,19:.	./.:2,1:6:isHetFilter:35:.:.:277,0,35:.	1/1:0,3:11:PASS:2:.:.:152,2,0:.
Pf3D7_13_v3	1136791	.	C	T	999.5	PASS	AC=2;AF=1;AN=2;DP=203;ExcessHet=0.0256;FS=0;InbreedingCoeff=0.447;MLEAC=33;MLEAF=1;MQ=58.73;MQRankSum=0;QD=26.3;SOR=0.927;VQSLOD=7.27;culprit=FS;ANN=T|missense_variant|MODERATE|PF3D7_1327000|PF3D7_1327000|transcript|PF3D7_1327000.1|protein_coding|1/3|c.1250G>A|p.Ser417Asn|1250/3645|1250/3645|417/1214||,T|upstream_gene_variant|MODIFIER|PF3D7_1326900|PF3D7_1326900|transcript|PF3D7_1326900.1|protein…	GT:AD:DP:FT:GQ:PGT:PID:PL:PS	./.:2,0:2:PASS:.:.:.:0,0,0:.	./.:5,0:5:PASS:.:.:.:0,0,0:.	./.:4,0:4:PASS:.:.:.:0,0,0:.	./.:7,0:7:PASS:.:.:.:0,0,0:.	./.:0,8:8:DP10:23:.:.:174,23,0:.	./.:0,4:4:DP10:11:.:.:81,11,0:.	./.:8,0:8:PASS:.:.:.:0,0,0:.	./.:1,4:5:DP10:10:.:.:105,10,0:.	1|1:0,13:13:PASS:39:1|1:1136755_C_T:381,39,0:1136755	./.:30,0:30:PASS:.:.:.:0,0,0:.	./.:11,0:11:PASS:.:.:.:0,0,0:.	./.:1,0:1:PASS:.:.:.:0,0,0:.	./.:7,0:7:PASS:.:.:.:0,0,0:.	./.:0,2:2:DP10:6:.:.:40,6,0:.	./.:6,0:6:PASS:.:.:.:0,0,0:.	./.:0,0:0:PASS:.:.:.:0,0,0:.	./.:4,0:4:PASS:.:.:.:0,0,0:.	./.:6,0:6:PASS:.:.:.:0,0,0:.	./.:6,0:6:PASS:.:.:.:0,0,0:.	./.:3,0:3:PASS:.:.:.:0,0,0:.	./.:0,2:2:DP10:6:.:.:42,6,0:.	./.:1,3:4:DP10:7:.:.:56,7,0:.	./.:12,0:12:PASS:.:.:.:0,0,0:.
Pf3D7_13_v3	1689023	.	T	A	513.02	PASS	AC=2;AF=0.333;AN=6;DP=243;ExcessHet=0.0412;FS=0;InbreedingCoeff=0.519;MLEAC=2;MLEAF=0.037;MQ=48.08;QD=29.95;SOR=1.022;VQSLOD=7.24;culprit=FS;ANN=A|synonymous_variant|LOW|PF3D7_1342900|PF3D7_1342900|transcript|PF3D7_1342900.1|protein_coding|1/1|c.4947A>T|p.Ile1649Ile|4947/11577|4947/11577|1649/3858||;GENE=AP2 domain transcription factor%2C putative	GT:AD:DP:FT:GQ:PGT:PID:PL:PS	./.:0,0:0:PASS:.:.:.:0,0,0:.	./.:1,0:1:DP10:3:.:.:0,3,15:.	0/0:20,0:20:PASS:60:.:.:0,60,514:.	./.:8,0:8:DP10:24:.:.:0,24,201:.	./.:4,0:4:DP10:12:.:.:0,12,93:.	./.:10,0:10:DP10:30:.:.:0,30,287:.	0/0:20,0:20:PASS:60:.:.:0,60,534:.	./.:0,0:0:PASS:.:.:.:0,0,0:.	./.:7,0:7:DP10:21:.:.:0,21,208:.	./.:8,0:8:DP10:18:.:.:0,18,270:.	1|1:0,12:12:PASS:36:1|1:1689023_T_A:540,36,0:1689023	./.:4,0:4:DP10:12:.:.:0,12,90:.	./.:3,0:3:DP10:9:.:.:0,9,65:.	./.:4,0:4:DP10:12:.:.:0,12,101:.	./.:6,0:6:DP10:18:.:.:0,18,157:.	./.:8,0:8:DP10:0:.:.:0,0,173:.	./.:8,0:8:DP10:24:.:.:0,24,234:.	./.:9,0:9:DP10:27:.:.:0,27,216:.	./.:6,0:6:DP10:15:.:.:0,15,225:.	./.:9,0:9:DP10:24:.:.:0,24,360:.	./.:8,0:8:DP10:24:.:.:0,24,190:.	./.:5,0:5:DP10:15:.:.:0,15,117:.	./.:5,0:5:DP10:15:.:.:0,15,120:.
Pf3D7_13_v3	1689024	.	A	C	512.35	PASS	AC=2;AF=0.333;AN=6;DP=244;ExcessHet=0.0412;FS=0;InbreedingCoeff=0.5732;MLEAC=2;MLEAF=0.037;MQ=48.08;QD=31.03;SOR=1.022;VQSLOD=7.25;culprit=FS;ANN=C|missense_variant|MODERATE|PF3D7_1342900|PF3D7_1342900|transcript|PF3D7_1342900.1|protein_coding|1/1|c.4946T>G|p.Ile1649Arg|4946/11577|4946/11577|1649/3858||;GENE=AP2 domain transcription factor%2C putative	GT:AD:DP:FT:GQ:PGT:PID:PL:PS	./.:0,0:0:PASS:.:.:.:0,0,0:.	./.:1,0:1:DP10:3:.:.:0,3,15:.	0/0:20,0:20:PASS:60:.:.:0,60,514:.	./.:8,0:8:DP10:24:.:.:0,24,201:.	./.:4,0:4:DP10:12:.:.:0,12,93:.	./.:10,0:10:DP10:30:.:.:0,30,287:.	0/0:20,0:20:PASS:60:.:.:0,60,534:.	./.:0,0:0:PASS:.:.:.:0,0,0:.	./.:7,0:7:DP10:21:.:.:0,21,208:.	./.:8,0:8:DP10:18:.:.:0,18,270:.	1|1:0,12:12:PASS:36:1|1:1689023_T_A:540,36,0:1689023	./.:4,0:4:DP10:12:.:.:0,12,90:.	./.:3,0:3:DP10:9:.:.:0,9,65:.	./.:4,0:4:DP10:12:.:.:0,12,101:.	./.:6,0:6:DP10:18:.:.:0,18,157:.	./.:8,0:8:DP10:24:.:.:0,24,232:.	./.:8,0:8:DP10:24:.:.:0,24,234:.	./.:9,0:9:DP10:27:.:.:0,27,216:.	./.:7,0:7:DP10:18:.:.:0,18,270:.	./.:9,0:9:DP10:24:.:.:0,24,360:.	./.:8,0:8:DP10:24:.:.:0,24,190:.	./.:5,0:5:DP10:15:.:.:0,15,117:.	./.:5,0:5:DP10:15:.:.:0,15,120:.
Pf3D7_13_v3	1689038	.	T	A	512.89	PASS	AC=2;AF=0.333;AN=6;DP=254;ExcessHet=0.0412;FS=0;InbreedingCoeff=0.4586;MLEAC=2;MLEAF=0.036;MQ=48.08;QD=28.36;SOR=1.022;VQSLOD=7.01;culprit=FS;ANN=A|synonymous_variant|LOW|PF3D7_1342900|PF3D7_1342900|transcript|PF3D7_1342900.1|protein_coding|1/1|c.4932A>T|p.Ile1644Ile|4932/11577|4932/11577|1644/3858||;GENE=AP2 domain transcription factor%2C putative	GT:AD:DP:FT:GQ:PGT:PID:PL:PS	./.:1,0:1:DP10:3:.:.:0,3,15:.	./.:1,0:1:DP10:3:.:.:0,3,15:.	0/0:25,0:25:PASS:75:.:.:0,75,677:.	./.:9,0:9:DP10:27:.:.:0,27,227:.	./.:3,0:3:DP10:6:.:.:0,6,90:.	./.:9,0:9:DP10:27:.:.:0,27,277:.	0/0:25,0:25:PASS:75:.:.:0,75,625:.	./.:0,0:0:PASS:.:.:.:0,0,0:.	./.:7,0:7:DP10:18:.:.:0,18,270:.	./.:8,0:8:DP10:24:.:.:0,24,208:.	1|1:0,12:12:PASS:36:1|1:1689023_T_A:540,36,0:1689023	./.:4,0:4:DP10:6:.:.:0,6,90:.	./.:4,0:4:DP10:12:.:.:0,12,91:.	./.:5,0:5:DP10:12:.:.:0,12,180:.	./.:5,0:5:DP10:0:.:.:0,0,82:.	./.:8,0:8:DP10:24:.:.:0,24,212:.	./.:7,0:7:DP10:21:.:.:0,21,222:.	./.:9,0:9:DP10:24:.:.:0,24,360:.	./.:7,0:7:DP10:21:.:.:0,21,183:.	./.:9,0:9:DP10:27:.:.:0,27,223:.	./.:8,0:8:DP10:24:.:.:0,24,193:.	./.:4,0:4:DP10:12:.:.:0,12,73:.	./.:5,0:5:DP10:15:.:.:0,15,114:.
Pf3D7_13_v3	1689039	.	A	C	512.88	PASS	AC=2;AF=0.333;AN=6;DP=255;ExcessHet=0.0412;FS=0;InbreedingCoeff=0.4589;MLEAC=2;MLEAF=0.036;MQ=48.08;QD=29.89;SOR=1.022;VQSLOD=7.17;culprit=FS;ANN=C|missense_variant|MODERATE|PF3D7_1342900|PF3D7_1342900|transcript|PF3D7_1342900.1|protein_coding|1/1|c.4931T>G|p.Ile1644Arg|4931/11577|4931/11577|1644/3858||;GENE=AP2 domain transcription factor%2C putative	GT:AD:DP:FT:GQ:PGT:PID:PL:PS	./.:1,0:1:DP10:3:.:.:0,3,15:.	./.:1,0:1:DP10:3:.:.:0,3,15:.	0/0:25,0:25:PASS:75:.:.:0,75,677:.	./.:9,0:9:DP10:24:.:.:0,24,360:.	./.:3,0:3:DP10:6:.:.:0,6,90:.	./.:9,0:9:DP10:27:.:.:0,27,277:.	0/0:25,0:25:PASS:75:.:.:0,75,625:.	./.:0,0:0:PASS:.:.:.:0,0,0:.	./.:7,0:7:DP10:21:.:.:0,21,211:.	./.:9,0:9:DP10:27:.:.:0,27,253:.	1|1:0,12:12:PASS:36:1|1:1689023_T_A:540,36,0:1689023	./.:4,0:4:DP10:6:.:.:0,6,90:.	./.:4,0:4:DP10:12:.:.:0,12,91:.	./.:5,0:5:DP10:12:.:.:0,12,180:.	./.:5,0:5:DP10:0:.:.:0,0,82:.	./.:8,0:8:DP10:24:.:.:0,24,212:.	./.:7,0:7:DP10:21:.:.:0,21,222:.	./.:9,0:9:DP10:24:.:.:0,24,360:.	./.:7,0:7:DP10:21:.:.:0,21,183:.	./.:9,0:9:DP10:27:.:.:0,27,223:.	./.:8,0:8:DP10:21:.:.:0,21,315:.	./.:4,0:4:DP10:12:.:.:0,12,73:.	./.:5,0:5:DP10:15:.:.:0,15,114:.
Pf3D7_13_v3	1946107	.	G	A	411.53	PASS	AC=2;AF=0.125;AN=16;DP=217;ExcessHet=0.0464;FS=0;InbreedingCoeff=0.3705;MLEAC=3;MLEAF=0.058;MQ=46.16;QD=38.73;SOR=0.859;VQSLOD=6.67;culprit=QD;ANN=A|missense_variant|MODERATE|PF3D7_1348400|PF3D7_1348400|transcript|PF3D7_1348400.1|protein_coding|1/3|c.1274C>T|p.Pro425Leu|1274/11568|1274/11568|425/3855||,A|upstream_gene_variant|MODIFIER|PF3D7_1348500|PF3D7_1348500|transcript|PF3D7_1348500.1|protein…	GT:AD:DP:FT:GQ:PL	./.:7,0:7:DP10:21:0,21,152	./.:10,0:10:DP10:0:0,0,181	./.:4,0:4:DP10:12:0,12,101	0/0:11,0:11:PASS:0:0,0,225	./.:6,0:6:DP10:18:0,18,148	./.:3,0:3:DP10:9:0,9,73	./.:6,0:6:DP10:18:0,18,145	0/0:12,0:12:PASS:0:0,0,156	0/0:11,0:11:PASS:8:0,8,209	0/0:15,0:15:PASS:0:0,0,228	./.:0,0:0:PASS:.:0,0,0	./.:2,0:2:DP10:6:0,6,38	./.:4,0:4:DP10:12:0,12,108	./.:3,0:3:DP10:9:0,9,64	1/1:0,10:11:PASS:54:781,54,0	./.:1,0:1:DP10:3:0,3,28	./.:7,0:7:PASS:.:0,0,0	./.:4,0:4:DP10:12:0,12,89	./.:2,0:2:DP10:0:0,0,3	0/0:13,0:13:PASS:13:0,13,253	0/0:17,0:17:PASS:48:0,48,720	0/0:13,0:13:PASS:39:0,39,299	./.:0,0:0:PASS:.:0,0,0
Pf3D7_13_v3	1946112	.	A	T	888.47	PASS	AC=2;AF=0.111;AN=18;DP=252;ExcessHet=0.0412;FS=0;InbreedingCoeff=0.5344;MLEAC=2;MLEAF=0.037;MQ=47.93;QD=28.52;SOR=0.693;VQSLOD=7.3;culprit=FS;ANN=T|missense_variant|MODERATE|PF3D7_1348400|PF3D7_1348400|transcript|PF3D7_1348400.1|protein_coding|1/3|c.1269T>A|p.Asn423Lys|1269/11568|1269/11568|423/3855||,T|upstream_gene_variant|MODIFIER|PF3D7_1348500|PF3D7_1348500|transcript|PF3D7_1348500.1|protein_…	GT:AD:DP:FT:GQ:PL	./.:8,0:8:DP10:24:0,24,217	0/0:11,0:11:PASS:30:0,30,450	./.:4,0:4:DP10:12:0,12,114	0/0:17,0:17:PASS:48:0,48,720	./.:10,0:10:DP10:12:0,12,229	./.:3,0:3:DP10:9:0,9,68	./.:8,0:8:DP10:24:0,24,212	0/0:13,0:13:PASS:33:0,33,495	0/0:11,0:11:PASS:5:0,5,241	0/0:16,0:16:PASS:42:0,42,630	./.:0,0:0:PASS:.:0,0,0	./.:2,0:2:DP10:6:0,6,38	./.:4,0:4:DP10:12:0,12,107	./.:3,0:3:DP10:6:0,6,90	1/1:0,13:14:PASS:63:916,63,0	./.:1,0:1:DP10:3:0,3,28	./.:7,0:7:DP10:18:0,18,270	./.:7,0:7:DP10:21:0,21,179	./.:2,0:2:DP10:6:0,6,60	0/0:15,0:15:PASS:45:0,45,377	0/0:17,0:17:PASS:48:0,48,720	0/0:14,0:14:PASS:42:0,42,382	./.:0,0:0:PASS:.:0,0,0
Pf3D7_13_v3	1946114	.	T	C	503.31	PASS	AC=2;AF=0.1;AN=20;DP=269;ExcessHet=0.0412;FS=0;InbreedingCoeff=0.6045;MLEAC=2;MLEAF=0.037;MQ=47.66;QD=28.04;SOR=0.836;VQSLOD=7.16;culprit=FS;ANN=C|missense_variant|MODERATE|PF3D7_1348400|PF3D7_1348400|transcript|PF3D7_1348400.1|protein_coding|1/3|c.1267A>G|p.Asn423Asp|1267/11568|1267/11568|423/3855||,C|upstream_gene_variant|MODIFIER|PF3D7_1348500|PF3D7_1348500|transcript|PF3D7_1348500.1|protein_c…	GT:AD:DP:FT:GQ:PL	./.:10,0:10:DP10:30:0,30,272	0/0:11,0:11:PASS:30:0,30,450	./.:4,0:4:DP10:12:0,12,114	0/0:17,0:17:PASS:48:0,48,720	0/0:11,0:11:PASS:33:0,33,284	./.:3,0:3:DP10:9:0,9,68	./.:9,0:9:DP10:27:0,27,230	0/0:14,0:14:PASS:36:0,36,540	0/0:14,0:14:PASS:42:0,42,382	0/0:16,0:16:PASS:42:0,42,630	./.:0,0:0:PASS:.:0,0,0	./.:2,0:2:DP10:6:0,6,38	./.:4,0:4:DP10:12:0,12,107	./.:3,0:3:DP10:6:0,6,90	1/1:0,12:13:PASS:60:871,60,0	./.:2,0:2:DP10:6:0,6,54	./.:8,0:8:DP10:21:0,21,315	./.:8,0:8:DP10:21:0,21,315	./.:3,0:3:DP10:9:0,9,52	0/0:15,0:15:PASS:45:0,45,377	0/0:17,0:17:PASS:48:0,48,720	0/0:16,0:16:PASS:48:0,48,433	./.:0,0:0:PASS:.:0,0,0
Pf3D7_13_v3	1946118	.	T	A	779.64	PASS	AC=2;AF=0.077;AN=26;DP=329;ExcessHet=0.0533;FS=0;InbreedingCoeff=0.0839;MLEAC=4;MLEAF=0.074;MQ=51.72;QD=29.95;SOR=0.693;VQSLOD=7.39;culprit=FS;ANN=A|synonymous_variant|LOW|PF3D7_1348400|PF3D7_1348400|transcript|PF3D7_1348400.1|protein_coding|1/3|c.1263A>T|p.Pro421Pro|1263/11568|1263/11568|421/3855||,A|upstream_gene_variant|MODIFIER|PF3D7_1348500|PF3D7_1348500|transcript|PF3D7_1348500.1|protein_co…	GT:AD:DP:FT:GQ:PGT:PID:PL:PS	0/0:16,0:16:PASS:0:.:.:0,0,216:.	0/0:15,0:15:PASS:0:.:.:0,0,247:.	./.:5,0:5:DP10:0:.:.:0,0,103:.	0/0:23,0:23:PASS:0:.:.:0,0,360:.	0/0:15,0:15:PASS:0:.:.:0,0,247:.	./.:5,0:5:DP10:15:.:.:0,15,118:.	0/0:12,0:12:PASS:0:.:.:0,0,65:.	0/0:19,0:19:PASS:0:.:.:0,0,294:.	0/0:17,0:17:PASS:7:.:.:0,7,378:.	0/0:19,0:19:PASS:0:.:.:0,0,331:.	./.:1,0:1:PASS:.:.:.:0,0,0:.	./.:3,0:3:DP10:9:.:.:0,9,77:.	./.:4,0:4:DP10:12:.:.:0,12,117:.	./.:4,0:4:DP10:0:.:.:0,0,32:.	0/0:16,0:16:PASS:13:.:.:0,13,415:.	./.:3,0:3:DP10:9:.:.:0,9,89:.	./.:9,0:9:DP10:0:.:.:0,0,198:.	0/0:11,0:11:PASS:0:.:.:0,0,208:.	./.:7,0:7:DP10:0:.:.:0,0,80:.	0/0:18,0:18:PASS:0:.:.:0,0,329:.	1|1:0,18:18:PASS:54:1|1:1946058_TGGGACATTTATTGGG_T:792,54,0:1946058	0/0:17,0:17:PASS:51:.:.:0,51,401:.	./.:0,0:0:PASS:.:.:.:0,0,0:.
Pf3D7_13_v3	1993376	.	A	T	1339.03	PASS	AC=2;AF=0.5;AN=4;BaseQRankSum=0.674;DP=240;ExcessHet=0.037;FS=0;InbreedingCoeff=0.4293;MLEAC=36;MLEAF=1;MQ=56.16;MQRankSum=0;QD=29.76;ReadPosRankSum=0;SOR=0.494;VQSLOD=7.41;culprit=FS;ANN=T|missense_variant|MODERATE|PF3D7_1349500|PF3D7_1349500|transcript|PF3D7_1349500.1|protein_coding|1/2|c.2239T>A|p.Tyr747Asn|2239/10146|2239/10146|747/3381||,T|upstream_gene_variant|MODIFIER|PF3D7_1349600|PF3D7_1…	GT:AD:DP:FT:GQ:PGT:PID:PL:PS	./.:2,0:2:PASS:.:.:.:0,0,0:.	0/0:2,0:12:PASS:16:.:.:0,16,149:.	./.:2,0:2:PASS:.:.:.:0,0,0:.	./.:0,5:5:DP10:15:.:.:122,15,0:.	./.:0,2:2:DP10:6:.:.:57,6,0:.	./.:1,0:6:DP10:3:.:.:0,3,45:.	1/1:0,6:29:PASS:24:.:.:262,24,0:.	./.:13,0:13:PASS:.:.:.:0,0,0:.	./.:1,4:5:DP10:10:.:.:94,10,0:.	.:1,1:2:isHetFilter:17:0|1:1993376_A_T:19,0,17:1993376	./.:7,0:7:PASS:.:.:.:0,0,0:.	./.:2,0:6:DP10:7:.:.:0,7,93:.	./.:11,0:11:PASS:.:.:.:0,0,0:.	./.:0,2:2:DP10:6:.:.:63,6,0:.	./.:4,0:4:PASS:.:.:.:0,0,0:.	.:2,1:3:isHetFilter:4:0|1:1993376_A_T:18,0,4:1993376	./.:0,3:3:DP10:9:.:.:96,9,0:.	./.:0,5:5:DP10:15:.:.:121,15,0:.	./.:1,3:4:DP10:7:.:.:91,7,0:.	./.:8,0:8:PASS:.:.:.:0,0,0:.	./.:26,0:26:PASS:.:.:.:0,0,0:.	./.:12,0:12:PASS:.:.:.:0,0,0:.	./.:0,6:6:DP10:18:.:.:186,18,0:.
Pf3D7_13_v3	2152028	.	C	T	540.47	PASS	AC=2;AF=0.111;AN=18;DP=313;ExcessHet=0.0397;FS=0;InbreedingCoeff=0.5905;MLEAC=2;MLEAF=0.036;MQ=60;QD=27.02;SOR=1.127;VQSLOD=6.08;culprit=FS;ANN=T|missense_variant|MODERATE|PF3D7_1353800|PF3D7_1353800|transcript|PF3D7_1353800.1|protein_coding|1/2|c.346G>A|p.Asp116Asn|346/741|346/741|116/246||,T|upstream_gene_variant|MODIFIER|PF3D7_1353600|PF3D7_1353600|transcript|PF3D7_1353600.1|protein_coding||c.…	GT:AD:DP:FT:GQ:PL	./.:6,0:6:DP10:18:0,18,155	./.:10,0:10:DP10:30:0,30,246	0/0:31,0:31:PASS:93:0,93,791	./.:5,0:5:DP10:15:0,15,101	./.:6,0:6:DP10:18:0,18,143	./.:5,0:5:DP10:15:0,15,157	0/0:20,0:20:PASS:60:0,60,512	./.:9,0:9:DP10:27:0,27,216	0/0:20,0:20:PASS:60:0,60,518	0/0:20,0:20:PASS:60:0,60,526	0/0:16,0:16:PASS:48:0,48,395	./.:3,0:3:DP10:9:0,9,62	1/1:0,20:20:PASS:60:569,60,0	./.:10,0:10:DP10:30:0,30,242	0/0:11,0:11:PASS:33:0,33,264	./.:8,0:8:DP10:24:0,24,187	./.:3,0:3:DP10:9:0,9,66	./.:0,0:0:PASS:.:0,0,0	./.:6,0:6:DP10:18:0,18,149	0/0:18,0:18:PASS:54:0,54,459	./.:5,0:5:DP10:15:0,15,128	0/0:14,0:14:PASS:33:0,33,495	./.:3,0:3:DP10:9:0,9,69
Pf3D7_13_v3	2342300	.	G	A	355.08	PASS	AC=2;AF=0.034;AN=46;DP=1050;ExcessHet=0.0383;FS=0;InbreedingCoeff=0.8222;MLEAC=2;MLEAF=0.034;MQ=60;QD=25.36;SOR=0.693;VQSLOD=6.7;culprit=FS;ANN=A|missense_variant|MODERATE|PF3D7_1359000|PF3D7_1359000|transcript|PF3D7_1359000.1|protein_coding|1/1|c.3551C>T|p.Ser1184Phe|3551/9846|3551/9846|1184/3281||;GENE=conserved Plasmodium protein%2C unknown function	GT:AD:DP:GQ:PL	0/0:19,0:19:37:0,37,436	0/0:31,0:31:84:0,84,1260	0/0:24,0:24:72:0,72,663	0/0:30,0:30:59:0,59,715	0/0:26,0:26:63:0,63,552	0/0:13,0:13:36:0,36,540	0/0:27,0:27:75:0,75,1125	0/0:45,0:45:99:0,102,1109	0/0:26,0:26:75:0,75,731	0/0:54,0:54:99:0,110,1543	1/1:0,14:14:42:385,42,0	0/0:96,0:96:99:0,101,1800	0/0:36,0:36:99:0,101,980	0/0:39,0:39:95:0,95,999	0/0:51,0:51:99:0,103,1198	0/0:30,0:30:90:0,90,797	0/0:62,0:62:99:0,104,1514	0/0:32,0:32:93:0,93,1395	0/0:34,0:34:96:0,96,1440	0/0:55,0:55:96:0,96,1266	0/0:35,0:35:99:0,100,948	0/0:48,0:48:99:0,120,1800	0/0:84,0:84:99:0,120,1800
Pf3D7_14_v3	919781	.	A	G	977.11	PASS	AC=2;AF=0.059;AN=34;BaseQRankSum=-2.384;DP=560;ExcessHet=0.0397;FS=0;InbreedingCoeff=0.5893;MLEAC=2;MLEAF=0.034;MQ=60;MQRankSum=0;QD=21.71;ReadPosRankSum=-0.992;SOR=0.723;VQSLOD=6.07;culprit=DP;ANN=G|synonymous_variant|LOW|PF3D7_1422800|PF3D7_1422800|transcript|PF3D7_1422800.1|protein_coding|1/1|c.217T>C|p.Leu73Leu|217/1569|217/1569|73/522||,G|upstream_gene_variant|MODIFIER|PF3D7_1422900|PF3D7_14…	GT:AD:DP:FT:GQ:PL	0/0:36,0:36:PASS:99:0,99,1197	./.:9,0:9:DP10:27:0,27,246	0/0:39,0:39:PASS:99:0,99,1197	0/0:49,0:49:PASS:99:0,119,1535	0/0:28,0:28:PASS:81:0,81,697	0/0:11,0:11:PASS:33:0,33,300	1/1:2,43:45:PASS:68:1006,68,0	0/0:16,0:16:PASS:42:0,42,630	0/0:36,0:36:PASS:99:0,99,939	0/0:18,0:18:PASS:51:0,51,765	0/0:17,0:17:PASS:51:0,51,447	./.:8,0:8:DP10:9:0,9,187	./.:7,0:7:DP10:21:0,21,182	./.:5,0:5:DP10:0:0,0,98	0/0:14,0:14:PASS:39:0,39,585	./.:6,0:6:DP10:18:0,18,154	0/0:11,0:11:PASS:33:0,33,292	0/0:35,0:35:PASS:99:0,99,982	./.:1,0:1:DP10:3:0,3,14	0/0:11,0:11:PASS:30:0,30,450	0/0:13,0:13:PASS:39:0,39,391	0/0:23,0:23:PASS:60:0,60,900	0/0:15,0:15:PASS:30:0,30,409
Pf3D7_14_v3	963870	.	C	T	2699.23	PASS	AC=2;AF=0.5;AN=4;BaseQRankSum=2.24;DP=444;ExcessHet=0.0172;FS=0;InbreedingCoeff=0.4276;MLEAC=35;MLEAF=0.761;MQ=55.4;MQRankSum=0.876;POSITIVE_TRAIN_SITE;QD=30.13;ReadPosRankSum=2.71;SOR=0.438;VQSLOD=8.93;culprit=DP;ANN=T|upstream_gene_variant|MODIFIER|PF3D7_1423700|PF3D7_1423700|transcript|PF3D7_1423700.1|protein_coding||c.-120G>A|||||120|,T|upstream_gene_variant|MODIFIER|PF3D7_1423800|PF3D7_14238…	GT:AD:DP:FT:GQ:PGT:PID:PL:PS	./.:0,0:0:isHetFilter:5:.:.:5,0,18:.	./.:0,0:0:DP10:5:.:.:10,5,0:.	./.:0,0:0:DP10:18:.:.:164,18,0:.	./.:0,0:0:DP10:5:.:.:11,5,0:.	./.:0,0:0:DP10:6:.:.:13,6,0:.	./.:2,0:2:isHetFilter:41:.:.:53,0,41:.	./.:4,20:24:isHetFilter:17:.:.:585,0,17:.	./.:2,0:2:PASS:.:.:.:0,0,0:.	./.:23,0:23:PASS:.:.:.:0,0,0:.	1|1:0,30:30:PASS:87:1|1:963870_C_T:1103,87,0:963870	./.:0,7:7:DP10:21:.:.:201,21,0:.	./.:0,0:0:DP10:1:.:.:3,1,0:.	./.:1,0:1:DP10:1:.:.:7,1,0:.	./.:0,0:0:DP10:5:.:.:10,5,0:.	.:0,0:0:DP10:5:1|1:963870_C_T:11,5,0:963870	./.:0,0:0:DP10:1:.:.:2,1,0:.	./.:0,0:0:DP10:6:.:.:12,6,0:.	./.:0,0:0:DP10:6:.:.:13,6,0:.	./.:0,0:0:PASS:.:.:.:0,0,0:.	./.:8,0:8:PASS:.:.:.:0,0,0:.	./.:0,0:0:DP10:3:.:.:7,3,0:.	./.:0,0:0:DP10:3:.:.:6,3,0:.	0/0:19,0:19:PASS:45:.:.:0,45,675:.
Pf3D7_14_v3	1028298	.	G	A	534.29	PASS	AC=2;AF=0.053;AN=38;BaseQRankSum=0.777;DP=584;ExcessHet=0.0383;FS=0;InbreedingCoeff=0.7423;MLEAC=2;MLEAF=0.034;MQ=60;MQRankSum=0;QD=25.44;ReadPosRankSum=1.16;SOR=0.307;VQSLOD=6.52;culprit=DP;ANN=A|synonymous_variant|LOW|PF3D7_1426500|PF3D7_1426500|transcript|PF3D7_1426500.1|protein_coding|1/1|c.1651C>T|p.Leu551Leu|1651/1983|1651/1983|551/660||,A|upstream_gene_variant|MODIFIER|PF3D7_1426300|PF3D7_…	GT:AD:DP:FT:GQ:PL	0/0:28,0:28:PASS:71:0,71,711	0/0:23,0:23:PASS:39:0,39,554	1/1:1,20:21:PASS:34:564,34,0	0/0:28,0:28:PASS:75:0,75,1125	0/0:25,0:25:PASS:62:0,62,636	./.:10,0:10:DP10:30:0,30,268	0/0:19,0:19:PASS:57:0,57,470	0/0:13,0:13:PASS:39:0,39,339	0/0:17,0:17:PASS:48:0,48,720	0/0:46,0:46:PASS:99:0,120,1800	./.:7,0:7:DP10:18:0,18,270	0/0:31,0:31:PASS:90:0,90,842	./.:8,0:8:DP10:11:0,11,175	0/0:12,0:12:PASS:33:0,33,495	0/0:20,0:20:PASS:60:0,60,494	./.:2,0:2:DP10:6:0,6,64	0/0:21,0:21:PASS:60:0,60,779	0/0:27,0:27:PASS:75:0,75,1125	0/0:19,0:19:PASS:57:0,57,474	0/0:19,0:19:PASS:54:0,54,810	0/0:34,0:34:PASS:99:0,99,1485	0/0:46,0:46:PASS:99:0,108,1130	0/0:21,0:21:PASS:60:0,60,900
Pf3D7_14_v3	1110793	.	G	T	31157.4	PASS	AC=14;AF=1;AN=14;BaseQRankSum=2.49;DP=3637;ExcessHet=3.0103;FS=0;InbreedingCoeff=0.4608;MLEAC=47;MLEAF=1;MQ=52.4;MQRankSum=1.7;POSITIVE_TRAIN_SITE;QD=23.78;ReadPosRankSum=0.166;SOR=0.951;VQSLOD=6.96;culprit=FS;ANN=T|missense_variant|MODERATE|PF3D7_1428400|PF3D7_1428400|transcript|PF3D7_1428400.1|protein_coding|6/11|c.4004C>A|p.Thr1335Asn|4004/6108|4004/6108|1335/2035||,T|upstream_gene_variant|MOD…	GT:AD:DP:FT:GQ:PGT:PID:PL:PS	1/1:0,173:173:PASS:99:.:.:4677,500,0:.	./.:84,0:84:PASS:.:.:.:0,0,0:.	1/1:0,118:119:PASS:99:.:.:3229,341,0:.	./.:146,0:146:PASS:.:.:.:0,0,0:.	1/1:0,122:123:PASS:99:.:.:3234,361,0:.	.:20,110:130:isHetFilter:99:0|1:1110776_C_A:1099,0,115:1110776	./.:113,0:113:PASS:.:.:.:0,0,0:.	./.:121,0:121:PASS:.:.:.:0,0,0:.	./.:174,0:174:PASS:.:.:.:0,0,0:.	./.:238,0:238:PASS:.:.:.:0,0,0:.	./.:196,0:196:PASS:.:.:.:0,0,0:.	./.:69,0:69:PASS:.:.:.:0,0,0:.	./.:75,0:75:PASS:.:.:.:0,0,0:.	1/1:0,34:34:PASS:99:.:.:976,102,0:.	./.:109,0:109:PASS:.:.:.:0,0,0:.	./.:58,0:58:PASS:.:.:.:0,0,0:.	./.:104,0:104:PASS:.:.:.:0,0,0:.	./.:168,0:168:PASS:.:.:.:0,0,0:.	1/1:0,176:176:PASS:99:.:.:4556,506,0:.	1/1:0,80:80:PASS:99:.:.:2217,237,0:.	1/1:0,202:203:PASS:99:.:.:5552,592,0:.	./.:137,0:137:PASS:.:.:.:0,0,0:.	./.:207,0:207:PASS:.:.:.:0,0,0:.
Pf3D7_14_v3	1412952	.	A	G	496.14	PASS	AC=2;AF=1;AN=2;DP=125;ExcessHet=0.0663;FS=0;InbreedingCoeff=0.4884;MLEAC=4;MLEAF=0.118;MQ=60;QD=23.63;SOR=1.23;VQSLOD=6.14;culprit=FS;ANN=G|upstream_gene_variant|MODIFIER|PF3D7_1435000|PF3D7_1435000|transcript|PF3D7_1435000.1|protein_coding||c.-1071A>G|||||1071|,G|downstream_gene_variant|MODIFIER|PF3D7_1434800|PF3D7_1434800|transcript|PF3D7_1434800.1|protein_coding||c.*2055A>G|||||2055|,G|downstr…	GT:AD:DP:FT:GQ:PL	./.:8,0:8:DP10:15:0,15,225	./.:0,0:0:PASS:.:0,0,0	./.:3,0:3:DP10:9:0,9,75	./.:3,0:3:DP10:9:0,9,78	./.:1,0:1:DP10:3:0,3,22	./.:0,0:0:PASS:.:0,0,0	./.:0,0:0:PASS:.:0,0,0	./.:0,0:0:PASS:.:0,0,0	./.:8,0:8:DP10:18:0,18,270	./.:0,0:0:PASS:.:0,0,0	1/1:0,21:21:PASS:62:514,62,0	./.:3,0:3:DP10:9:0,9,83	./.:0,0:0:PASS:.:0,0,0	./.:5,0:5:DP10:15:0,15,115	./.:5,0:5:DP10:9:0,9,135	./.:5,0:5:DP10:15:0,15,133	./.:0,0:0:PASS:.:0,0,0	./.:1,0:1:DP10:3:0,3,14	./.:0,0:0:PASS:.:0,0,0	./.:2,0:2:DP10:6:0,6,41	./.:3,0:3:DP10:9:0,9,60	./.:6,0:6:DP10:18:0,18,158	./.:1,0:1:DP10:3:0,3,27
Pf3D7_14_v3	1911528	.	A	G	4974.29	PASS	AC=10;AF=1;AN=10;DP=284;ExcessHet=3.0103;FS=0;InbreedingCoeff=0.4933;MLEAC=46;MLEAF=1;MQ=54.77;QD=26.25;SOR=0.838;VQSLOD=6.95;culprit=FS;ANN=G|synonymous_variant|LOW|PF3D7_1446500|PF3D7_1446500|transcript|PF3D7_1446500.1|protein_coding|1/1|c.4332A>G|p.Lys1444Lys|4332/9006|4332/9006|1444/3001||;GENE=nucleoporin NUP313%2C putative	GT:AD:DP:FT:GQ:PGT:PID:PL:PS	1|1:0,11:11:PASS:33:1|1:1911528_A_G:473,33,0:1911528	1|1:0,16:16:PASS:47:1|1:1911528_A_G:664,47,0:1911528	1|1:0,11:11:PASS:32:1|1:1911528_A_G:450,32,0:1911528	./.:18,0:18:PASS:.:.:.:0,0,0:.	./.:24,0:24:PASS:.:.:.:0,0,0:.	.:0,7:7:DP10:21:1|1:1911528_A_G:279,21,0:1911528	./.:21,0:21:PASS:.:.:.:0,0,0:.	./.:10,0:10:PASS:.:.:.:0,0,0:.	./.:13,0:13:PASS:.:.:.:0,0,0:.	1|1:0,19:19:PASS:57:1|1:1911528_A_G:775,57,0:1911528	./.:8,0:8:PASS:.:.:.:0,0,0:.	.:0,5:5:DP10:15:1|1:1911528_A_G:220,15,0:1911528	./.:4,0:4:PASS:.:.:.:0,0,0:.	./.:0,0:0:PASS:.:.:.:0,0,0:.	./.:3,0:3:PASS:.:.:.:0,0,0:.	./.:4,0:4:PASS:.:.:.:0,0,0:.	.:0,7:7:DP10:21:1|1:1911528_A_G:296,21,0:1911528	./.:2,0:2:PASS:.:.:.:0,0,0:.	.:0,4:4:DP10:12:1|1:1911528_A_G:180,12,0:1911528	./.:12,0:12:PASS:.:.:.:0,0,0:.	1|1:0,16:16:PASS:48:1|1:1911528_A_G:695,48,0:1911528	./.:5,0:5:PASS:.:.:.:0,0,0:.	./.:7,0:7:PASS:.:.:.:0,0,0:.
Pf3D7_14_v3	1911538	.	A	C	5017.77	PASS	AC=10;AF=1;AN=10;BaseQRankSum=0.257;DP=265;ExcessHet=0.1047;FS=0;InbreedingCoeff=0.5009;MLEAC=45;MLEAF=1;MQ=54.62;MQRankSum=-0.631;QD=27.51;ReadPosRankSum=1.8;SOR=0.765;VQSLOD=6.52;culprit=FS;ANN=C|missense_variant|MODERATE|PF3D7_1446500|PF3D7_1446500|transcript|PF3D7_1446500.1|protein_coding|1/1|c.4342A>C|p.Thr1448Pro|4342/9006|4342/9006|1448/3001||;GENE=nucleoporin NUP313%2C putative	GT:AD:DP:FT:GQ:PGT:PID:PL:PS	1|1:0,13:13:PASS:39:1|1:1911528_A_G:542,39,0:1911528	1|1:0,16:16:PASS:47:1|1:1911528_A_G:664,47,0:1911528	1|1:0,11:11:PASS:32:1|1:1911528_A_G:450,32,0:1911528	./.:16,0:16:PASS:.:.:.:0,0,0:.	./.:24,0:24:PASS:.:.:.:0,0,0:.	.:0,6:6:DP10:18:1|1:1911528_A_G:270,18,0:1911528	./.:15,0:15:PASS:.:.:.:0,0,0:.	./.:8,0:8:PASS:.:.:.:0,0,0:.	./.:12,0:12:PASS:.:.:.:0,0,0:.	1|1:0,19:19:PASS:57:1|1:1911528_A_G:775,57,0:1911528	./.:6,0:6:PASS:.:.:.:0,0,0:.	.:0,5:5:DP10:15:1|1:1911528_A_G:220,15,0:1911528	./.:3,0:3:PASS:.:.:.:0,0,0:.	./.:0,0:0:PASS:.:.:.:0,0,0:.	./.:2,0:2:PASS:.:.:.:0,0,0:.	./.:4,0:4:PASS:.:.:.:0,0,0:.	.:0,7:7:DP10:21:1|1:1911528_A_G:296,21,0:1911528	./.:1,0:1:PASS:.:.:.:0,0,0:.	.:0,4:4:DP10:12:1|1:1911528_A_G:180,12,0:1911528	./.:11,0:11:PASS:.:.:.:0,0,0:.	1|1:2,18:20:PASS:51:1|1:1911528_A_G:766,51,0:1911528	./.:5,0:5:PASS:.:.:.:0,0,0:.	./.:7,0:7:PASS:.:.:.:0,0,0:.
Pf3D7_14_v3	1911542	.	T	A	5010.8	PASS	AC=10;AF=1;AN=10;BaseQRankSum=-0.472;DP=262;ExcessHet=0.0135;FS=0;InbreedingCoeff=0.5123;MLEAC=42;MLEAF=1;MQ=54.91;MQRankSum=-0.631;QD=24.56;ReadPosRankSum=1.84;SOR=0.746;VQSLOD=6.76;culprit=FS;ANN=A|missense_variant|MODERATE|PF3D7_1446500|PF3D7_1446500|transcript|PF3D7_1446500.1|protein_coding|1/1|c.4346T>A|p.Ile1449Asn|4346/9006|4346/9006|1449/3001||;GENE=nucleoporin NUP313%2C putative	GT:AD:DP:FT:GQ:PGT:PID:PL:PS	1|1:0,13:13:PASS:39:1|1:1911528_A_G:542,39,0:1911528	1|1:0,16:16:PASS:47:1|1:1911528_A_G:664,47,0:1911528	1|1:0,11:11:PASS:32:1|1:1911528_A_G:450,32,0:1911528	./.:15,0:15:PASS:.:.:.:0,0,0:.	./.:19,0:19:PASS:.:.:.:0,0,0:.	.:0,7:7:DP10:21:1|1:1911528_A_G:299,21,0:1911528	./.:12,0:12:PASS:.:.:.:0,0,0:.	./.:7,0:7:PASS:.:.:.:0,0,0:.	./.:13,0:13:PASS:.:.:.:0,0,0:.	1|1:0,19:19:PASS:57:1|1:1911528_A_G:779,57,0:1911528	./.:9,0:9:PASS:.:.:.:0,0,0:.	.:0,5:5:DP10:15:1|1:1911528_A_G:220,15,0:1911528	./.:3,0:3:DP10:0:.:.:0,0,22:.	./.:0,0:0:PASS:.:.:.:0,0,0:.	./.:1,0:1:PASS:.:.:.:0,0,0:.	./.:4,0:4:PASS:.:.:.:0,0,0:.	.:0,7:7:DP10:21:1|1:1911528_A_G:296,21,0:1911528	./.:1,0:1:PASS:.:.:.:0,0,0:.	.:0,4:4:DP10:12:1|1:1911528_A_G:180,12,0:1911528	./.:12,0:12:PASS:.:.:.:0,0,0:.	1|1:2,18:20:PASS:51:1|1:1911528_A_G:766,51,0:1911528	./.:5,0:5:PASS:.:.:.:0,0,0:.	./.:7,0:7:PASS:.:.:.:0,0,0:.
Pf3D7_14_v3	1989812	.	C	T	6678.87	PASS	AC=14;AF=0.778;AN=14;DP=859;ExcessHet=0.0256;FS=0;InbreedingCoeff=0.505;MLEAC=36;MLEAF=1;MQ=52.67;QD=30.75;SOR=1.308;VQSLOD=6.64;culprit=FS;ANN=T|missense_variant|MODERATE|PF3D7_1448500|PF3D7_1448500|transcript|PF3D7_1448500.1|protein_coding|1/3|c.5763G>A|p.Met1921Ile|5763/11115|5763/11115|1921/3704||;GENE=conserved Plasmodium protein%2C unknown function	GT:AD:DP:GQ:PGT:PID:PL:PS	./.:18,0:18:.:.:.:0,0,0:.	./.:51,0:51:.:.:.:0,0,0:.	./.:82,0:82:.:.:.:0,0,0:.	./.:14,0:14:.:.:.:0,0,0:.	./.:19,0:19:.:.:.:0,0,0:.	1|1:0,11:11:33:1|1:1989794_T_C:469,33,0:1989794	./.:27,0:27:.:.:.:0,0,0:.	1|1:0,18:18:54:1|1:1989794_T_C:810,54,0:1989794	./.:51,0:51:.:.:.:0,0,0:.	1|1:0,34:34:99:1|1:1989794_T_C:1530,102,0:1989794	1|1:0,24:24:72:1|1:1989794_T_C:1080,72,0:1989794	./.:24,0:24:.:.:.:0,0,0:.	./.:26,0:26:.:.:.:0,0,0:.	./.:34,0:34:.:.:.:0,0,0:.	./.:29,0:29:.:.:.:0,0,0:.	./.:22,0:22:.:.:.:0,0,0:.	1|1:0,18:18:54:1|1:1989794_T_C:810,54,0:1989794	1|1:0,24:24:72:1|1:1989794_T_C:1080,72,0:1989794	./.:47,0:47:.:.:.:0,0,0:.	./.:58,0:58:.:.:.:0,0,0:.	./.:35,0:35:.:.:.:0,0,0:.	./.:55,0:55:.:.:.:0,0,0:.	1|1:0,17:17:51:1|1:1989794_T_C:765,51,0:1989794
Pf3D7_14_v3	1989848	.	C	T	12373.1	PASS	AC=14;AF=0.778;AN=14;DP=1311;ExcessHet=0.1472;FS=0;InbreedingCoeff=0.4674;MLEAC=38;MLEAF=1;MQ=58.06;POSITIVE_TRAIN_SITE;QD=25.32;SOR=0.722;VQSLOD=8.5;culprit=FS;ANN=T|missense_variant|MODERATE|PF3D7_1448500|PF3D7_1448500|transcript|PF3D7_1448500.1|protein_coding|1/3|c.5727G>A|p.Met1909Ile|5727/11115|5727/11115|1909/3704||;GENE=conserved Plasmodium protein%2C unknown function	GT:AD:DP:GQ:PGT:PID:PL:PS	./.:36,0:36:.:.:.:0,0,0:.	./.:70,0:70:.:.:.:0,0,0:.	./.:114,0:114:.:.:.:0,0,0:.	./.:16,0:16:.:.:.:0,0,0:.	./.:25,0:25:.:.:.:0,0,0:.	1|1:0,19:19:57:1|1:1989794_T_C:817,57,0:1989794	./.:32,0:32:.:.:.:0,0,0:.	1|1:0,32:32:96:1|1:1989794_T_C:1406,96,0:1989794	./.:64,0:64:.:.:.:0,0,0:.	1|1:0,72:72:99:1|1:1989794_T_C:3165,216,0:1989794	1|1:0,34:34:99:1|1:1989794_T_C:1477,102,0:1989794	./.:47,0:47:.:.:.:0,0,0:.	./.:34,0:34:.:.:.:0,0,0:.	./.:52,0:52:.:.:.:0,0,0:.	./.:45,0:45:.:.:.:0,0,0:.	./.:41,0:41:.:.:.:0,0,0:.	1|1:0,36:36:99:1|1:1989794_T_C:1494,108,0:1989794	1|1:0,46:46:99:1|1:1989794_T_C:1909,136,0:1989794	./.:71,0:71:.:.:.:0,0,0:.	./.:80,0:80:.:.:.:0,0,0:.	./.:57,0:57:.:.:.:0,0,0:.	./.:85,0:85:.:.:.:0,0,0:.	1|1:0,45:45:99:1|1:1989794_T_C:1949,135,0:1989794
Pf3D7_14_v3	2457539	.	A	G	832.76	PASS	AC=2;AF=0.2;AN=10;BaseQRankSum=-1.887;DP=210;ExcessHet=0.0533;FS=0;InbreedingCoeff=0.5233;MLEAC=3;MLEAF=0.068;MQ=60;MQRankSum=0;QD=22.51;ReadPosRankSum=-0.468;SOR=0.495;VQSLOD=6.4;culprit=FS;ANN=G|synonymous_variant|LOW|PF3D7_1460200|PF3D7_1460200|transcript|PF3D7_1460200.1|protein_coding|1/1|c.264T>C|p.Phe88Phe|264/924|264/924|88/307||,G|upstream_gene_variant|MODIFIER|PF3D7_1460400|PF3D7_1460400…	GT:AD:DP:FT:GQ:PL	./.:1,0:1:DP10:3:0,3,26	./.:5,0:5:DP10:15:0,15,126	./.:0,0:0:PASS:.:0,0,0	0/0:11,0:11:PASS:18:0,18,239	0/0:14,0:14:PASS:42:0,42,335	./.:5,0:5:DP10:15:0,15,128	./.:4,0:4:DP10:12:0,12,98	./.:3,0:3:DP10:9:0,9,67	0/0:14,0:14:PASS:36:0,36,540	0/0:11,0:11:PASS:30:0,30,450	1/1:1,36:38:PASS:80:856,80,0	./.:2,0:2:DP10:6:0,6,49	./.:7,0:7:DP10:21:0,21,178	./.:0,0:0:PASS:.:0,0,0	./.:7,0:7:DP10:21:0,21,183	./.:0,0:0:PASS:.:0,0,0	./.:6,0:6:DP10:18:0,18,141	./.:3,0:3:DP10:9:0,9,77	./.:7,0:7:DP10:21:0,21,202	./.:2,0:2:DP10:6:0,6,42	./.:3,0:3:DP10:0:0,0,35	./.:0,0:0:PASS:.:0,0,0	./.:2,0:2:DP10:6:0,6,49
Pf3D7_14_v3	2519553	.	T	C	245.08	PASS	AC=2;AF=0.045;AN=44;DP=873;ExcessHet=0.0383;FS=0;InbreedingCoeff=0.819;MLEAC=2;MLEAF=0.034;MQ=60;QD=22.28;SOR=0.859;VQSLOD=6.19;culprit=QD;ANN=C|synonymous_variant|LOW|PF3D7_1462100|PF3D7_1462100|transcript|PF3D7_1462100.1|protein_coding|1/1|c.3657A>G|p.Lys1219Lys|3657/4005|3657/4005|1219/1334||,C|upstream_gene_variant|MODIFIER|PF3D7_1462000|PF3D7_1462000|transcript|PF3D7_1462000.1|protein_coding…	GT:AD:DP:FT:GQ:PL	0/0:11,0:11:PASS:21:0,21,315	0/0:42,0:42:PASS:99:0,112,1208	0/0:41,0:41:PASS:99:0,102,1140	0/0:24,0:24:PASS:48:0,48,720	0/0:39,0:39:PASS:81:0,81,1025	0/0:40,0:40:PASS:99:0,104,1124	1/1:0,11:11:PASS:33:275,33,0	0/0:26,0:26:PASS:72:0,72,1080	0/0:48,0:48:PASS:99:0,100,1210	0/0:62,0:62:PASS:99:0,120,1800	0/0:28,0:28:PASS:57:0,57,706	0/0:31,0:31:PASS:57:0,57,855	./.:9,0:9:DP10:27:0,27,240	0/0:36,0:36:PASS:99:0,99,1145	0/0:36,0:36:PASS:99:0,102,1041	0/0:12,0:12:PASS:36:0,36,333	0/0:18,0:18:PASS:36:0,36,540	0/0:27,0:27:PASS:75:0,75,1125	0/0:24,0:24:PASS:57:0,57,855	0/0:44,0:44:PASS:99:0,106,1395	0/0:16,0:16:PASS:48:0,48,442	0/0:24,0:24:PASS:54:0,54,810	0/0:36,0:36:PASS:84:0,84,1260
Pf3D7_14_v3	3001063	.	T	C	511.53	PASS	AC=2;AF=1;AN=2;DP=2660;ExcessHet=3.0103;FS=0;InbreedingCoeff=0.3548;MLEAC=12;MLEAF=1;MQ=57.92;POSITIVE_TRAIN_SITE;QD=25.58;SOR=0.804;VQSLOD=7.35;culprit=FS;ANN=C|synonymous_variant|LOW|PF3D7_1473700|PF3D7_1473700|transcript|PF3D7_1473700.1|protein_coding|1/1|c.1293A>G|p.Thr431Thr|1293/3762|1293/3762|431/1253||,C|upstream_gene_variant|MODIFIER|PF3D7_1473600|PF3D7_1473600|transcript|PF3D7_1473600.1…	GT:AD:DP:GQ:PL	./.:119,0:119:.:0,0,0	./.:110,0:110:.:0,0,0	./.:58,0:58:.:0,0,0	./.:78,0:78:.:0,0,0	./.:155,0:155:.:0,0,0	./.:158,0:158:.:0,0,0	./.:189,0:189:.:0,0,0	./.:195,0:195:.:0,0,0	./.:244,0:244:.:0,0,0	./.:150,0:150:.:0,0,0	./.:49,0:49:.:0,0,0	./.:18,0:18:.:0,0,0	./.:44,0:44:.:0,0,0	./.:0,0:0:.:0,0,0	./.:14,0:14:.:0,0,0	./.:6,0:6:.:0,0,0	1/1:0,20:20:59:477,59,0	./.:158,0:158:.:0,0,0	./.:129,0:129:.:0,0,0	./.:123,0:123:.:0,0,0	./.:225,0:225:.:0,0,0	./.:221,0:221:.:0,0,0	./.:34,0:34:.:0,0,0
Pf3D7_14_v3	3030391	.	T	C	742.93	PASS	AC=2;AF=0.25;AN=8;DP=262;ExcessHet=0.0428;FS=0;InbreedingCoeff=0.4887;MLEAC=3;MLEAF=0.058;MQ=60;QD=27.52;SOR=1.101;VQSLOD=6.69;culprit=FS;ANN=C|missense_variant|MODERATE|PF3D7_1474200|PF3D7_1474200|transcript|PF3D7_1474200.1|protein_coding|3/3|c.7759A>G|p.Lys2587Glu|7759/14298|7759/14298|2587/4765||;GENE=conserved Plasmodium membrane protein%2C unknown function	GT:AD:DP:FT:GQ:PL	1/1:0,27:27:PASS:80:769,80,0	./.:10,0:10:DP10:30:0,30,285	./.:1,0:1:DP10:3:0,3,26	./.:0,0:0:PASS:.:0,0,0	./.:2,0:2:DP10:6:0,6,46	0/0:17,0:17:PASS:51:0,51,482	./.:3,0:3:DP10:9:0,9,80	./.:3,0:3:DP10:9:0,9,68	./.:10,0:10:DP10:30:0,30,249	0/0:13,0:13:PASS:39:0,39,353	./.:2,0:2:DP10:6:0,6,49	./.:9,0:9:DP10:18:0,18,270	0/0:20,0:20:PASS:60:0,60,596	./.:1,0:1:DP10:3:0,3,16	./.:6,0:6:DP10:18:0,18,155	./.:1,0:1:DP10:3:0,3,15	./.:4,0:4:DP10:12:0,12,106	./.:3,0:3:DP10:9:0,9,77	./.:3,0:3:DP10:9:0,9,74	./.:3,0:3:DP10:9:0,9,73	./.:7,0:7:DP10:21:0,21,187	./.:9,0:9:DP10:27:0,27,226	./.:5,0:5:DP10:15:0,15,122
Pf3D7_14_v3	3220198	.	T	C	321.36	PASS	AC=2;AF=0.25;AN=8;DP=221;ExcessHet=0.0591;FS=0;InbreedingCoeff=0.4807;MLEAC=3;MLEAF=0.079;MQ=60;QD=22.95;SOR=0.976;VQSLOD=6.01;culprit=FS;ANN=C|synonymous_variant|LOW|PF3D7_1478200|PF3D7_1478200|transcript|PF3D7_1478200.1|protein_coding|3/3|c.396A>G|p.Leu132Leu|396/675|396/675|132/224||,C|upstream_gene_variant|MODIFIER|PF3D7_1478100|PF3D7_1478100|transcript|PF3D7_1478100.1|protein_coding||c.-2902…	GT:AD:DP:FT:GQ:PL	./.:2,0:2:DP10:6:0,6,48	./.:0,0:0:PASS:.:0,0,0	0/0:28,0:28:PASS:78:0,78,1170	./.:2,0:2:DP10:6:0,6,47	./.:7,0:7:DP10:21:0,21,174	./.:1,0:1:DP10:3:0,3,15	0/0:33,0:33:PASS:54:0,54,810	./.:3,0:3:DP10:9:0,9,50	0/0:18,0:18:PASS:33:0,33,495	./.:6,0:6:DP10:9:0,9,135	./.:0,0:0:PASS:.:0,0,0	./.:3,0:3:DP10:9:0,9,78	./.:0,0:0:PASS:.:0,0,0	./.:3,0:3:DP10:9:0,9,69	./.:9,0:9:DP10:24:0,24,360	./.:2,0:2:DP10:6:0,6,39	./.:0,0:0:PASS:.:0,0,0	./.:0,0:0:PASS:.:0,0,0	1/1:0,14:14:PASS:42:341,42,0	./.:1,0:1:DP10:3:0,3,16	./.:6,0:6:DP10:15:0,15,225	./.:1,0:1:DP10:3:0,3,15	./.:0,0:0:PASS:.:0,0,0
