# Supplementary material for: Single-cell sequencing of the small and AT-skewed genome of malaria parasites
Source: Genome Med. 2021 May 4;13:75. doi: 10.1186/s13073-021-00889-9 (PMC8094492; doi:10.1186/s13073-021-00889-9)
Supplement: Supplementary file 4 — Additional file 4. Single cell novel SNPs. Excel file of Single cell novel SNPs with gene name annotation (VQSLOD > 6, DP > 10). [file 13073_2021_889_MOESM4_ESM.xlsx]

## Sheet: Sheet1
Single cell novel SNPs
CHROM	POS	ID	REF	ALT	QUAL	FILTER	INFO	FORMAT	LOM 4	LOM 5	LOM 11	LOM 12	LOM 13	LOM 14	LOM 15	LOM 16	LOM 17	LOM 18	EOM 19	EOM 1	EOM 20	EOM 21	EOM 22	EOM 23	EOM 24	EOM 25	EOM 26	EOM 27	EOM 28	EOM 29	EOM 30	ENM	LNM	Dd2 Bulk	COM 1	COM 2
Pf3D7_01_v3	91218	.	A	G	18790.7	PASS	AC=53;AF=0.914;AN=58;BaseQRankSum=-1.282;DP=478;ExcessHet=3.0103;FS=0;InbreedingCoeff=0.4514;MLEAC=56;MLEAF=0.966;MQ=58.85;MQRankSum=0;QD=32.27;ReadPosRankSum=-1.282;SOR=0.442;VQSLOD=6.8;culprit=DP;GENE=rifin	GT:AD:DP:GQ:PGT:PID:PL:PS	1|1:0,10:12:30:1|1:91218_A_G:450,30,0:91218	1|1:0,5:7:15:1|1:91218_A_G:225,15,0:91218	1|1:0,11:11:33:1|1:91218_A_G:495,33,0:91218	1|1:0,10:10:30:1|1:91218_A_G:450,30,0:91218	1|1:0,31:31:93:1|1:91218_A_G:1395,93,0:91218	1|1:0,15:16:45:1|1:91218_A_G:675,45,0:91218	1|1:0,19:20:57:1|1:91218_A_G:855,57,0:91218	1|1:0,17:20:51:1|1:91218_A_G:765,51,0:91218	1|1:0,21:22:63:1|1:91218_A_G:945,63,0:91218	1|1:0,6:6:18:1|1:91218_A_G:270,18,0:91218	1|1:0,28:30:84:1|1:91218_A_G:1260,84,0:91218	1|1:0,19:20:57:1|1:91218_A_G:855,57,0:91218	1|1:0,19:24:57:1|1:91218_A_G:855,57,0:91218	1|1:0,23:25:69:1|1:91218_A_G:1035,69,0:91218	1|1:0,14:15:42:1|1:91218_A_G:630,42,0:91218	1|1:0,16:17:48:1|1:91218_A_G:720,48,0:91218	1|1:0,12:12:36:1|1:91218_A_G:540,36,0:91218	1|1:0,3:4:9:1|1:91218_A_G:135,9,0:91218	1|1:0,11:12:33:1|1:91218_A_G:495,33,0:91218	1|1:0,17:20:51:1|1:91218_A_G:765,51,0:91218	1|1:0,4:6:12:1|1:91218_A_G:180,12,0:91218	1|1:0,13:13:39:1|1:91218_A_G:585,39,0:91218	1|1:0,15:16:45:1|1:91218_A_G:675,45,0:91218	./.:0,0:0:.:.:.:0,0,0:.	0/0:7,0:7:0:.:.:0,0,134:.	1|1:0,46:66:99:1|1:91218_A_G:2070,138,0:91218	0|1:1,4:5:30:0|1:91218_A_G:165,0,30:91218	1|1:0,3:4:9:1|1:91218_A_G:135,9,0:91218
Pf3D7_01_v3	91222	.	C	T	19445.6	PASS	AC=53;AF=0.981;AN=54;BaseQRankSum=0;DP=495;ExcessHet=3.0103;FS=0;InbreedingCoeff=0.4208;MLEAC=58;MLEAF=1;MQ=58.9;MQRankSum=0;QD=29.01;ReadPosRankSum=-1.282;SOR=0.47;VQSLOD=7.14;culprit=DP;GENE=rifin	GT:AD:DP:GQ:PGT:PID:PL:PS	1|1:0,11:12:33:1|1:91218_A_G:495,33,0:91218	1|1:0,5:7:15:1|1:91218_A_G:225,15,0:91218	1|1:0,11:11:33:1|1:91218_A_G:495,33,0:91218	1|1:0,10:10:30:1|1:91218_A_G:450,30,0:91218	1|1:0,33:33:99:1|1:91218_A_G:1485,99,0:91218	1|1:0,15:16:45:1|1:91218_A_G:675,45,0:91218	1|1:0,19:20:57:1|1:91218_A_G:855,57,0:91218	1|1:0,18:20:54:1|1:91218_A_G:810,54,0:91218	1|1:0,22:23:66:1|1:91218_A_G:990,66,0:91218	1|1:0,7:7:21:1|1:91218_A_G:315,21,0:91218	1|1:0,30:32:90:1|1:91218_A_G:1350,90,0:91218	1|1:0,19:20:57:1|1:91218_A_G:855,57,0:91218	1|1:0,19:24:57:1|1:91218_A_G:855,57,0:91218	1|1:0,23:25:69:1|1:91218_A_G:1035,69,0:91218	1|1:0,14:15:42:1|1:91218_A_G:630,42,0:91218	1|1:0,17:18:51:1|1:91218_A_G:754,51,0:91218	1|1:0,12:12:36:1|1:91218_A_G:540,36,0:91218	1|1:0,3:4:9:1|1:91218_A_G:135,9,0:91218	1|1:0,11:12:33:1|1:91218_A_G:495,33,0:91218	1|1:0,17:22:51:1|1:91218_A_G:765,51,0:91218	1|1:0,4:6:12:1|1:91218_A_G:180,12,0:91218	1|1:0,13:13:39:1|1:91218_A_G:585,39,0:91218	1|1:0,15:16:45:1|1:91218_A_G:675,45,0:91218	./.:0,0:0:.:.:.:0,0,0:.	./.:7,0:7:.:.:.:0,0,0:.	1|1:0,50:71:99:1|1:91218_A_G:2239,151,0:91218	0|1:1,4:5:30:0|1:91218_A_G:165,0,30:91218	1|1:0,3:4:9:1|1:91218_A_G:135,9,0:91218
Pf3D7_01_v3	91241	.	A	T	23534.5	PASS	AC=53;AF=0.914;AN=58;BaseQRankSum=-1.383;DP=599;ExcessHet=3.0103;FS=0;InbreedingCoeff=0.46;MLEAC=56;MLEAF=0.966;MQ=59;MQRankSum=0;QD=28.37;ReadPosRankSum=0.21;SOR=0.686;VQSLOD=7.27;culprit=DP;GENE=rifin	GT:AD:DP:GQ:PGT:PID:PL:PS	1|1:0,12:12:36:1|1:91218_A_G:540,36,0:91218	1|1:0,6:8:18:1|1:91218_A_G:248,18,0:91218	1|1:0,15:15:45:1|1:91218_A_G:632,45,0:91218	1|1:0,10:10:30:1|1:91218_A_G:450,30,0:91218	1|1:0,35:35:99:1|1:91218_A_G:1564,105,0:91218	1|1:0,17:18:51:1|1:91218_A_G:754,51,0:91218	1|1:0,22:22:66:1|1:91218_A_G:979,66,0:91218	1|1:0,19:20:57:1|1:91218_A_G:855,57,0:91218	1|1:0,24:24:72:1|1:91218_A_G:1080,72,0:91218	1|1:0,9:9:27:1|1:91218_A_G:405,27,0:91218	1|1:0,40:42:99:1|1:91218_A_G:1738,120,0:91218	1|1:0,28:29:84:1|1:91218_A_G:1230,84,0:91218	1|1:0,20:25:60:1|1:91218_A_G:900,60,0:91218	1|1:0,29:31:87:1|1:91218_A_G:1305,87,0:91218	1|1:0,19:21:57:1|1:91218_A_G:797,57,0:91218	1|1:0,21:22:63:1|1:91218_A_G:913,63,0:91218	1|1:0,14:14:42:1|1:91218_A_G:630,42,0:91218	1|1:0,3:4:9:1|1:91218_A_G:135,9,0:91218	1|1:0,18:19:54:1|1:91218_A_G:788,54,0:91218	1|1:0,23:28:69:1|1:91218_A_G:1014,69,0:91218	1|1:0,6:7:18:1|1:91218_A_G:270,18,0:91218	1|1:0,18:18:54:1|1:91218_A_G:810,54,0:91218	1|1:0,20:22:60:1|1:91218_A_G:900,60,0:91218	./.:0,0:0:.:.:.:0,0,0:.	0/0:7,0:7:0:.:.:0,0,142:.	1|1:0,63:84:99:1|1:91218_A_G:2810,190,0:91218	0|1:1,5:6:27:0|1:91218_A_G:207,0,27:91218	1|1:0,3:4:9:1|1:91218_A_G:135,9,0:91218
Pf3D7_01_v3	91248	.	C	A	24230	PASS	AC=53;AF=0.981;AN=54;BaseQRankSum=-1.383;DP=631;ExcessHet=3.0103;FS=0;InbreedingCoeff=0.4373;MLEAC=58;MLEAF=1;MQ=59.05;MQRankSum=0;QD=32.1;ReadPosRankSum=0.674;SOR=0.69;VQSLOD=6.59;culprit=DP;GENE=rifin	GT:AD:DP:GQ:PGT:PID:PL:PS	1|1:0,12:12:36:1|1:91218_A_G:540,36,0:91218	1|1:0,7:9:21:1|1:91218_A_G:279,21,0:91218	1|1:0,15:15:45:1|1:91218_A_G:632,45,0:91218	1|1:0,10:10:30:1|1:91218_A_G:450,30,0:91218	1|1:0,36:36:99:1|1:91218_A_G:1589,108,0:91218	1|1:0,18:19:54:1|1:91218_A_G:787,54,0:91218	1|1:0,22:22:66:1|1:91218_A_G:979,66,0:91218	1|1:0,19:19:57:1|1:91218_A_G:855,57,0:91218	1|1:0,24:24:72:1|1:91218_A_G:1080,72,0:91218	1|1:0,9:9:27:1|1:91218_A_G:405,27,0:91218	1|1:0,45:47:99:1|1:91218_A_G:1869,135,0:91218	1|1:0,28:29:84:1|1:91218_A_G:1230,84,0:91218	1|1:0,21:26:63:1|1:91218_A_G:925,63,0:91218	1|1:0,29:31:87:1|1:91218_A_G:1305,87,0:91218	1|1:0,19:22:57:1|1:91218_A_G:797,57,0:91218	1|1:0,21:22:63:1|1:91218_A_G:913,63,0:91218	1|1:0,14:14:42:1|1:91218_A_G:630,42,0:91218	1|1:0,4:5:12:1|1:91218_A_G:160,12,0:91218	1|1:0,19:19:57:1|1:91218_A_G:813,57,0:91218	1|1:0,25:31:75:1|1:91218_A_G:1067,75,0:91218	1|1:0,6:7:18:1|1:91218_A_G:270,18,0:91218	1|1:0,21:21:63:1|1:91218_A_G:884,63,0:91218	1|1:0,24:25:72:1|1:91218_A_G:999,72,0:91218	./.:0,0:0:.:.:.:0,0,0:.	./.:7,0:7:.:.:.:0,0,0:.	1|1:0,66:88:99:1|1:91218_A_G:2912,199,0:91218	0|1:1,5:6:27:0|1:91218_A_G:207,0,27:91218	1|1:0,3:4:9:1|1:91218_A_G:135,9,0:91218
Pf3D7_01_v3	91533	.	C	T	156.64	PASS	AC=3;AF=0.06;AN=50;BaseQRankSum=0.306;DP=1068;ExcessHet=0.1409;FS=0;InbreedingCoeff=0.2064;MLEAC=4;MLEAF=0.08;MQ=59;MQRankSum=0;QD=26.11;ReadPosRankSum=-0.967;SOR=0.941;VQSLOD=6.84;culprit=FS	GT:AD:DP:GQ:PGT:PID:PL:PS	0/0:32,0:32:0:.:.:0,0,430:.	0/0:50,0:50:0:.:.:0,0,472:.	0/0:13,0:13:39:.:.:0,39,321:.	0/1:1,2:3:16:.:.:40,0,16:.	0/0:35,0:35:0:.:.:0,0,442:.	0|0:18,1:19:12:0|1:91533_C_T:0,12,749:91533	./.:33,0:33:.:.:.:0,0,0:.	0/0:48,0:48:0:.:.:0,0,731:.	0/0:25,0:25:0:.:.:0,0,384:.	./.:27,0:27:.:.:.:0,0,0:.	0/0:83,0:83:99:.:.:0,120,1800:.	0/0:38,0:38:99:.:.:0,102,1035:.	0/0:25,0:25:72:.:.:0,72,1080:.	0/0:96,0:96:0:.:.:0,0,744:.	0/0:59,0:59:0:.:.:0,0,436:.	0/0:41,0:41:99:.:.:0,103,1101:.	0/0:31,0:31:39:.:.:0,39,626:.	./.:6,0:6:.:.:.:0,0,0:.	0/0:38,0:38:99:.:.:0,105,1005:.	0/0:66,0:66:0:.:.:0,0,1175:.	0/0:29,0:29:81:.:.:0,81,736:.	0/0:34,0:34:99:.:.:0,99,875:.	0/0:56,0:56:0:.:.:0,0,798:.	./.:0,0:0:.:.:.:0,0,0:.	0/0:3,0:3:0:.:.:0,0,14:.	0/0:91,0:91:0:.:.:0,0,824:.	1|1:0,3:3:9:1|1:91533_C_T:135,9,0:91533	0/0:13,0:13:39:.:.:0,39,312:.
Pf3D7_01_v3	91534	.	G	A	112.3	PASS	AC=2;AF=0.037;AN=54;BaseQRankSum=-1.011;DP=1044;ExcessHet=0.0412;FS=0;InbreedingCoeff=0.6737;MLEAC=1;MLEAF=0.019;MQ=58.87;MQRankSum=0;QD=28.27;ReadPosRankSum=-1.351;SOR=1.022;VQSLOD=7.1;culprit=FS	GT:AD:DP:GQ:PGT:PID:PL:PS	0/0:32,0:32:78:.:.:0,78,1170:.	0/0:48,0:48:99:.:.:0,120,1800:.	0/0:13,0:13:39:.:.:0,39,321:.	0/0:3,0:3:9:.:.:0,9,74:.	0/0:32,0:32:90:.:.:0,90,1350:.	0|0:18,1:19:12:0|1:91533_C_T:0,12,749:91533	0/0:31,0:31:72:.:.:0,72,1080:.	0/0:48,0:48:53:.:.:0,53,974:.	0/0:25,0:25:72:.:.:0,72,1080:.	./.:27,0:27:.:.:.:0,0,0:.	0/0:83,0:83:99:.:.:0,120,1800:.	0/0:38,0:38:99:.:.:0,102,1035:.	0/0:21,0:21:60:.:.:0,60,569:.	0/0:92,0:92:99:.:.:0,120,1800:.	0/0:56,0:56:99:.:.:0,100,1282:.	0/0:41,0:41:99:.:.:0,103,1101:.	0/0:30,0:30:81:.:.:0,81,1215:.	./.:6,0:6:.:.:.:0,0,0:.	0/0:38,0:38:99:.:.:0,105,1005:.	0/0:64,0:64:99:.:.:0,120,1800:.	0/0:29,0:29:81:.:.:0,81,736:.	0/0:34,0:34:99:.:.:0,99,875:.	0/0:55,0:55:99:.:.:0,120,1800:.	./.:0,0:0:.:.:.:0,0,0:.	0/0:3,0:3:9:.:.:0,9,67:.	0/0:89,0:89:99:.:.:0,120,1800:.	1|1:0,3:3:9:1|1:91533_C_T:135,9,0:91533	0/0:13,0:13:39:.:.:0,39,312:.
Pf3D7_01_v3	91535	.	G	A	117.25	PASS	AC=2;AF=0.038;AN=52;DP=1037;ExcessHet=0.0464;FS=0;InbreedingCoeff=0.2709;MLEAC=2;MLEAF=0.038;MQ=54.16;QD=33.37;SOR=1.179;VQSLOD=6.97;culprit=FS	GT:AD:DP:GQ:PGT:PID:PL:PS	0/0:32,0:32:0:.:.:0,0,466:.	0/0:48,0:48:0:.:.:0,0,498:.	0/0:13,0:13:39:.:.:0,39,321:.	0/0:3,0:3:9:.:.:0,9,74:.	0/0:33,0:33:0:.:.:0,0,522:.	0/0:18,0:18:51:.:.:0,51,765:.	0/0:30,0:30:0:.:.:0,0,69:.	0/0:48,0:48:32:.:.:0,32,914:.	0/0:23,0:23:0:.:.:0,0,332:.	./.:27,0:27:.:.:.:0,0,0:.	0/0:83,0:83:99:.:.:0,120,1800:.	0/0:38,0:38:99:.:.:0,102,1035:.	0/0:21,0:21:60:.:.:0,60,569:.	0/0:97,0:97:0:.:.:0,0,694:.	0/0:53,0:53:0:.:.:0,0,596:.	0/0:41,0:41:99:.:.:0,103,1101:.	0/0:30,0:30:31:.:.:0,31,623:.	./.:6,0:6:.:.:.:0,0,0:.	0/0:38,0:38:99:.:.:0,105,1005:.	0/0:59,0:59:22:.:.:0,22,1149:.	0/0:29,0:29:81:.:.:0,81,736:.	0/0:34,0:34:99:.:.:0,99,875:.	0/0:55,0:55:0:.:.:0,0,890:.	./.:0,0:0:.:.:.:0,0,0:.	0/0:3,0:3:0:.:.:0,0,17:.	0/0:89,0:89:0:.:.:0,0,1236:.	1|1:0,3:3:9:1|1:91533_C_T:135,9,0:91533	0/0:13,0:13:39:.:.:0,39,312:.
Pf3D7_01_v3	91591	.	A	G	91.33	PASS	AC=2;AF=0.036;AN=56;DP=905;ExcessHet=0.0412;FS=0;InbreedingCoeff=0.6095;MLEAC=1;MLEAF=0.018;MQ=54.16;QD=30.44;SOR=1.179;VQSLOD=7.04;culprit=FS	GT:AD:DP:GQ:PGT:PID:PL:PS	0/0:25,0:25:75:.:.:0,75,725:.	0/0:38,0:38:34:.:.:0,34,873:.	0/0:10,0:10:30:.:.:0,30,251:.	0/0:9,0:9:0:.:.:0,0,146:.	0/0:33,0:33:47:.:.:0,47,789:.	0/0:15,0:15:45:.:.:0,45,389:.	0/0:18,0:18:29:.:.:0,29,445:.	0/0:27,0:27:81:.:.:0,81,675:.	0/0:19,0:19:28:.:.:0,28,425:.	0/0:13,0:13:10:.:.:0,10,290:.	0/0:83,0:83:99:.:.:0,120,1800:.	0/0:44,0:44:99:.:.:0,102,1083:.	0/0:25,0:25:46:.:.:0,46,648:.	0/0:63,0:63:99:.:.:0,120,1800:.	0/0:38,0:38:59:.:.:0,59,913:.	0/0:48,0:48:99:.:.:0,106,1223:.	0/0:30,0:30:90:.:.:0,90,842:.	0/0:4,0:4:12:.:.:0,12,107:.	0/0:50,0:50:99:.:.:0,115,1330:.	0/0:62,0:62:99:.:.:0,105,1515:.	0/0:26,0:26:72:.:.:0,72,654:.	0/0:38,0:38:65:.:.:0,65,939:.	0/0:30,0:30:90:.:.:0,90,786:.	./.:0,0:0:.:.:.:0,0,0:.	0/0:1,0:1:3:.:.:0,3,14:.	0/0:74,0:74:99:.:.:0,120,1800:.	1|1:0,3:3:9:1|1:91533_C_T:114,9,0:91533	0/0:8,0:8:21:.:.:0,21,315:.
Pf3D7_01_v3	92195	.	T	A	383.28	PASS	AC=3;AF=0.056;AN=54;BaseQRankSum=-0.512;DP=795;ExcessHet=0.1247;FS=0;InbreedingCoeff=0.5944;MLEAC=2;MLEAF=0.037;MQ=52.62;MQRankSum=-2.219;QD=25.55;ReadPosRankSum=-0.078;SOR=0.743;VQSLOD=6.04;culprit=FS	GT:AD:DP:GQ:PGT:PID:PL:PS	0/0:30,0:30:90:.:.:0,90,843:.	0/0:14,0:14:42:.:.:0,42,399:.	0/0:16,0:16:48:.:.:0,48,430:.	0/0:21,0:21:63:.:.:0,63,573:.	0/0:31,0:31:69:.:.:0,69,778:.	0/0:18,0:18:51:.:.:0,51,765:.	0/0:11,0:11:30:.:.:0,30,450:.	0/0:17,0:17:51:.:.:0,51,453:.	0/0:36,0:36:77:.:.:0,77,880:.	0/0:12,0:12:36:.:.:0,36,334:.	0/0:55,0:55:99:.:.:0,107,1436:.	0/0:27,0:27:78:.:.:0,78,1170:.	0/0:15,0:15:42:.:.:0,42,630:.	0/0:65,0:65:99:.:.:0,120,1800:.	0/0:41,0:41:99:.:.:0,99,987:.	0/0:45,0:45:99:.:.:0,99,1123:.	0/0:31,0:31:65:.:.:0,65,819:.	0/0:4,0:4:12:.:.:0,12,104:.	0/0:49,0:49:99:.:.:0,118,1165:.	0/0:41,0:41:99:.:.:0,100,954:.	0/0:9,0:9:27:.:.:0,27,224:.	0/0:38,0:38:99:.:.:0,102,1068:.	0/0:27,0:27:72:.:.:0,72,1080:.	./.:0,0:0:.:.:.:0,0,0:.	./.:0,0:0:.:.:.:0,0,0:.	0/0:70,0:70:99:.:.:0,102,1597:.	1|1:0,3:3:9:1|1:92166_A_C:135,9,0:92166	0/1:5,7:12:99:.:.:279,0,189:.
Pf3D7_01_v3	92235	.	A	T	69.88	PASS	AC=2;AF=0.037;AN=54;DP=623;ExcessHet=0.0412;FS=0;InbreedingCoeff=0.6881;MLEAC=1;MLEAF=0.019;MQ=37;QD=34.94;SOR=0.693;VQSLOD=6.85;culprit=DP	GT:AD:DP:GQ:PGT:PID:PL:PS	0/0:32,0:32:63:.:.:0,63,829:.	0/0:12,0:12:36:.:.:0,36,373:.	0/0:6,0:6:15:.:.:0,15,225:.	0/0:21,0:21:54:.:.:0,54,810:.	0/0:7,0:7:15:.:.:0,15,225:.	0/0:14,0:14:42:.:.:0,42,413:.	0/0:11,0:11:30:.:.:0,30,450:.	0/0:15,0:15:45:.:.:0,45,413:.	0/0:29,0:29:78:.:.:0,78,1170:.	0/0:8,0:8:24:.:.:0,24,195:.	0/0:50,0:50:99:.:.:0,104,1140:.	0/0:27,0:27:72:.:.:0,72,1080:.	0/0:12,0:12:33:.:.:0,33,495:.	0/0:67,0:67:99:.:.:0,120,1800:.	0/0:23,0:23:60:.:.:0,60,900:.	0/0:52,0:52:70:.:.:0,70,1172:.	0/0:31,0:31:81:.:.:0,81,796:.	0/0:3,0:3:9:.:.:0,9,80:.	0/0:17,0:17:48:.:.:0,48,720:.	0/0:23,0:23:63:.:.:0,63,945:.	0/0:20,0:20:54:.:.:0,54,810:.	0/0:33,0:33:90:.:.:0,90,1350:.	0/0:30,0:30:84:.:.:0,84,1260:.	./.:0,0:0:.:.:.:0,0,0:.	./.:0,0:0:.:.:.:0,0,0:.	0/0:40,0:40:99:.:.:0,105,1575:.	1|1:0,2:2:6:1|1:92166_A_C:90,6,0:92166	0/0:7,0:7:12:.:.:0,12,180:.
Pf3D7_01_v3	92265	.	A	T	66.56	PASS	AC=1;AF=0.018;AN=56;BaseQRankSum=0;DP=384;ExcessHet=3.0103;FS=0;InbreedingCoeff=0.4899;MLEAC=1;MLEAF=0.018;MQ=51.02;MQRankSum=-1.15;QD=22.19;ReadPosRankSum=1.15;SOR=0.818;VQSLOD=6.08;culprit=DP	GT:AD:DP:GQ:PGT:PID:PL:PS	0/0:6,0:6:15:.:.:0,15,225:.	0/0:16,0:16:45:.:.:0,45,675:.	0/0:7,0:7:15:.:.:0,15,225:.	0/0:21,0:21:57:.:.:0,57,855:.	0/0:4,0:4:12:.:.:0,12,133:.	0/0:17,0:17:45:.:.:0,45,675:.	0/0:8,0:8:21:.:.:0,21,315:.	0/0:16,0:16:33:.:.:0,33,495:.	0/0:9,0:9:27:.:.:0,27,248:.	0/0:19,0:19:54:.:.:0,54,810:.	0/0:23,0:23:54:.:.:0,54,810:.	0/0:6,0:6:15:.:.:0,15,225:.	0/0:17,0:17:51:.:.:0,51,448:.	0/0:22,0:22:51:.:.:0,51,765:.	0/0:14,0:14:33:.:.:0,33,495:.	0/0:13,0:13:18:.:.:0,18,270:.	0/0:29,0:29:66:.:.:0,66,990:.	0/0:2,0:2:6:.:.:0,6,46:.	0/0:11,0:11:18:.:.:0,18,270:.	0/0:7,0:7:15:.:.:0,15,225:.	0/0:18,0:18:51:.:.:0,51,765:.	0/0:34,0:34:87:.:.:0,87,1305:.	0/0:10,0:10:21:.:.:0,21,315:.	./.:0,0:0:.:.:.:0,0,0:.	0/0:1,0:1:3:.:.:0,3,14:.	0/0:27,0:27:72:.:.:0,72,714:.	0|1:1,2:4:1:0|1:92166_A_C:81,0,1:92166	0/0:4,0:4:12:.:.:0,12,133:.
Pf3D7_01_v3	92572	.	G	A	149.96	PASS	AC=1;AF=0.017;AN=58;BaseQRankSum=0;DP=1262;ExcessHet=3.0103;FS=0;InbreedingCoeff=0.293;MLEAC=1;MLEAF=0.017;MQ=59.51;MQRankSum=-0.253;QD=29.99;ReadPosRankSum=1.28;SOR=0.693;VQSLOD=7.09;culprit=FS	GT:AD:DP:GQ:PGT:PID:PL:PS	0/0:53,0:53:72:.:.:0,72,1193:.	0/0:16,0:16:42:.:.:0,42,630:.	0/0:34,0:34:62:.:.:0,62,791:.	0/0:54,0:54:99:.:.:0,120,1800:.	0/0:29,0:29:84:.:.:0,84,772:.	0/0:40,0:40:99:.:.:0,101,954:.	0/0:13,0:13:39:.:.:0,39,361:.	0/0:38,0:38:99:.:.:0,104,964:.	0/0:71,0:71:99:.:.:0,120,1800:.	0/0:63,0:63:99:.:.:0,120,1800:.	0/0:57,0:57:99:.:.:0,120,1800:.	0/0:121,0:121:99:.:.:0,120,1800:.	0/0:46,0:46:99:.:.:0,110,1319:.	0/0:51,0:51:99:.:.:0,120,1800:.	0/0:42,0:42:99:.:.:0,103,1104:.	0/0:66,0:66:99:.:.:0,118,1676:.	0/0:48,0:48:99:.:.:0,120,1800:.	0/0:20,0:20:37:.:.:0,37,455:.	0/0:39,0:39:92:.:.:0,92,932:.	0/0:72,0:72:99:.:.:0,120,1800:.	0/0:45,0:45:84:.:.:0,84,1062:.	0/0:38,0:38:99:.:.:0,102,1128:.	0/0:50,0:50:99:.:.:0,120,1800:.	./.:0,0:0:.:.:.:0,0,0:.	0/0:5,0:5:15:.:.:0,15,115:.	0/0:60,0:60:99:.:.:0,120,1800:.	0|1:1,4:5:30:0|1:92572_G_A:165,0,30:92572	0/0:14,0:14:19:.:.:0,19,311:.
Pf3D7_01_v3	92574	.	T	C	149.96	PASS	AC=1;AF=0.017;AN=58;BaseQRankSum=-1.282;DP=1269;ExcessHet=3.0103;FS=0;InbreedingCoeff=0.2907;MLEAC=1;MLEAF=0.017;MQ=59.41;MQRankSum=-0.253;QD=29.99;ReadPosRankSum=1.28;SOR=0.693;VQSLOD=6.94;culprit=FS	GT:AD:DP:GQ:PGT:PID:PL:PS	0/0:53,0:53:99:.:.:0,109,1400:.	0/0:18,0:18:45:.:.:0,45,675:.	0/0:38,0:38:94:.:.:0,94,1039:.	0/0:54,0:54:99:.:.:0,120,1800:.	0/0:30,0:30:81:.:.:0,81,1215:.	0/0:40,0:40:99:.:.:0,101,954:.	0/0:13,0:13:39:.:.:0,39,361:.	0/0:38,0:38:99:.:.:0,104,964:.	0/0:71,0:71:99:.:.:0,120,1800:.	0/0:63,0:63:99:.:.:0,120,1800:.	0/0:57,0:57:99:.:.:0,120,1800:.	0/0:121,0:121:99:.:.:0,120,1800:.	0/0:46,0:46:99:.:.:0,110,1319:.	0/0:51,0:51:99:.:.:0,120,1800:.	0/0:42,0:42:99:.:.:0,103,1104:.	0/0:66,0:66:99:.:.:0,118,1676:.	0/0:48,0:48:99:.:.:0,120,1800:.	0/0:22,0:22:16:.:.:0,16,489:.	0/0:38,0:38:89:.:.:0,89,1002:.	0/0:72,0:72:99:.:.:0,120,1800:.	0/0:43,0:43:99:.:.:0,105,1242:.	0/0:38,0:38:99:.:.:0,102,1128:.	0/0:50,0:50:99:.:.:0,120,1800:.	./.:0,0:0:.:.:.:0,0,0:.	0/0:5,0:5:15:.:.:0,15,115:.	0/0:60,0:60:99:.:.:0,120,1800:.	0|1:1,4:5:30:0|1:92572_G_A:165,0,30:92572	0/0:16,0:16:27:.:.:0,27,393:.
Pf3D7_01_v3	94667	.	A	T	43.98	PASS	AC=4;AF=0.105;AN=38;DP=177;ExcessHet=0.0083;FS=0;InbreedingCoeff=0.3632;MLEAC=4;MLEAF=0.105;MQ=55.23;QD=21.99;SOR=0.693;VQSLOD=6.39;culprit=FS	GT:AD:DP:GQ:PL	0/0:2,0:2:0:0,0,4	0/0:5,0:5:15:0,15,106	1/1:0,1:1:3:25,3,0	0/0:2,0:2:6:0,6,39	0/0:5,0:5:0:0,0,80	./.:0,0:0:.:0,0,0	0/0:3,0:3:9:0,9,58	./.:1,0:1:.:0,0,0	0/0:1,0:1:3:0,3,32	0/0:13,0:13:39:0,39,350	0/0:1,0:1:3:0,3,29	0/0:5,0:5:15:0,15,129	0/0:2,0:2:6:0,6,37	0/0:9,0:9:0:0,0,221	./.:10,0:10:.:0,0,0	0/0:6,0:6:18:0,18,166	./.:0,0:0:.:0,0,0	./.:1,0:1:.:0,0,0	1/1:0,1:1:3:32,3,0	0/0:5,0:5:0:0,0,9	0/0:17,0:17:51:0,51,440	0/0:4,0:4:0:0,0,61	./.:0,0:0:.:0,0,0	./.:0,0:0:.:0,0,0	./.:0,0:0:.:0,0,0	0/0:81,0:81:99:0,120,1800	0/0:2,0:2:6:0,6,46	./.:0,0:0:.:0,0,0
Pf3D7_01_v3	94872	.	C	T	76.71	PASS	AC=1;AF=0.042;AN=24;BaseQRankSum=0;DP=131;ExcessHet=3.0103;FS=0;InbreedingCoeff=0.3814;MLEAC=3;MLEAF=0.125;MQ=60;MQRankSum=0;QD=25.57;ReadPosRankSum=0;SOR=1.179;VQSLOD=7.39;culprit=FS	GT:AD:DP:GQ:PGT:PID:PL:PS	0/0:3,0:3:0:.:.:0,0,19:.	0/0:2,0:2:6:.:.:0,6,53:.	./.:0,0:0:.:.:.:0,0,0:.	./.:0,0:0:.:.:.:0,0,0:.	0/0:2,0:2:6:.:.:0,6,41:.	./.:0,0:0:.:.:.:0,0,0:.	./.:0,0:0:.:.:.:0,0,0:.	0/0:5,0:5:15:.:.:0,15,121:.	./.:0,0:0:.:.:.:0,0,0:.	0/0:4,0:4:9:.:.:0,9,135:.	./.:0,0:0:.:.:.:0,0,0:.	./.:0,0:0:.:.:.:0,0,0:.	./.:0,0:0:.:.:.:0,0,0:.	0/0:1,0:1:3:.:.:0,3,26:.	./.:1,0:1:.:.:.:0,0,0:.	./.:0,0:0:.:.:.:0,0,0:.	./.:0,0:0:.:.:.:0,0,0:.	./.:0,0:0:.:.:.:0,0,0:.	0/0:2,0:2:6:.:.:0,6,44:.	0|1:1,2:3:3:0|1:94870_C_CAAA:81,0,3:94870	0/0:18,0:18:54:.:.:0,54,478:.	0/0:5,0:5:6:.:.:0,6,90:.	./.:0,0:0:.:.:.:0,0,0:.	./.:0,0:0:.:.:.:0,0,0:.	./.:0,0:0:.:.:.:0,0,0:.	0/0:80,0:80:99:.:.:0,120,1800:.	./.:0,0:0:.:.:.:0,0,0:.	./.:0,0:0:.:.:.:0,0,0:.
Pf3D7_01_v3	94896	.	A	C	134.64	PASS	AC=3;AF=0.214;AN=14;BaseQRankSum=-0.674;DP=128;ExcessHet=0.6367;FS=0;InbreedingCoeff=0.3514;MLEAC=7;MLEAF=0.5;MQ=52.02;MQRankSum=0;QD=27.35;ReadPosRankSum=0.674;SOR=0.916;VQSLOD=8.53;culprit=FS	GT:AD:DP:GQ:PGT:PID:PL:PS	./.:0,0:0:.:.:.:0,0,0:.	0|1:1,1:2:39:0|1:94710_A_T:39,0,39:94710	./.:0,0:0:.:.:.:0,0,0:.	./.:0,0:0:.:.:.:0,0,0:.	./.:0,0:0:.:.:.:0,0,0:.	./.:0,0:0:.:.:.:0,0,0:.	./.:0,0:0:.:.:.:0,0,0:.	0/0:5,0:5:0:.:.:0,0,73:.	./.:0,0:0:.:.:.:0,0,0:.	1|1:0,2:2:6:1|1:94710_A_T:90,6,0:94710	./.:0,0:0:.:.:.:0,0,0:.	./.:0,0:0:.:.:.:0,0,0:.	./.:0,0:0:.:.:.:0,0,0:.	./.:0,0:0:.:.:.:0,0,0:.	0/0:2,0:2:6:.:.:0,6,34:.	./.:0,0:0:.:.:.:0,0,0:.	./.:0,0:0:.:.:.:0,0,0:.	./.:0,0:0:.:.:.:0,0,0:.	./.:0,0:0:.:.:.:0,0,0:.	./.:0,0:0:.:.:.:0,0,0:.	0/0:20,0:20:57:.:.:0,57,855:.	./.:0,0:0:.:.:.:0,0,0:.	./.:0,0:0:.:.:.:0,0,0:.	./.:0,0:0:.:.:.:0,0,0:.	./.:0,0:0:.:.:.:0,0,0:.	0/0:92,0:92:99:.:.:0,120,1800:.	./.:0,0:0:.:.:.:0,0,0:.	./.:0,0:0:.:.:.:0,0,0:.
Pf3D7_01_v3	94899	.	T	G	134.55	PASS	AC=3;AF=0.214;AN=14;BaseQRankSum=0.674;DP=141;ExcessHet=0.6367;FS=0;InbreedingCoeff=0.3524;MLEAC=7;MLEAF=0.5;MQ=52.02;MQRankSum=0;QD=32.53;ReadPosRankSum=-0.674;SOR=0.916;VQSLOD=8.38;culprit=FS	GT:AD:DP:GQ:PGT:PID:PL:PS	./.:0,0:0:.:.:.:0,0,0:.	0|1:1,1:2:39:0|1:94710_A_T:39,0,39:94710	./.:0,0:0:.:.:.:0,0,0:.	./.:0,0:0:.:.:.:0,0,0:.	./.:0,0:0:.:.:.:0,0,0:.	./.:0,0:0:.:.:.:0,0,0:.	./.:0,0:0:.:.:.:0,0,0:.	0/0:4,0:4:0:.:.:0,0,45:.	./.:0,0:0:.:.:.:0,0,0:.	1|1:0,2:2:6:1|1:94710_A_T:90,6,0:94710	./.:0,0:0:.:.:.:0,0,0:.	./.:0,0:0:.:.:.:0,0,0:.	./.:0,0:0:.:.:.:0,0,0:.	./.:0,0:0:.:.:.:0,0,0:.	0/0:2,0:2:6:.:.:0,6,34:.	./.:0,0:0:.:.:.:0,0,0:.	./.:0,0:0:.:.:.:0,0,0:.	./.:0,0:0:.:.:.:0,0,0:.	./.:0,0:0:.:.:.:0,0,0:.	./.:0,0:0:.:.:.:0,0,0:.	0/0:21,0:21:51:.:.:0,51,765:.	./.:0,0:0:.:.:.:0,0,0:.	./.:0,0:0:.:.:.:0,0,0:.	./.:0,0:0:.:.:.:0,0,0:.	./.:0,0:0:.:.:.:0,0,0:.	0/0:104,0:104:74:.:.:0,74,2628:.	./.:0,0:0:.:.:.:0,0,0:.	./.:0,0:0:.:.:.:0,0,0:.
Pf3D7_01_v3	94914	.	T	A	82.6	PASS	AC=1;AF=0.083;AN=12;BaseQRankSum=-0.967;DP=125;ExcessHet=3.0103;FS=0;InbreedingCoeff=0.3572;MLEAC=4;MLEAF=0.333;MQ=60;MQRankSum=0;QD=27.53;ReadPosRankSum=0;SOR=0.223;VQSLOD=8.29;culprit=SOR	GT:AD:DP:GQ:PGT:PID:PL:PS	./.:0,0:0:.:.:.:0,0,0:.	0/0:3,0:3:6:.:.:0,6,90:.	./.:0,0:0:.:.:.:0,0,0:.	./.:0,0:0:.:.:.:0,0,0:.	./.:0,0:0:.:.:.:0,0,0:.	./.:0,0:0:.:.:.:0,0,0:.	./.:0,0:0:.:.:.:0,0,0:.	0|1:1,2:3:36:0|1:94914_T_A:81,0,36:94914	./.:0,0:0:.:.:.:0,0,0:.	./.:0,0:0:.:.:.:0,0,0:.	./.:0,0:0:.:.:.:0,0,0:.	./.:0,0:0:.:.:.:0,0,0:.	./.:0,0:0:.:.:.:0,0,0:.	./.:0,0:0:.:.:.:0,0,0:.	0/0:2,0:2:6:.:.:0,6,34:.	./.:0,0:0:.:.:.:0,0,0:.	./.:0,0:0:.:.:.:0,0,0:.	./.:0,0:0:.:.:.:0,0,0:.	./.:0,0:0:.:.:.:0,0,0:.	./.:0,0:0:.:.:.:0,0,0:.	0/0:19,0:19:54:.:.:0,54,810:.	./.:0,0:0:.:.:.:0,0,0:.	./.:0,0:0:.:.:.:0,0,0:.	./.:0,0:0:.:.:.:0,0,0:.	./.:0,0:0:.:.:.:0,0,0:.	0/0:92,0:92:99:.:.:0,120,1800:.	./.:0,0:0:.:.:.:0,0,0:.	./.:0,0:0:.:.:.:0,0,0:.
Pf3D7_01_v3	94930	.	C	A	42.58	PASS	AC=2;AF=0.125;AN=16;DP=128;ExcessHet=0.1472;FS=0;InbreedingCoeff=0.4225;MLEAC=3;MLEAF=0.188;MQ=60;QD=21.29;SOR=0.693;VQSLOD=6.19;culprit=QD	GT:AD:DP:GQ:PL	./.:0,0:0:.:0,0,0	0/0:2,0:2:6:0,6,42	./.:0,0:0:.:0,0,0	./.:0,0:0:.:0,0,0	./.:0,0:0:.:0,0,0	./.:0,0:0:.:0,0,0	./.:0,0:0:.:0,0,0	0/0:3,0:3:9:0,9,73	./.:0,0:0:.:0,0,0	./.:0,0:0:.:0,0,0	./.:0,0:0:.:0,0,0	./.:0,0:0:.:0,0,0	./.:0,0:0:.:0,0,0	./.:0,0:0:.:0,0,0	0/0:2,0:2:6:0,6,34	1/1:0,2:2:6:48,6,0	0/0:1,0:1:3:0,3,16	./.:0,0:0:.:0,0,0	./.:0,0:0:.:0,0,0	./.:0,0:0:.:0,0,0	0/0:20,0:20:60:0,60,521	./.:0,0:0:.:0,0,0	./.:0,0:0:.:0,0,0	./.:0,0:0:.:0,0,0	./.:0,0:0:.:0,0,0	0/0:92,0:92:99:0,120,1800	./.:0,0:0:.:0,0,0	./.:0,0:0:.:0,0,0
Pf3D7_01_v3	94932	.	T	A	80.2	PASS	AC=1;AF=0.063;AN=16;BaseQRankSum=-0.967;DP=128;ExcessHet=3.0103;FS=0;InbreedingCoeff=0.3554;MLEAC=3;MLEAF=0.188;MQ=60;MQRankSum=0;QD=26.73;ReadPosRankSum=0.967;SOR=0.223;VQSLOD=8.03;culprit=FS	GT:AD:DP:GQ:PGT:PID:PL:PS	./.:0,0:0:.:.:.:0,0,0:.	0/0:2,0:2:6:.:.:0,6,42:.	./.:0,0:0:.:.:.:0,0,0:.	./.:0,0:0:.:.:.:0,0,0:.	./.:0,0:0:.:.:.:0,0,0:.	./.:0,0:0:.:.:.:0,0,0:.	./.:0,0:0:.:.:.:0,0,0:.	0|1:1,2:3:36:0|1:94914_T_A:81,0,36:94914	./.:0,0:0:.:.:.:0,0,0:.	./.:0,0:0:.:.:.:0,0,0:.	./.:0,0:0:.:.:.:0,0,0:.	./.:0,0:0:.:.:.:0,0,0:.	./.:0,0:0:.:.:.:0,0,0:.	./.:0,0:0:.:.:.:0,0,0:.	0/0:2,0:2:6:.:.:0,6,34:.	0/0:2,0:2:6:.:.:0,6,40:.	0/0:1,0:1:3:.:.:0,3,16:.	./.:0,0:0:.:.:.:0,0,0:.	./.:0,0:0:.:.:.:0,0,0:.	./.:0,0:0:.:.:.:0,0,0:.	0/0:20,0:20:60:.:.:0,60,521:.	./.:0,0:0:.:.:.:0,0,0:.	./.:0,0:0:.:.:.:0,0,0:.	./.:0,0:0:.:.:.:0,0,0:.	./.:0,0:0:.:.:.:0,0,0:.	0/0:92,0:92:99:.:.:0,120,1800:.	./.:0,0:0:.:.:.:0,0,0:.	./.:0,0:0:.:.:.:0,0,0:.
Pf3D7_01_v3	94950	.	C	G	43.62	PASS	AC=2;AF=0.125;AN=16;DP=128;ExcessHet=0.1472;FS=0;InbreedingCoeff=0.4215;MLEAC=3;MLEAF=0.188;MQ=60;QD=21.81;SOR=0.693;VQSLOD=6.53;culprit=QD	GT:AD:DP:GQ:PL	./.:0,0:0:.:0,0,0	1/1:0,2:2:6:49,6,0	./.:0,0:0:.:0,0,0	./.:0,0:0:.:0,0,0	./.:0,0:0:.:0,0,0	./.:0,0:0:.:0,0,0	./.:0,0:0:.:0,0,0	0/0:3,0:3:9:0,9,73	./.:0,0:0:.:0,0,0	./.:0,0:0:.:0,0,0	./.:0,0:0:.:0,0,0	./.:0,0:0:.:0,0,0	./.:0,0:0:.:0,0,0	./.:0,0:0:.:0,0,0	0/0:2,0:2:6:0,6,34	0/0:2,0:2:6:0,6,40	0/0:1,0:1:3:0,3,16	./.:0,0:0:.:0,0,0	./.:0,0:0:.:0,0,0	./.:0,0:0:.:0,0,0	0/0:21,0:21:34:0,34,478	./.:0,0:0:.:0,0,0	./.:0,0:0:.:0,0,0	./.:0,0:0:.:0,0,0	./.:0,0:0:.:0,0,0	0/0:92,0:92:99:0,120,1800	./.:0,0:0:.:0,0,0	./.:0,0:0:.:0,0,0
Pf3D7_01_v3	95518	.	G	T	4668.46	PASS	AC=36;AF=1;AN=36;DP=157;ExcessHet=3.0103;FS=0;InbreedingCoeff=0.4311;MLEAC=52;MLEAF=1;MQ=60;POSITIVE_TRAIN_SITE;QD=31.98;SOR=1.308;VQSLOD=9.67;culprit=FS;GENE=stevor%2C pseudogene	GT:AD:DP:GQ:PL	./.:0,0:0:.:0,0,0	1/1:0,2:2:6:64,6,0	./.:1,0:1:.:0,0,0	./.:1,0:1:.:0,0,0	1/1:0,6:6:18:172,18,0	1/1:0,13:13:39:391,39,0	1/1:0,6:6:18:185,18,0	1/1:0,5:5:15:144,15,0	1/1:0,4:4:12:97,12,0	1/1:0,3:3:9:83,9,0	1/1:0,2:2:6:66,6,0	./.:0,0:0:.:0,0,0	./.:1,0:1:.:0,0,0	./.:0,0:0:.:0,0,0	1/1:0,2:2:6:49,6,0	./.:1,0:1:.:0,0,0	1/1:0,12:12:36:350,36,0	./.:0,0:0:.:0,0,0	1/1:0,2:2:6:56,6,0	1/1:0,2:2:6:59,6,0	./.:0,0:0:.:0,0,0	1/1:0,3:3:9:81,9,0	./.:1,0:1:.:0,0,0	./.:0,0:0:.:0,0,0	1/1:0,2:2:6:63,6,0	1/1:0,76:76:99:2339,227,0	./.:0,0:0:.:0,0,0	1/1:0,2:2:6:65,6,0
Pf3D7_01_v3	96596	.	T	A	156.28	PASS	AC=2;AF=0.1;AN=20;DP=83;ExcessHet=0.1472;FS=0;InbreedingCoeff=0.3583;MLEAC=5;MLEAF=0.25;MQ=60;QD=39.31;SOR=1.609;VQSLOD=6.37;culprit=QD	GT:AD:DP:GQ:PGT:PID:PL:PS	./.:0,0:0:.:.:.:0,0,0:.	./.:0,0:0:.:.:.:0,0,0:.	1|1:0,4:4:12:1|1:96596_T_A:160,12,0:96596	./.:0,0:0:.:.:.:0,0,0:.	./.:0,0:0:.:.:.:0,0,0:.	./.:0,0:0:.:.:.:0,0,0:.	./.:0,0:0:.:.:.:0,0,0:.	0/0:1,0:1:3:.:.:0,3,15:.	./.:0,0:0:.:.:.:0,0,0:.	0/0:5,0:5:3:.:.:0,3,45:.	./.:0,0:0:.:.:.:0,0,0:.	./.:0,0:0:.:.:.:0,0,0:.	./.:0,0:0:.:.:.:0,0,0:.	./.:0,0:0:.:.:.:0,0,0:.	0/0:4,0:4:3:.:.:0,3,45:.	0/0:7,0:7:0:.:.:0,0,71:.	0/0:3,0:3:9:.:.:0,9,80:.	./.:0,0:0:.:.:.:0,0,0:.	./.:0,0:0:.:.:.:0,0,0:.	0/0:5,0:5:6:.:.:0,6,90:.	./.:0,0:0:.:.:.:0,0,0:.	0/0:1,0:1:3:.:.:0,3,15:.	0/0:3,0:3:0:.:.:0,0,9:.	./.:0,0:0:.:.:.:0,0,0:.	./.:0,0:0:.:.:.:0,0,0:.	0/0:50,0:50:99:.:.:0,120,1800:.	./.:0,0:0:.:.:.:0,0,0:.	./.:0,0:0:.:.:.:0,0,0:.
Pf3D7_01_v3	96603	.	A	T	165.7	PASS	AC=2;AF=0.167;AN=12;DP=74;ExcessHet=0.3218;FS=0;InbreedingCoeff=0.357;MLEAC=6;MLEAF=0.5;MQ=60;QD=30.74;SOR=1.609;VQSLOD=6.9;culprit=FS	GT:AD:DP:GQ:PGT:PID:PL:PS	./.:0,0:0:.:.:.:0,0,0:.	./.:0,0:0:.:.:.:0,0,0:.	1|1:0,4:4:12:1|1:96596_T_A:160,12,0:96596	./.:0,0:0:.:.:.:0,0,0:.	./.:0,0:0:.:.:.:0,0,0:.	./.:0,0:0:.:.:.:0,0,0:.	./.:0,0:0:.:.:.:0,0,0:.	./.:0,0:0:.:.:.:0,0,0:.	./.:0,0:0:.:.:.:0,0,0:.	0/0:4,0:4:0:.:.:0,0,15:.	./.:0,0:0:.:.:.:0,0,0:.	./.:0,0:0:.:.:.:0,0,0:.	./.:0,0:0:.:.:.:0,0,0:.	./.:0,0:0:.:.:.:0,0,0:.	./.:1,0:1:.:.:.:0,0,0:.	./.:6,0:6:.:.:.:0,0,0:.	0/0:2,0:2:6:.:.:0,6,61:.	./.:0,0:0:.:.:.:0,0,0:.	./.:0,0:0:.:.:.:0,0,0:.	0/0:5,0:5:0:.:.:0,0,37:.	./.:0,0:0:.:.:.:0,0,0:.	0/0:1,0:1:3:.:.:0,3,15:.	./.:1,0:1:.:.:.:0,0,0:.	./.:0,0:0:.:.:.:0,0,0:.	./.:0,0:0:.:.:.:0,0,0:.	0/0:50,0:50:99:.:.:0,120,1800:.	./.:0,0:0:.:.:.:0,0,0:.	./.:0,0:0:.:.:.:0,0,0:.
Pf3D7_01_v3	96604	.	T	C	163.01	PASS	AC=2;AF=0.143;AN=14;DP=75;ExcessHet=0.2482;FS=0;InbreedingCoeff=0.3549;MLEAC=6;MLEAF=0.429;MQ=60;QD=27.52;SOR=1.609;VQSLOD=6.9;culprit=FS	GT:AD:DP:GQ:PGT:PID:PL:PS	./.:0,0:0:.:.:.:0,0,0:.	./.:0,0:0:.:.:.:0,0,0:.	1|1:0,4:4:12:1|1:96596_T_A:160,12,0:96596	./.:0,0:0:.:.:.:0,0,0:.	./.:0,0:0:.:.:.:0,0,0:.	./.:0,0:0:.:.:.:0,0,0:.	./.:0,0:0:.:.:.:0,0,0:.	./.:0,0:0:.:.:.:0,0,0:.	./.:0,0:0:.:.:.:0,0,0:.	0/0:4,0:4:0:.:.:0,0,15:.	./.:0,0:0:.:.:.:0,0,0:.	./.:0,0:0:.:.:.:0,0,0:.	./.:0,0:0:.:.:.:0,0,0:.	./.:0,0:0:.:.:.:0,0,0:.	./.:1,0:1:.:.:.:0,0,0:.	./.:6,0:6:.:.:.:0,0,0:.	0/0:2,0:2:6:.:.:0,6,61:.	./.:0,0:0:.:.:.:0,0,0:.	./.:0,0:0:.:.:.:0,0,0:.	0/0:5,0:5:0:.:.:0,0,37:.	./.:0,0:0:.:.:.:0,0,0:.	0/0:1,0:1:3:.:.:0,3,15:.	./.:1,0:1:.:.:.:0,0,0:.	./.:0,0:0:.:.:.:0,0,0:.	./.:0,0:0:.:.:.:0,0,0:.	0/0:50,0:50:99:.:.:0,120,1800:.	./.:0,0:0:.:.:.:0,0,0:.	0/0:1,0:1:3:.:.:0,3,15:.
Pf3D7_01_v3	98868	.	A	G	3585.75	PASS	AC=30;AF=0.938;AN=32;DP=136;ExcessHet=0.0706;FS=0;InbreedingCoeff=0.4937;MLEAC=48;MLEAF=1;MQ=60;POSITIVE_TRAIN_SITE;QD=28.46;SOR=0.757;VQSLOD=10.26;culprit=FS;GENE=ring-infected erythrocyte surface antigen	GT:AD:DP:GQ:PL	1/1:0,2:2:6:54,6,0	1/1:0,4:4:12:99,12,0	./.:0,0:0:.:0,0,0	1/1:0,3:3:9:78,9,0	1/1:0,6:6:18:136,18,0	./.:0,0:0:.:0,0,0	./.:0,0:0:.:0,0,0	./.:0,0:0:.:0,0,0	./.:0,0:0:.:0,0,0	1/1:0,10:10:30:252,30,0	1/1:0,4:4:12:104,12,0	1/1:0,3:3:9:67,9,0	1/1:0,2:2:6:49,6,0	./.:0,0:0:.:0,0,0	1/1:0,5:5:15:130,15,0	1/1:0,4:4:12:103,12,0	1/1:0,3:3:9:74,9,0	1/1:0,1:1:3:29,3,0	./.:1,0:1:.:0,0,0	./.:0,0:0:.:0,0,0	./.:0,0:0:.:0,0,0	1/1:0,4:4:12:99,12,0	./.:0,0:0:.:0,0,0	./.:0,0:0:.:0,0,0	./.:0,0:0:.:0,0,0	1/1:0,73:74:99:1981,218,0	0/0:3,0:3:9:0,9,58	./.:0,0:0:.:0,0,0
Pf3D7_01_v3	100330	.	A	G	23485	PASS	AC=50;AF=0.962;AN=52;DP=948;ExcessHet=0.0428;FS=0;InbreedingCoeff=0.7163;MLEAC=57;MLEAF=1;MQ=59.97;POSITIVE_TRAIN_SITE;QD=25.69;SOR=0.765;VQSLOD=8.14;culprit=FS;GENE=ring-infected erythrocyte surface antigen	GT:AD:DP:GQ:PGT:PID:PL:PS	1|1:0,24:24:71:1|1:100309_A_T:663,71,0:100309	1/1:0,13:13:39:.:.:346,39,0:.	1/1:0,26:26:76:.:.:638,76,0:.	1/1:0,39:39:99:.:.:1035,117,0:.	1/1:0,20:20:59:.:.:471,59,0:.	1/1:0,23:23:69:.:.:644,69,0:.	1/1:0,8:8:24:.:.:200,24,0:.	1/1:0,70:70:99:.:.:1702,208,0:.	1|1:0,45:45:99:1|1:100330_A_G:1273,134,0:100330	1/1:0,61:61:99:.:.:1573,181,0:.	./.:1,0:1:.:.:.:0,0,0:.	1/1:0,5:5:15:.:.:128,15,0:.	1/1:0,4:4:12:.:.:106,12,0:.	./.:1,0:1:.:.:.:0,0,0:.	1/1:0,16:16:48:.:.:403,48,0:.	1/1:0,4:4:12:.:.:107,12,0:.	1/1:0,47:47:99:.:.:1242,140,0:.	1/1:0,24:24:71:.:.:578,71,0:.	1/1:0,12:12:36:.:.:301,36,0:.	1/1:0,56:56:99:.:.:1365,165,0:.	1/1:0,7:7:21:.:.:173,21,0:.	1/1:0,25:26:73:.:.:578,73,0:.	1/1:0,41:41:99:.:.:1025,122,0:.	1/1:0,10:10:29:.:.:199,29,0:.	1/1:0,233:236:99:.:.:5664,690,0:.	1/1:0,60:60:99:.:.:1633,179,0:.	./.:1,0:1:.:.:.:0,0,0:.	0/0:4,0:4:12:.:.:0,12,88:.
Pf3D7_01_v3	100608	.	A	G	23262.4	PASS	AC=48;AF=0.923;AN=52;DP=966;ExcessHet=0.0445;FS=0;InbreedingCoeff=0.6279;MLEAC=56;MLEAF=1;MQ=60;POSITIVE_TRAIN_SITE;QD=24.83;SOR=0.794;VQSLOD=7.99;culprit=FS;GENE=ring-infected erythrocyte surface antigen	GT:AD:DP:GQ:PGT:PID:PL:PS	1/1:0,24:24:70:.:.:570,70,0:.	1/1:0,26:26:76:.:.:586,76,0:.	1/1:0,32:32:96:.:.:847,96,0:.	1/1:0,43:43:99:.:.:970,125,0:.	1|1:0,17:17:51:1|1:100608_A_G:421,51,0:100608	1/1:0,13:13:39:.:.:345,39,0:.	1/1:0,6:6:18:.:.:136,18,0:.	1/1:0,53:53:99:.:.:1328,158,0:.	1/1:0,32:32:95:.:.:839,95,0:.	1/1:0,58:58:99:.:.:1431,171,0:.	1/1:0,4:4:12:.:.:106,12,0:.	1/1:0,8:8:24:.:.:206,24,0:.	1/1:0,4:4:12:.:.:87,12,0:.	./.:1,0:1:.:.:.:0,0,0:.	1/1:0,13:13:39:.:.:339,39,0:.	1/1:0,3:3:9:.:.:80,9,0:.	1/1:0,46:46:99:.:.:1071,135,0:.	1/1:0,34:34:99:.:.:805,100,0:.	./.:1,0:1:.:.:.:0,0,0:.	1/1:0,58:58:99:.:.:1415,172,0:.	./.:2,0:2:.:.:.:0,0,0:.	1/1:0,34:34:99:.:.:870,102,0:.	1/1:0,33:33:98:.:.:813,98,0:.	1/1:0,9:9:26:.:.:170,26,0:.	1/1:0,299:299:99:.:.:7181,881,0:.	1/1:0,57:57:99:.:.:1517,170,0:.	0/0:1,0:1:3:.:.:0,3,26:.	0/0:6,0:6:0:.:.:0,0,16:.
Pf3D7_01_v3	101269	.	G	T	29229	PASS	AC=58;AF=1;AN=58;BaseQRankSum=0.592;DP=1084;ExcessHet=3.0103;FS=0;InbreedingCoeff=0.4497;MLEAC=60;MLEAF=1;MQ=60;MQRankSum=0;POSITIVE_TRAIN_SITE;QD=27.81;ReadPosRankSum=-1.459;SOR=0.272;VQSLOD=8.54;culprit=FS;GENE=ring-infected erythrocyte surface antigen	GT:AD:DP:GQ:PGT:PID:PL:PS	1/1:0,40:40:99:.:.:1181,120,0:.	1/1:0,28:28:83:.:.:751,83,0:.	1/1:0,8:8:24:.:.:218,24,0:.	1/1:0,24:24:72:.:.:678,72,0:.	1/1:0,73:73:99:.:.:1947,218,0:.	1/1:0,56:57:99:.:.:1530,167,0:.	1/1:0,40:41:99:.:.:1144,119,0:.	1/1:0,68:68:99:.:.:1852,203,0:.	1/1:0,89:89:99:.:.:2374,265,0:.	1/1:0,72:72:99:.:.:1978,215,0:.	1/1:0,85:85:99:.:.:2295,254,0:.	1/1:0,4:4:12:.:.:130,12,0:.	1/1:0,6:6:18:.:.:193,18,0:.	1/1:0,6:6:18:.:.:143,18,0:.	1/1:0,61:62:99:.:.:1582,182,0:.	1/1:0,17:17:51:.:.:498,51,0:.	1/1:0,76:77:99:.:.:2172,227,0:.	1/1:0,24:24:71:.:.:618,71,0:.	1/1:0,18:18:53:.:.:460,53,0:.	1/1:0,37:37:99:.:.:979,111,0:.	1/1:0,12:12:36:.:.:337,36,0:.	1/1:0,20:20:60:.:.:520,60,0:.	1/1:0,39:39:99:.:.:1031,116,0:.	./.:0,0:0:.:.:.:0,0,0:.	1|1:0,20:20:60:1|1:101265_A_G:557,60,0:101265	1/1:0,75:75:99:.:.:2133,223,0:.	1/1:0,7:7:21:.:.:208,21,0:.	1/1:1,11:12:8:.:.:280,8,0:.
Pf3D7_01_v3	101648	.	A	C	4262.28	PASS	AC=36;AF=1;AN=36;DP=256;ExcessHet=3.0103;FS=0;InbreedingCoeff=0.4652;MLEAC=53;MLEAF=1;MQ=60;POSITIVE_TRAIN_SITE;QD=28.42;SOR=0.952;VQSLOD=8.8;culprit=FS;GENE=ring-infected erythrocyte surface antigen	GT:AD:DP:GQ:PGT:PID:PL:PS	1/1:0,4:4:12:.:.:104,12,0:.	./.:7,0:7:.:.:.:0,0,0:.	1|1:0,4:4:12:1|1:101648_A_C:145,12,0:101648	./.:14,0:14:.:.:.:0,0,0:.	1/1:0,16:16:47:.:.:372,47,0:.	./.:21,0:21:.:.:.:0,0,0:.	./.:18,0:18:.:.:.:0,0,0:.	1/1:0,3:6:9:.:.:78,9,0:.	1|1:0,15:15:45:1|1:101648_A_C:427,45,0:101648	./.:2,0:2:.:.:.:0,0,0:.	1/1:0,13:13:39:.:.:332,39,0:.	./.:2,0:2:.:.:.:0,0,0:.	./.:2,0:2:.:.:.:0,0,0:.	./.:0,0:0:.:.:.:0,0,0:.	1/1:0,4:4:12:.:.:102,12,0:.	1/1:0,7:7:20:.:.:137,20,0:.	1/1:0,2:2:6:.:.:50,6,0:.	1/1:0,4:4:12:.:.:100,12,0:.	1|1:0,2:2:6:1|1:101648_A_C:51,6,0:101648	./.:9,0:9:.:.:.:0,0,0:.	1|1:0,2:2:6:1|1:101648_A_C:73,6,0:101648	./.:14,0:14:.:.:.:0,0,0:.	./.:8,0:8:.:.:.:0,0,0:.	./.:0,0:0:.:.:.:0,0,0:.	1/1:0,3:3:9:.:.:57,9,0:.	1/1:0,60:60:99:.:.:1587,179,0:.	1/1:0,3:3:9:.:.:79,9,0:.	1/1:0,4:4:12:.:.:104,12,0:.
Pf3D7_01_v3	101767	.	A	C	830.35	PASS	AC=10;AF=0.294;AN=34;DP=116;ExcessHet=0.0005;FS=0;InbreedingCoeff=0.4008;MLEAC=19;MLEAF=0.559;MQ=57.26;QD=30.34;SOR=1.292;VQSLOD=8.31;culprit=FS;GENE=ring-infected erythrocyte surface antigen	GT:AD:DP:GQ:PGT:PID:PL:PS	0/0:5,0:5:0:.:.:0,0,69:.	./.:0,0:0:.:.:.:0,0,0:.	./.:3,0:3:.:.:.:0,0,0:.	0/0:2,0:2:6:.:.:0,6,40:.	0/0:4,0:4:0:.:.:0,0,40:.	1|1:0,4:4:12:1|1:101759_TTGA_T:180,12,0:101759	1|1:0,3:3:9:1|1:101759_TTGA_T:135,9,0:101759	0/0:1,0:1:3:.:.:0,3,21:.	1|1:0,3:4:9:1|1:101759_TTGA_T:135,9,0:101759	./.:0,0:0:.:.:.:0,0,0:.	0/0:4,0:4:0:.:.:0,0,3:.	./.:1,0:1:.:.:.:0,0,0:.	./.:0,0:0:.:.:.:0,0,0:.	0/0:1,0:1:3:.:.:0,3,28:.	1|1:0,2:2:6:1|1:101759_TTGA_T:90,6,0:101759	./.:2,0:2:.:.:.:0,0,0:.	0/0:1,0:1:3:.:.:0,3,29:.	0/0:3,0:3:9:.:.:0,9,70:.	./.:2,0:2:.:.:.:0,0,0:.	./.:0,0:0:.:.:.:0,0,0:.	./.:2,0:2:.:.:.:0,0,0:.	./.:2,0:2:.:.:.:0,0,0:.	./.:0,0:0:.:.:.:0,0,0:.	0/0:1,0:1:3:.:.:0,3,13:.	./.:2,0:2:.:.:.:0,0,0:.	0/0:58,0:58:0:.:.:0,0,59:.	0/0:1,0:1:3:.:.:0,3,31:.	0/0:2,0:2:6:.:.:0,6,43:.
Pf3D7_01_v3	101783	.	T	C	811.34	PASS	AC=10;AF=0.278;AN=36;DP=119;ExcessHet=0.0001;FS=0;InbreedingCoeff=0.44;MLEAC=16;MLEAF=0.444;MQ=57.26;QD=27.76;SOR=1.292;VQSLOD=7.88;culprit=FS;GENE=ring-infected erythrocyte surface antigen	GT:AD:DP:GQ:PGT:PID:PL:PS	./.:5,0:5:.:.:.:0,0,0:.	0/0:1,0:1:3:.:.:0,3,16:.	./.:3,0:3:.:.:.:0,0,0:.	0/0:2,0:2:6:.:.:0,6,37:.	./.:2,0:2:.:.:.:0,0,0:.	1|1:0,4:4:12:1|1:101759_TTGA_T:180,12,0:101759	1|1:0,3:3:9:1|1:101759_TTGA_T:135,9,0:101759	0/0:1,0:1:3:.:.:0,3,19:.	1|1:0,3:4:9:1|1:101759_TTGA_T:135,9,0:101759	./.:0,0:0:.:.:.:0,0,0:.	0/0:5,0:5:12:.:.:0,12,180:.	0/0:1,0:1:3:.:.:0,3,15:.	./.:0,0:0:.:.:.:0,0,0:.	0/0:1,0:1:3:.:.:0,3,28:.	1|1:0,2:2:6:1|1:101759_TTGA_T:90,6,0:101759	./.:2,0:2:.:.:.:0,0,0:.	0/0:1,0:1:3:.:.:0,3,22:.	0/0:3,0:3:9:.:.:0,9,70:.	0/0:3,0:3:0:.:.:0,0,30:.	./.:0,0:0:.:.:.:0,0,0:.	./.:3,0:3:.:.:.:0,0,0:.	./.:2,0:2:.:.:.:0,0,0:.	./.:0,0:0:.:.:.:0,0,0:.	0/0:1,0:1:3:.:.:0,3,13:.	./.:4,0:4:.:.:.:0,0,0:.	./.:56,0:56:.:.:.:0,0,0:.	0/0:1,0:1:3:.:.:0,3,15:.	0/0:2,0:2:6:.:.:0,6,33:.
Pf3D7_01_v3	101784	.	A	T	832.84	PASS	AC=10;AF=0.455;AN=22;DP=118;ExcessHet=0.0152;FS=0;InbreedingCoeff=0.3755;MLEAC=24;MLEAF=1;MQ=56.03;QD=30.83;SOR=1.292;VQSLOD=7.72;culprit=FS;GENE=ring-infected erythrocyte surface antigen	GT:AD:DP:GQ:PGT:PID:PL:PS	./.:5,0:5:.:.:.:0,0,0:.	./.:1,0:1:.:.:.:0,0,0:.	./.:3,0:3:.:.:.:0,0,0:.	./.:2,0:2:.:.:.:0,0,0:.	./.:2,0:2:.:.:.:0,0,0:.	1|1:0,3:3:9:1|1:101759_TTGA_T:135,9,0:101759	1|1:0,3:3:9:1|1:101759_TTGA_T:135,9,0:101759	./.:0,0:1:.:.:.:0,0,0:.	1|1:0,3:4:9:1|1:101759_TTGA_T:135,9,0:101759	./.:0,0:0:.:.:.:0,0,0:.	0/0:5,0:5:0:.:.:0,0,32:.	0/0:1,0:1:3:.:.:0,3,15:.	./.:0,0:0:.:.:.:0,0,0:.	./.:1,0:1:.:.:.:0,0,0:.	1|1:0,2:2:6:1|1:101759_TTGA_T:90,6,0:101759	./.:2,0:2:.:.:.:0,0,0:.	./.:3,0:3:.:.:.:0,0,0:.	0/0:3,0:3:0:.:.:0,0,16:.	0/0:3,0:3:0:.:.:0,0,30:.	./.:0,0:0:.:.:.:0,0,0:.	./.:3,0:3:.:.:.:0,0,0:.	./.:2,0:2:.:.:.:0,0,0:.	./.:0,0:0:.:.:.:0,0,0:.	0/0:1,0:1:3:.:.:0,3,13:.	./.:4,0:4:.:.:.:0,0,0:.	./.:56,0:56:.:.:.:0,0,0:.	0/0:1,0:1:3:.:.:0,3,15:.	./.:0,0:0:.:.:.:0,0,0:.
Pf3D7_01_v3	101808	.	A	T	354.92	PASS	AC=6;AF=0.167;AN=36;DP=119;ExcessHet=0.0021;FS=0;InbreedingCoeff=0.3247;MLEAC=10;MLEAF=0.278;MQ=54.05;QD=29.27;SOR=1.402;VQSLOD=7.8;culprit=FS;GENE=ring-infected erythrocyte surface antigen	GT:AD:DP:GQ:PGT:PID:PL:PS	0/0:8,0:8:0:.:.:0,0,151:.	0/0:1,0:1:3:.:.:0,3,19:.	./.:0,0:0:.:.:.:0,0,0:.	0/0:3,0:3:9:.:.:0,9,77:.	./.:2,0:2:.:.:.:0,0,0:.	0/0:1,0:1:3:.:.:0,3,15:.	1|1:0,2:2:6:1|1:101759_TTGA_T:90,6,0:101759	0/0:4,0:4:12:.:.:0,12,97:.	1|1:0,1:2:3:1|1:101759_TTGA_T:45,3,0:101759	./.:1,0:1:.:.:.:0,0,0:.	0/0:3,0:3:0:.:.:0,0,42:.	0/0:1,0:1:3:.:.:0,3,14:.	./.:0,0:0:.:.:.:0,0,0:.	./.:1,0:1:.:.:.:0,0,0:.	./.:0,0:0:.:.:.:0,0,0:.	./.:1,0:1:.:.:.:0,0,0:.	./.:2,0:2:.:.:.:0,0,0:.	0/0:3,0:3:0:.:.:0,0,24:.	./.:4,0:4:.:.:.:0,0,0:.	./.:0,0:0:.:.:.:0,0,0:.	0/0:3,0:3:9:.:.:0,9,70:.	./.:2,0:2:.:.:.:0,0,0:.	./.:0,0:0:.:.:.:0,0,0:.	0/0:1,0:1:3:.:.:0,3,13:.	0/0:9,0:9:0:.:.:0,0,101:.	0/0:56,0:56:0:.:.:0,0,161:.	0/0:1,0:1:3:.:.:0,3,15:.	0/0:2,0:2:6:.:.:0,6,34:.
Pf3D7_01_v3	102042	.	A	T	47.26	PASS	AC=2;AF=0.091;AN=22;DP=64;ExcessHet=0.1703;FS=0;InbreedingCoeff=0.3242;MLEAC=4;MLEAF=0.182;MQ=60;QD=23.63;SOR=0.368;VQSLOD=6.57;culprit=FS;GENE=ring-infected erythrocyte surface antigen	GT:AD:DP:GQ:PGT:PID:PL:PS	./.:4,0:4:.:.:.:0,0,0:.	./.:0,0:0:.:.:.:0,0,0:.	./.:1,0:1:.:.:.:0,0,0:.	0/0:2,0:2:6:.:.:0,6,47:.	./.:1,0:1:.:.:.:0,0,0:.	0/0:2,0:2:0:.:.:0,0,8:.	./.:7,0:7:.:.:.:0,0,0:.	0|0:0,0:0:1:0|1:102041_TAGAAGAAAA_T:0,1,2:102041	1|1:0,2:2:6:1|1:102040_G_A:49,6,0:102040	0|0:3,0:3:3:0|1:102041_TAGAAGAAAA_T:0,3,6:102041	0/0:2,0:2:0:.:.:0,0,3:.	./.:0,0:0:.:.:.:0,0,0:.	0/0:1,0:1:3:.:.:0,3,25:.	0/0:1,0:1:3:.:.:0,3,15:.	./.:4,0:4:.:.:.:0,0,0:.	./.:1,0:1:.:.:.:0,0,0:.	./.:1,0:1:.:.:.:0,0,0:.	0/0:1,0:1:3:.:.:0,3,25:.	./.:0,0:0:.:.:.:0,0,0:.	./.:0,0:0:.:.:.:0,0,0:.	./.:3,0:3:.:.:.:0,0,0:.	./.:1,0:1:.:.:.:0,0,0:.	./.:5,0:5:.:.:.:0,0,0:.	./.:0,0:0:.:.:.:0,0,0:.	./.:8,0:8:.:.:.:0,0,0:.	.|.:0,0:.:.:0|1:102041_TAGAAGAAAA_T:.:102041	./.:0,0:0:.:.:.:0,0,0:.	0/0:2,0:2:6:.:.:0,6,36:.
Pf3D7_01_v3	102065	.	A	T	41	PASS	AC=2;AF=0.056;AN=36;DP=108;ExcessHet=0.0877;FS=0;InbreedingCoeff=0.2574;MLEAC=3;MLEAF=0.083;MQ=60;QD=20.5;SOR=0.693;VQSLOD=6.05;culprit=QD;GENE=ring-infected erythrocyte surface antigen	GT:AD:DP:GQ:PGT:PID:PL:PS	0/0:12,0:12:0:.:.:0,0,126:.	0/0:3,0:3:9:.:.:0,9,59:.	0/0:1,0:1:3:.:.:0,3,15:.	./.:4,0:4:.:.:.:0,0,0:.	./.:5,0:5:.:.:.:0,0,0:.	./.:5,0:5:.:.:.:0,0,0:.	0/0:2,0:2:6:.:.:0,6,38:.	0/0:1,0:1:3:.:.:0,3,25:.	1|1:0,2:2:6:1|1:102040_G_A:49,6,0:102040	0|0:4,0:4:7:0|1:102041_TAGAAGAAAA_T:0,7,38:102041	0/0:5,0:5:0:.:.:0,0,80:.	./.:7,0:7:.:.:.:0,0,1:.	./.:0,0:0:.:.:.:0,0,0:.	0/0:1,0:1:3:.:.:0,3,15:.	0/0:2,0:2:0:.:.:0,0,13:.	./.:0,0:0:.:.:.:0,0,0:.	0/0:2,0:2:3:.:.:0,3,45:.	./.:2,0:2:.:.:.:0,0,0:.	0/0:1,0:1:3:.:.:0,3,24:.	./.:0,0:0:.:.:.:0,0,0:.	0/0:6,0:6:0:.:.:0,0,94:.	0/0:1,0:1:3:.:.:0,3,15:.	0/0:7,0:7:4:.:.:0,4,163:.	./.:0,0:0:.:.:.:0,0,0:.	0/0:14,0:14:0:.:.:0,0,260:.	0|0:0,0:0:1:0|1:102041_TAGAAGAAAA_T:0,1,1:102041	./.:0,0:0:.:.:.:0,0,0:.	0/0:2,0:2:6:.:.:0,6,49:.
Pf3D7_01_v3	104519	.	A	T	111.34	PASS	AC=2;AF=0.333;AN=6;DP=80;ExcessHet=0.7918;FS=0;InbreedingCoeff=0.3707;MLEAC=8;MLEAF=1;MQ=60;QD=27.83;SOR=0.693;VQSLOD=8.8;culprit=FS	GT:AD:DP:GQ:PL	./.:0,0:0:.:0,0,0	./.:0,0:0:.:0,0,0	./.:0,0:0:.:0,0,0	./.:0,0:0:.:0,0,0	./.:1,0:1:.:0,0,0	./.:0,0:0:.:0,0,0	./.:0,0:0:.:0,0,0	./.:0,0:0:.:0,0,0	./.:0,0:0:.:0,0,0	./.:0,0:0:.:0,0,0	./.:0,0:0:.:0,0,0	./.:0,0:0:.:0,0,0	./.:0,0:0:.:0,0,0	0/0:2,0:2:0:0,0,2	./.:0,0:0:.:0,0,0	1/1:0,4:4:12:97,12,0	./.:0,0:0:.:0,0,0	./.:0,0:0:.:0,0,0	./.:0,0:0:.:0,0,0	./.:0,0:0:.:0,0,0	./.:0,0:0:.:0,0,0	./.:0,0:0:.:0,0,0	./.:0,0:0:.:0,0,0	./.:0,0:0:.:0,0,0	./.:0,0:0:.:0,0,0	0/0:72,0:72:99:0,120,1800	./.:1,0:1:.:0,0,0	./.:0,0:0:.:0,0,0
Pf3D7_01_v3	104602	.	T	C	47.65	PASS	AC=2;AF=0.167;AN=12;DP=84;ExcessHet=0.202;FS=0;InbreedingCoeff=0.3986;MLEAC=4;MLEAF=0.333;MQ=60;QD=23.82;SOR=0.693;VQSLOD=7.53;culprit=FS	GT:AD:DP:GQ:PL	./.:0,0:0:.:0,0,0	./.:0,0:0:.:0,0,0	./.:0,0:0:.:0,0,0	./.:0,0:0:.:0,0,0	0/0:1,0:1:3:0,3,16	./.:0,0:0:.:0,0,0	./.:0,0:0:.:0,0,0	./.:0,0:0:.:0,0,0	./.:0,0:0:.:0,0,0	./.:0,0:0:.:0,0,0	./.:0,0:0:.:0,0,0	./.:0,0:0:.:0,0,0	./.:0,0:0:.:0,0,0	0/0:3,0:3:9:0,9,66	1/1:0,2:2:6:49,6,0	0/0:4,0:4:12:0,12,82	./.:0,0:0:.:0,0,0	./.:0,0:0:.:0,0,0	./.:0,0:0:.:0,0,0	./.:0,0:0:.:0,0,0	./.:0,0:0:.:0,0,0	./.:0,0:0:.:0,0,0	./.:0,0:0:.:0,0,0	./.:0,0:0:.:0,0,0	./.:0,0:0:.:0,0,0	0/0:72,0:72:99:0,120,1800	0/0:2,0:2:6:0,6,40	./.:0,0:0:.:0,0,0
Pf3D7_01_v3	107519	.	T	C	17310.2	PASS	AC=54;AF=0.964;AN=56;DP=722;ExcessHet=0.0397;FS=0;InbreedingCoeff=0.7338;MLEAC=57;MLEAF=1;MQ=60;POSITIVE_TRAIN_SITE;QD=25.12;SOR=0.737;VQSLOD=8.52;culprit=FS;GENE=lysophospholipase%2C putative%2C pseudogene	GT:AD:DP:GQ:PL	1/1:0,30:30:89:720,89,0	1/1:0,16:16:48:417,48,0	1/1:0,29:29:85:688,85,0	1/1:0,21:21:63:536,63,0	1/1:0,15:15:45:368,45,0	1/1:0,40:40:99:941,118,0	1/1:0,65:65:99:1606,193,0	1/1:0,30:30:88:701,88,0	1/1:0,80:81:99:1963,238,0	1/1:0,11:11:33:262,33,0	1/1:0,4:4:12:104,12,0	1/1:0,11:11:33:273,33,0	1/1:0,16:16:47:397,47,0	1/1:0,5:5:15:126,15,0	1/1:0,46:46:99:1067,135,0	1/1:0,23:24:67:516,67,0	1/1:0,19:19:57:486,57,0	1/1:0,2:2:6:37,6,0	1/1:0,29:29:85:675,85,0	1/1:0,22:22:64:498,64,0	1/1:0,3:3:9:77,9,0	1/1:0,11:11:33:283,33,0	1/1:0,19:19:57:485,57,0	./.:0,0:0:.:0,0,0	1/1:0,6:7:17:154,17,0	1/1:0,74:75:99:2031,221,0	./.:0,0:0:.:0,0,0	0/0:11,0:11:33:0,33,295
Pf3D7_01_v3	107756	.	T	G	10241.9	PASS	AC=44;AF=0.957;AN=46;DP=449;ExcessHet=0.0485;FS=0;InbreedingCoeff=0.6697;MLEAC=55;MLEAF=1;MQ=59.93;POSITIVE_TRAIN_SITE;QD=27.91;SOR=0.795;VQSLOD=8.86;culprit=DP;GENE=lysophospholipase%2C putative%2C pseudogene	GT:AD:DP:GQ:PGT:PID:PL:PS	1|1:0,19:19:57:1|1:107756_T_G:552,57,0:107756	1/1:0,10:10:30:.:.:251,30,0:.	./.:5,0:5:.:.:.:0,0,0:.	1/1:0,12:12:36:.:.:354,36,0:.	./.:19,0:19:.:.:.:0,0,0:.	1/1:0,17:17:51:.:.:489,51,0:.	1/1:0,34:34:99:.:.:855,101,0:.	1/1:0,22:23:66:.:.:565,66,0:.	1/1:0,38:39:99:.:.:1106,114,0:.	1/1:0,15:15:45:.:.:377,45,0:.	./.:2,0:2:.:.:.:0,0,0:.	1/1:0,5:5:15:.:.:139,15,0:.	1/1:0,5:5:15:.:.:132,15,0:.	1/1:0,10:10:30:.:.:249,30,0:.	1/1:0,12:12:36:.:.:324,36,0:.	1/1:0,4:4:12:.:.:119,12,0:.	1/1:0,18:18:54:.:.:474,54,0:.	./.:0,0:0:.:.:.:0,0,0:.	1/1:0,8:8:24:.:.:201,24,0:.	1/1:0,16:16:48:.:.:434,48,0:.	1|1:0,4:4:12:1|1:107756_T_G:180,12,0:107756	1/1:0,8:8:24:.:.:193,24,0:.	1|1:0,10:10:30:1|1:107756_T_G:322,30,0:107756	./.:0,0:0:.:.:.:0,0,0:.	1/1:0,4:4:12:.:.:100,12,0:.	1/1:0,74:75:99:.:.:1938,220,0:.	./.:0,0:0:.:.:.:0,0,0:.	0/0:31,0:31:93:.:.:0,93,940:.
Pf3D7_01_v3	107784	.	A	C	155.65	PASS	AC=2;AF=0.037;AN=54;DP=410;ExcessHet=0.0412;FS=0;InbreedingCoeff=0.5078;MLEAC=1;MLEAF=0.019;MQ=60;QD=28.4;SOR=0.693;VQSLOD=7.27;culprit=DP;GENE=lysophospholipase%2C putative%2C pseudogene	GT:AD:DP:GQ:PGT:PID:PL:PS	0/0:18,0:18:36:.:.:0,36,540:.	0/0:9,0:9:21:.:.:0,21,315:.	0/0:3,0:3:9:.:.:0,9,72:.	0/0:12,0:12:18:.:.:0,18,270:.	0/0:18,0:18:9:.:.:0,9,135:.	0/0:14,0:14:33:.:.:0,33,495:.	0/0:38,0:38:66:.:.:0,66,990:.	0/0:22,0:22:45:.:.:0,45,675:.	0/0:32,0:32:60:.:.:0,60,900:.	0/0:8,0:8:15:.:.:0,15,225:.	./.:0,0:0:.:.:.:0,0,0:.	0/0:4,0:4:6:.:.:0,6,90:.	0/0:4,0:4:6:.:.:0,6,90:.	0/0:8,0:8:24:.:.:0,24,208:.	0/0:9,0:9:12:.:.:0,12,180:.	0/0:4,0:4:3:.:.:0,3,45:.	0/0:19,0:19:33:.:.:0,33,495:.	0/0:2,0:2:6:.:.:0,6,44:.	0/0:6,0:6:9:.:.:0,9,135:.	0/0:16,0:16:30:.:.:0,30,450:.	1|1:0,4:4:12:1|1:107756_T_G:180,12,0:107756	0/0:7,0:7:3:.:.:0,3,45:.	0/0:8,0:8:24:.:.:0,24,205:.	./.:0,0:0:.:.:.:0,0,0:.	0/0:7,0:7:21:.:.:0,21,174:.	0/0:76,0:76:99:.:.:0,120,1800:.	./.:0,0:0:.:.:.:0,0,0:.	0/0:36,0:36:99:.:.:0,99,1095:.
Pf3D7_01_v3	108071	.	T	C	67.94	PASS	AC=1;AF=0.023;AN=44;BaseQRankSum=-0.967;DP=198;ExcessHet=3.0103;FS=0;InbreedingCoeff=0.2284;MLEAC=2;MLEAF=0.045;MQ=60;MQRankSum=0;QD=22.65;ReadPosRankSum=-0.967;SOR=0.223;VQSLOD=6.29;culprit=FS;GENE=lysophospholipase%2C putative%2C pseudogene	GT:AD:DP:GQ:PGT:PID:PL:PS	0/0:12,0:12:0:.:.:0,0,217:.	./.:0,0:0:.:.:.:0,0,0:.	0/0:1,0:1:3:.:.:0,3,15:.	0/0:2,0:2:6:.:.:0,6,47:.	0/0:3,0:3:9:.:.:0,9,60:.	0/0:7,0:7:18:.:.:0,18,270:.	0|1:1,2:3:36:0|1:108071_T_C:77,0,36:108071	0/0:4,0:4:6:.:.:0,6,90:.	0/0:16,0:16:5:.:.:0,5,299:.	0/0:8,0:8:0:.:.:0,0,149:.	0/0:2,0:2:6:.:.:0,6,40:.	0/0:7,0:7:0:.:.:0,0,93:.	0/0:5,0:5:12:.:.:0,12,180:.	./.:0,0:0:.:.:.:0,0,0:.	0/0:7,0:7:18:.:.:0,18,270:.	./.:0,0:0:.:.:.:0,0,0:.	0/0:9,0:9:0:.:.:0,0,158:.	./.:0,0:0:.:.:.:0,0,0:.	0/0:3,0:3:9:.:.:0,9,71:.	0/0:6,0:6:12:.:.:0,12,180:.	./.:0,0:0:.:.:.:0,0,0:.	0/0:7,0:7:0:.:.:0,0,125:.	0/0:4,0:4:12:.:.:0,12,101:.	./.:0,0:0:.:.:.:0,0,0:.	./.:0,0:0:.:.:.:0,0,0:.	0/0:53,0:53:99:.:.:0,106,1539:.	./.:0,0:0:.:.:.:0,0,0:.	0/0:30,0:30:52:.:.:0,52,670:.
Pf3D7_01_v3	108449	.	G	A	322.71	PASS	AC=2;AF=1;AN=2;DP=13;ExcessHet=3.0103;FS=0;InbreedingCoeff=0.3546;MLEAC=12;MLEAF=1;MQ=58.28;QD=27.48;SOR=0.693;VQSLOD=8.09;culprit=FS	GT:AD:DP:GQ:PGT:PID:PL:PS	./.:0,0:0:.:.:.:0,0,0:.	./.:0,0:0:.:.:.:0,0,0:.	./.:0,0:0:.:.:.:0,0,0:.	./.:0,0:0:.:.:.:0,0,0:.	./.:0,0:0:.:.:.:0,0,0:.	./.:0,0:0:.:.:.:0,0,0:.	./.:0,0:0:.:.:.:0,0,0:.	./.:0,0:0:.:.:.:0,0,0:.	./.:0,0:0:.:.:.:0,0,0:.	./.:0,0:0:.:.:.:0,0,0:.	./.:0,0:0:.:.:.:0,0,0:.	./.:0,0:0:.:.:.:0,0,0:.	./.:0,0:0:.:.:.:0,0,0:.	./.:0,0:0:.:.:.:0,0,0:.	./.:0,0:0:.:.:.:0,0,0:.	./.:0,0:0:.:.:.:0,0,0:.	./.:0,0:0:.:.:.:0,0,0:.	./.:0,0:0:.:.:.:0,0,0:.	./.:0,0:0:.:.:.:0,0,0:.	./.:0,0:0:.:.:.:0,0,0:.	./.:0,0:0:.:.:.:0,0,0:.	./.:0,0:0:.:.:.:0,0,0:.	./.:0,0:0:.:.:.:0,0,0:.	./.:0,0:0:.:.:.:0,0,0:.	./.:0,0:0:.:.:.:0,0,0:.	1|1:0,8:12:24:1|1:108449_G_A:289,24,0:108449	./.:0,0:0:.:.:.:0,0,0:.	./.:0,0:0:.:.:.:0,0,0:.
Pf3D7_01_v3	109146	.	A	G	1206.58	PASS	AC=10;AF=1;AN=10;DP=49;ExcessHet=3.0103;FS=0;InbreedingCoeff=0.3965;MLEAC=32;MLEAF=1;MQ=60;POSITIVE_TRAIN_SITE;QD=28.73;SOR=0.788;VQSLOD=10.5;culprit=FS	GT:AD:DP:GQ:PL	1/1:0,3:3:9:76,9,0	./.:0,0:0:.:0,0,0	./.:0,0:0:.:0,0,0	./.:0,0:0:.:0,0,0	./.:0,0:0:.:0,0,0	./.:1,0:1:.:0,0,0	./.:0,0:0:.:0,0,0	./.:1,0:1:.:0,0,0	./.:0,0:0:.:0,0,0	./.:2,0:2:.:0,0,0	1/1:0,2:2:6:49,6,0	./.:0,0:0:.:0,0,0	./.:0,0:0:.:0,0,0	1/1:0,8:8:24:198,24,0	./.:1,0:1:.:0,0,0	./.:0,0:0:.:0,0,0	./.:1,0:1:.:0,0,0	./.:0,0:0:.:0,0,0	1/1:0,2:2:6:54,6,0	./.:0,0:0:.:0,0,0	./.:1,0:1:.:0,0,0	./.:0,0:0:.:0,0,0	./.:0,0:0:.:0,0,0	./.:0,0:0:.:0,0,0	./.:0,0:0:.:0,0,0	1/1:0,27:27:80:701,80,0	./.:0,0:0:.:0,0,0	./.:0,0:0:.:0,0,0
Pf3D7_01_v3	109311	.	A	G	105.77	PASS	AC=2;AF=0.048;AN=42;DP=114;ExcessHet=0.0533;FS=0;InbreedingCoeff=0.3688;MLEAC=2;MLEAF=0.048;MQ=60;QD=29.55;SOR=1.179;VQSLOD=8.54;culprit=FS	GT:AD:DP:GQ:PGT:PID:PL:PS	0/0:4,0:4:6:.:.:0,6,90:.	0/0:1,0:1:3:.:.:0,3,19:.	0/0:1,0:1:3:.:.:0,3,15:.	./.:0,0:0:.:.:.:0,0,0:.	0/0:1,0:1:3:.:.:0,3,29:.	0/0:2,0:2:3:.:.:0,3,45:.	0/0:1,0:1:3:.:.:0,3,20:.	0/0:3,0:3:6:.:.:0,6,90:.	./.:0,0:0:.:.:.:0,0,0:.	0/0:5,0:5:9:.:.:0,9,135:.	0/0:3,0:3:6:.:.:0,6,90:.	0/0:4,0:4:3:.:.:0,3,45:.	./.:0,0:0:.:.:.:0,0,0:.	0/0:10,0:10:18:.:.:0,18,270:.	0/0:9,0:9:18:.:.:0,18,270:.	1|1:0,3:3:9:1|1:109311_A_G:123,9,0:109311	0/0:3,0:3:9:.:.:0,9,75:.	./.:0,0:0:.:.:.:0,0,0:.	0/0:2,0:2:3:.:.:0,3,45:.	0/0:4,0:4:12:.:.:0,12,102:.	./.:0,0:0:.:.:.:0,0,0:.	./.:0,0:0:.:.:.:0,0,0:.	0/0:3,0:3:9:.:.:0,9,78:.	./.:0,0:0:.:.:.:0,0,0:.	0/0:1,0:1:3:.:.:0,3,14:.	0/0:49,0:49:99:.:.:0,101,1181:.	./.:0,0:0:.:.:.:0,0,0:.	./.:0,0:0:.:.:.:0,0,0:.
Pf3D7_01_v3	109319	.	C	T	108.35	PASS	AC=2;AF=0.05;AN=40;DP=108;ExcessHet=0.0706;FS=0;InbreedingCoeff=0.3266;MLEAC=2;MLEAF=0.05;MQ=60;QD=23.12;SOR=1.179;VQSLOD=6.35;culprit=FS	GT:AD:DP:GQ:PGT:PID:PL:PS	0/0:3,0:3:0:.:.:0,0,27:.	0/0:1,0:1:3:.:.:0,3,19:.	0/0:1,0:1:3:.:.:0,3,15:.	./.:0,0:0:.:.:.:0,0,0:.	0/0:2,0:2:6:.:.:0,6,50:.	0/0:2,0:2:0:.:.:0,0,5:.	0/0:1,0:1:3:.:.:0,3,20:.	0/0:3,0:3:0:.:.:0,0,34:.	./.:0,0:0:.:.:.:0,0,0:.	0/0:4,0:4:0:.:.:0,0,49:.	0/0:3,0:3:6:.:.:0,6,90:.	0/0:2,0:2:3:.:.:0,3,45:.	./.:0,0:0:.:.:.:0,0,0:.	0/0:11,0:11:9:.:.:0,9,212:.	0/0:4,0:4:12:.:.:0,12,92:.	1|1:0,3:3:9:1|1:109311_A_G:123,9,0:109311	0/0:3,0:3:9:.:.:0,9,75:.	./.:0,0:0:.:.:.:0,0,0:.	./.:2,0:2:.:.:.:0,0,0:.	0/0:4,0:4:12:.:.:0,12,102:.	./.:0,0:0:.:.:.:0,0,0:.	./.:0,0:0:.:.:.:0,0,0:.	0/0:3,0:3:9:.:.:0,9,78:.	./.:0,0:0:.:.:.:0,0,0:.	0/0:2,0:2:6:.:.:0,6,39:.	0/0:49,0:49:99:.:.:0,101,1181:.	./.:0,0:0:.:.:.:0,0,0:.	./.:0,0:0:.:.:.:0,0,0:.
Pf3D7_01_v3	111040	.	T	C	7959.71	PASS	AC=34;AF=1;AN=34;DP=181;ExcessHet=3.0103;FS=0;InbreedingCoeff=0.5043;MLEAC=53;MLEAF=1;MQ=60;POSITIVE_TRAIN_SITE;QD=33.55;SOR=0.799;VQSLOD=9.38;culprit=FS;GENE=erythrocyte binding antigen-181	GT:AD:DP:GQ:PGT:PID:PL:PS	./.:0,0:0:.:.:.:0,0,0:.	1|1:0,5:5:15:1|1:111040_T_C:212,15,0:111040	1|1:0,2:2:6:1|1:111040_T_C:90,6,0:111040	1|1:0,5:5:15:1|1:111040_T_C:214,15,0:111040	1|1:0,2:2:6:1|1:111040_T_C:90,6,0:111040	1|1:0,17:17:51:1|1:111040_T_C:728,51,0:111040	./.:0,0:0:.:.:.:0,0,0:.	1|1:0,10:10:30:1|1:111040_T_C:424,30,0:111040	1|1:0,7:7:21:1|1:111040_T_C:315,21,0:111040	./.:1,0:1:.:.:.:0,0,0:.	./.:0,0:0:.:.:.:0,0,0:.	1|1:0,5:5:15:1|1:111040_T_C:177,15,0:111040	1|1:0,19:19:57:1|1:111020_A_T:807,57,0:111020	1|1:0,2:2:6:1|1:111040_T_C:90,6,0:111040	./.:1,0:1:.:.:.:0,0,0:.	1|1:0,4:4:12:1|1:111040_T_C:180,12,0:111040	1|1:0,6:6:18:1|1:111040_T_C:270,18,0:111040	1|1:0,3:3:9:1|1:111040_T_C:128,9,0:111040	./.:0,0:0:.:.:.:0,0,0:.	1|1:0,4:4:12:1|1:111040_T_C:169,12,0:111040	./.:0,0:0:.:.:.:0,0,0:.	./.:0,0:0:.:.:.:0,0,0:.	1|1:0,9:9:27:1|1:111040_T_C:405,27,0:111040	./.:0,0:0:.:.:.:0,0,0:.	./.:0,0:0:.:.:.:0,0,0:.	1|1:0,71:72:99:1|1:111040_T_C:3144,214,0:111040	./.:0,0:0:.:.:.:0,0,0:.	./.:0,0:0:.:.:.:0,0,0:.
Pf3D7_01_v3	111041	.	T	C	7959.71	PASS	AC=34;AF=1;AN=34;DP=181;ExcessHet=3.0103;FS=0;InbreedingCoeff=0.5043;MLEAC=53;MLEAF=1;MQ=60;POSITIVE_TRAIN_SITE;QD=36.75;SOR=0.799;VQSLOD=9.38;culprit=QD;GENE=erythrocyte binding antigen-181	GT:AD:DP:GQ:PGT:PID:PL:PS	./.:0,0:0:.:.:.:0,0,0:.	1|1:0,5:5:15:1|1:111040_T_C:212,15,0:111040	1|1:0,2:2:6:1|1:111040_T_C:90,6,0:111040	1|1:0,5:5:15:1|1:111040_T_C:214,15,0:111040	1|1:0,2:2:6:1|1:111040_T_C:90,6,0:111040	1|1:0,17:17:51:1|1:111040_T_C:728,51,0:111040	./.:0,0:0:.:.:.:0,0,0:.	1|1:0,10:10:30:1|1:111040_T_C:424,30,0:111040	1|1:0,7:7:21:1|1:111040_T_C:315,21,0:111040	./.:1,0:1:.:.:.:0,0,0:.	./.:0,0:0:.:.:.:0,0,0:.	1|1:0,5:5:15:1|1:111040_T_C:177,15,0:111040	1|1:0,19:19:57:1|1:111020_A_T:807,57,0:111020	1|1:0,2:2:6:1|1:111040_T_C:90,6,0:111040	./.:1,0:1:.:.:.:0,0,0:.	1|1:0,4:4:12:1|1:111040_T_C:180,12,0:111040	1|1:0,6:6:18:1|1:111040_T_C:270,18,0:111040	1|1:0,3:3:9:1|1:111040_T_C:128,9,0:111040	./.:0,0:0:.:.:.:0,0,0:.	1|1:0,4:4:12:1|1:111040_T_C:169,12,0:111040	./.:0,0:0:.:.:.:0,0,0:.	./.:0,0:0:.:.:.:0,0,0:.	1|1:0,9:9:27:1|1:111040_T_C:405,27,0:111040	./.:0,0:0:.:.:.:0,0,0:.	./.:0,0:0:.:.:.:0,0,0:.	1|1:0,71:72:99:1|1:111040_T_C:3144,214,0:111040	./.:0,0:0:.:.:.:0,0,0:.	./.:0,0:0:.:.:.:0,0,0:.
Pf3D7_01_v3	111503	.	C	T	8646.85	PASS	AC=46;AF=1;AN=46;DP=318;ExcessHet=3.0103;FS=0;InbreedingCoeff=0.5218;MLEAC=57;MLEAF=1;MQ=60;POSITIVE_TRAIN_SITE;QD=29.31;SOR=0.859;VQSLOD=8.76;culprit=FS;GENE=erythrocyte binding antigen-181	GT:AD:DP:GQ:PL	1/1:0,3:3:9:72,9,0	1/1:0,10:10:29:244,29,0	1/1:0,2:2:6:66,6,0	1/1:0,5:5:15:144,15,0	1/1:0,7:7:21:197,21,0	1/1:0,13:13:39:363,39,0	1/1:0,5:5:15:129,15,0	1/1:0,11:11:33:308,33,0	1/1:0,16:16:47:427,47,0	1/1:0,10:10:30:275,30,0	1/1:0,2:2:6:64,6,0	1/1:0,5:5:15:132,15,0	1/1:0,20:20:60:562,60,0	1/1:0,2:2:6:68,6,0	1/1:0,6:6:18:155,18,0	1/1:0,3:3:9:80,9,0	1/1:0,29:29:86:729,86,0	1/1:0,8:8:24:199,24,0	1/1:0,6:7:18:167,18,0	./.:0,0:0:.:0,0,0	1/1:0,11:11:33:321,33,0	./.:0,0:0:.:0,0,0	1/1:0,18:18:53:484,53,0	./.:0,0:0:.:0,0,0	1/1:0,7:7:21:200,21,0	1/1:0,96:97:99:2864,287,0	./.:0,0:0:.:0,0,0	./.:0,0:0:.:0,0,0
Pf3D7_01_v3	111666	.	A	T	72.72	PASS	AC=1;AF=0.021;AN=48;BaseQRankSum=-1.15;DP=283;ExcessHet=3.0103;FS=0;InbreedingCoeff=0.1294;MLEAC=2;MLEAF=0.042;MQ=60;MQRankSum=0;QD=24.24;ReadPosRankSum=-1.15;SOR=0.916;VQSLOD=6.46;culprit=FS;GENE=erythrocyte binding antigen-181	GT:AD:DP:GQ:PGT:PID:PL:PS	0/0:3,0:3:9:.:.:0,9,79:.	0|1:1,2:4:36:0|1:111666_A_T:81,0,36:111666	0/0:2,0:2:6:.:.:0,6,52:.	./.:5,0:5:.:.:.:0,0,0:.	0/0:2,0:2:0:.:.:0,0,13:.	0/0:26,0:26:40:.:.:0,40,621:.	0/0:2,0:2:6:.:.:0,6,45:.	0/0:11,0:11:21:.:.:0,21,315:.	0/0:12,0:12:0:.:.:0,0,160:.	0/0:10,0:10:0:.:.:0,0,189:.	0/0:2,0:2:3:.:.:0,3,45:.	0/0:4,0:4:0:.:.:0,0,9:.	0/0:19,0:19:0:.:.:0,0,43:.	./.:0,0:0:.:.:.:0,0,0:.	0/0:9,0:9:0:.:.:0,0,146:.	0/0:3,0:3:3:.:.:0,3,45:.	0/0:13,0:13:18:.:.:0,18,315:.	0/0:9,0:9:0:.:.:0,0,146:.	0/0:7,0:7:0:.:.:0,0,135:.	0/0:11,0:11:33:.:.:0,33,251:.	0/0:10,0:10:4:.:.:0,4,204:.	0/0:12,0:12:36:.:.:0,36,282:.	0/0:23,0:23:9:.:.:0,9,506:.	./.:0,0:0:.:.:.:0,0,0:.	0/0:8,0:8:24:.:.:0,24,177:.	0/0:74,0:74:99:.:.:0,120,1800:.	./.:0,0:0:.:.:.:0,0,0:.	0/0:2,0:2:3:.:.:0,3,45:.
Pf3D7_01_v3	112038	.	G	A	5671	PASS	AC=35;AF=0.972;AN=36;BaseQRankSum=-0.524;DP=204;ExcessHet=3.0103;FS=0;InbreedingCoeff=0.4372;MLEAC=52;MLEAF=1;MQ=60;MQRankSum=0;POSITIVE_TRAIN_SITE;QD=29.23;ReadPosRankSum=-0.524;SOR=0.227;VQSLOD=9.42;culprit=FS;GENE=erythrocyte binding antigen-181	GT:AD:DP:GQ:PL	1/1:0,19:19:57:546,57,0	1/1:0,6:6:18:163,18,0	1/1:0,3:3:9:78,9,0	1/1:0,9:9:27:254,27,0	1/1:0,8:8:24:224,24,0	1/1:0,3:3:9:96,9,0	./.:1,0:1:.:0,0,0	1/1:0,14:14:40:303,40,0	1/1:0,6:6:18:178,18,0	1/1:0,2:2:6:64,6,0	1/1:0,3:3:9:82,9,0	./.:0,0:0:.:0,0,0	./.:0,0:0:.:0,0,0	./.:0,0:0:.:0,0,0	1/1:0,6:6:18:160,18,0	./.:1,0:1:.:0,0,0	1/1:0,8:8:24:221,24,0	1/1:0,2:2:6:60,6,0	1/1:0,2:2:6:49,6,0	./.:1,0:1:.:0,0,0	0/1:1,4:5:13:77,0,13	1/1:0,3:3:9:59,9,0	1/1:0,19:19:57:543,57,0	./.:0,0:0:.:0,0,0	./.:1,0:1:.:0,0,0	1/1:0,76:76:99:2202,227,0	./.:0,0:0:.:0,0,0	./.:0,0:0:.:0,0,0
Pf3D7_01_v3	112088	.	C	A	60.94	PASS	AC=2;AF=0.043;AN=46;DP=187;ExcessHet=0.0508;FS=0;InbreedingCoeff=0.436;MLEAC=2;MLEAF=0.043;MQ=60;QD=30.47;SOR=0.693;VQSLOD=8.14;culprit=FS;GENE=erythrocyte binding antigen-181	GT:AD:DP:GQ:PGT:PID:PL:PS	0/0:19,0:19:54:.:.:0,54,810:.	0/0:7,0:7:21:.:.:0,21,173:.	0/0:6,0:6:0:.:.:0,0,17:.	0/0:9,0:9:24:.:.:0,24,360:.	0/0:6,0:6:18:.:.:0,18,150:.	0/0:4,0:4:12:.:.:0,12,101:.	0/0:2,0:2:6:.:.:0,6,44:.	0/0:19,0:19:54:.:.:0,54,810:.	0/0:5,0:5:12:.:.:0,12,180:.	0/0:5,0:5:15:.:.:0,15,118:.	0/0:4,0:4:12:.:.:0,12,105:.	0/0:1,0:1:3:.:.:0,3,25:.	./.:0,0:0:.:.:.:0,0,0:.	./.:0,0:0:.:.:.:0,0,0:.	0/0:1,0:1:3:.:.:0,3,27:.	0/0:1,0:1:3:.:.:0,3,16:.	0/0:11,0:11:33:.:.:0,33,267:.	0/0:2,0:2:6:.:.:0,6,47:.	1|1:0,2:2:6:1|1:112088_C_A:78,6,0:112088	0/0:4,0:4:12:.:.:0,12,90:.	0/0:4,0:4:9:.:.:0,9,135:.	0/0:2,0:2:3:.:.:0,3,45:.	0/0:17,0:17:51:.:.:0,51,433:.	./.:0,0:0:.:.:.:0,0,0:.	./.:0,0:0:.:.:.:0,0,0:.	0/0:53,0:53:99:.:.:0,118,1485:.	./.:0,0:0:.:.:.:0,0,0:.	./.:0,0:0:.:.:.:0,0,0:.
Pf3D7_01_v3	112095	.	T	C	76.7	PASS	AC=2;AF=0.045;AN=44;BaseQRankSum=-0.619;DP=187;ExcessHet=0.0533;FS=0;InbreedingCoeff=0.4354;MLEAC=2;MLEAF=0.045;MQ=60;MQRankSum=0;QD=27.84;ReadPosRankSum=-0.619;SOR=0.693;VQSLOD=7.85;culprit=FS;GENE=erythrocyte binding antigen-181	GT:AD:DP:GQ:PGT:PID:PL:PS	0/0:20,0:20:57:.:.:0,57,855:.	0/0:6,0:8:17:.:.:0,17,154:.	0/0:8,0:8:0:.:.:0,0,42:.	0/0:11,0:11:13:.:.:0,13,246:.	0/0:7,0:7:21:.:.:0,21,177:.	0/0:4,0:4:9:.:.:0,9,135:.	0/0:2,0:2:6:.:.:0,6,44:.	0/0:18,0:18:54:.:.:0,54,468:.	0/0:4,0:4:6:.:.:0,6,90:.	0/0:5,0:5:15:.:.:0,15,118:.	0/0:4,0:4:12:.:.:0,12,105:.	0/0:1,0:1:3:.:.:0,3,25:.	./.:0,0:0:.:.:.:0,0,0:.	./.:0,0:0:.:.:.:0,0,0:.	0/0:1,0:1:3:.:.:0,3,27:.	0/0:1,0:1:3:.:.:0,3,16:.	0/0:9,0:9:27:.:.:0,27,251:.	0/0:2,0:2:6:.:.:0,6,47:.	1|1:0,2:2:6:1|1:112088_C_A:78,6,0:112088	0/0:4,0:4:12:.:.:0,12,90:.	0/0:2,0:2:6:.:.:0,6,64:.	./.:1,0:1:.:.:.:0,0,0:.	0/0:17,0:17:33:.:.:0,33,427:.	./.:0,0:0:.:.:.:0,0,0:.	./.:0,0:0:.:.:.:0,0,0:.	0/0:53,0:53:99:.:.:0,118,1485:.	./.:0,0:0:.:.:.:0,0,0:.	./.:0,0:0:.:.:.:0,0,0:.
Pf3D7_01_v3	117367	.	T	A	14993.2	PASS	AC=50;AF=1;AN=50;DP=354;ExcessHet=3.0103;FS=0;InbreedingCoeff=0.5644;MLEAC=58;MLEAF=1;MQ=60;POSITIVE_TRAIN_SITE;QD=24.46;SOR=0.815;VQSLOD=8.23;culprit=FS	GT:AD:DP:GQ:PGT:PID:PL:PS	1|1:0,3:3:9:1|1:117304_AAAAT_A:135,9,0:117304	1/1:0,7:7:21:.:.:315,21,0:.	./.:0,0:0:.:.:.:0,0,0:.	1/1:0,9:9:27:.:.:387,27,0:.	1/1:0,7:7:21:.:.:315,21,0:.	1/1:0,5:5:15:.:.:208,15,0:.	./.:3,0:3:.:.:.:0,0,0:.	1/1:0,6:6:18:.:.:251,18,0:.	1/1:0,4:4:12:.:.:180,12,0:.	1/1:0,13:13:39:.:.:565,39,0:.	1/1:0,18:18:54:.:.:777,54,0:.	1/1:0,12:12:36:.:.:527,36,0:.	1/1:0,19:19:57:.:.:766,57,0:.	1/1:0,20:20:60:.:.:865,60,0:.	1/1:0,24:24:72:.:.:1015,72,0:.	1/1:0,39:40:99:.:.:1650,117,0:.	1/1:0,18:18:54:.:.:775,54,0:.	1/1:0,6:6:18:.:.:270,18,0:.	1/1:0,4:4:12:.:.:180,12,0:.	1/1:0,18:18:54:.:.:768,54,0:.	1/1:0,5:6:15:.:.:212,15,0:.	1/1:0,9:9:27:.:.:329,27,0:.	1/1:0,11:12:33:.:.:449,33,0:.	./.:0,0:0:.:.:.:0,0,0:.	1/1:0,4:4:12:.:.:167,12,0:.	1/1:0,64:65:99:.:.:2776,192,0:.	./.:1,0:1:.:.:.:0,0,0:.	1|1:0,3:3:9:1|1:117330_AATAAATAAATAAATATAT_A:135,9,0:117330
Pf3D7_01_v3	119330	.	T	C	50.69	PASS	AC=2;AF=0.067;AN=30;DP=171;ExcessHet=0.0755;FS=0;InbreedingCoeff=0.4903;MLEAC=2;MLEAF=0.067;MQ=60;QD=25.34;SOR=0.693;VQSLOD=7.69;culprit=FS;GENE=serine/threonine protein kinase%2C FIKK family	GT:AD:DP:GQ:PGT:PID:PL:PS	0/0:12,0:12:36:.:.:0,36,283:.	./.:0,0:0:.:.:.:0,0,0:.	./.:0,0:0:.:.:.:0,0,0:.	0/0:36,0:36:94:.:.:0,94,957:.	0/0:10,0:10:30:.:.:0,30,230:.	0/0:3,0:3:9:.:.:0,9,70:.	0/0:4,0:4:12:.:.:0,12,98:.	0/0:5,0:5:15:.:.:0,15,108:.	./.:0,0:0:.:.:.:0,0,0:.	./.:0,0:0:.:.:.:0,0,0:.	0/0:7,0:7:21:.:.:0,21,184:.	./.:0,0:0:.:.:.:0,0,0:.	0/0:5,0:5:15:.:.:0,15,101:.	1|1:0,2:2:6:1|1:119330_T_C:64,6,0:119330	0/0:19,0:19:37:.:.:0,37,463:.	./.:0,0:0:.:.:.:0,0,0:.	0/0:14,0:14:36:.:.:0,36,540:.	0/0:2,0:2:3:.:.:0,3,45:.	./.:0,0:0:.:.:.:0,0,0:.	0/0:1,0:1:3:.:.:0,3,15:.	./.:0,0:0:.:.:.:0,0,0:.	0/0:2,0:2:3:.:.:0,3,45:.	./.:0,0:0:.:.:.:0,0,0:.	./.:0,0:0:.:.:.:0,0,0:.	./.:0,0:0:.:.:.:0,0,0:.	0/0:49,0:49:99:.:.:0,112,1345:.	./.:0,0:0:.:.:.:0,0,0:.	./.:0,0:0:.:.:.:0,0,0:.
Pf3D7_01_v3	119337	.	C	A	50.81	PASS	AC=2;AF=0.067;AN=30;DP=168;ExcessHet=0.0755;FS=0;InbreedingCoeff=0.484;MLEAC=2;MLEAF=0.067;MQ=60;QD=25.41;SOR=0.693;VQSLOD=6.37;culprit=FS;GENE=serine/threonine protein kinase%2C FIKK family	GT:AD:DP:GQ:PGT:PID:PL:PS	0/0:12,0:12:36:.:.:0,36,283:.	./.:0,0:0:.:.:.:0,0,0:.	./.:0,0:0:.:.:.:0,0,0:.	0/0:36,0:36:85:.:.:0,85,834:.	0/0:10,0:10:30:.:.:0,30,230:.	0/0:3,0:3:9:.:.:0,9,70:.	0/0:4,0:4:12:.:.:0,12,98:.	0/0:4,0:4:12:.:.:0,12,79:.	0/0:1,0:1:3:.:.:0,3,18:.	./.:0,0:0:.:.:.:0,0,0:.	0/0:7,0:7:21:.:.:0,21,184:.	./.:0,0:0:.:.:.:0,0,0:.	0/0:5,0:5:9:.:.:0,9,135:.	1|1:0,2:2:6:1|1:119330_T_C:64,6,0:119330	0/0:17,0:17:45:.:.:0,45,675:.	./.:0,0:0:.:.:.:0,0,0:.	0/0:15,0:15:39:.:.:0,39,585:.	0/0:2,0:2:3:.:.:0,3,45:.	./.:0,0:0:.:.:.:0,0,0:.	0/0:1,0:1:3:.:.:0,3,15:.	./.:0,0:0:.:.:.:0,0,0:.	./.:0,0:0:.:.:.:0,0,0:.	./.:0,0:0:.:.:.:0,0,0:.	./.:0,0:0:.:.:.:0,0,0:.	./.:0,0:0:.:.:.:0,0,0:.	0/0:49,0:49:99:.:.:0,112,1345:.	./.:0,0:0:.:.:.:0,0,0:.	./.:0,0:0:.:.:.:0,0,0:.
Pf3D7_01_v3	120960	.	T	A	34.08	PASS	AC=2;AF=0.045;AN=44;DP=102;ExcessHet=0.0591;FS=0;InbreedingCoeff=0.2664;MLEAC=2;MLEAF=0.045;MQ=60;QD=34.08;SOR=1.609;VQSLOD=7.23;culprit=QD;GENE=serine/threonine protein kinase%2C FIKK family	GT:AD:DP:GQ:PGT:PID:PL:PS	0/0:4,0:4:12:.:.:0,12,94:.	0/0:3,0:3:9:.:.:0,9,62:.	0/0:3,0:3:0:.:.:0,0,33:.	0/0:1,0:1:3:.:.:0,3,18:.	0/0:1,0:1:3:.:.:0,3,14:.	0/0:3,0:3:6:.:.:0,6,90:.	0/0:1,0:1:3:.:.:0,3,20:.	0/0:1,0:1:3:.:.:0,3,13:.	0/0:2,0:2:3:.:.:0,3,45:.	0/0:3,0:3:0:.:.:0,0,14:.	0/0:1,0:1:3:.:.:0,3,19:.	0/0:2,0:2:6:.:.:0,6,42:.	0/0:1,0:1:3:.:.:0,3,19:.	0/0:1,0:1:3:.:.:0,3,16:.	./.:0,0:0:.:.:.:0,0,0:.	./.:0,0:0:.:.:.:0,0,0:.	0/0:2,0:2:6:.:.:0,6,44:.	0/0:1,0:1:3:.:.:0,3,14:.	./.:0,0:0:.:.:.:0,0,0:.	0/0:6,0:6:18:.:.:0,18,145:.	0/0:5,0:5:15:.:.:0,15,118:.	1|1:0,1:1:3:1|1:120950_T_C:45,3,0:120950	0/0:3,0:3:9:.:.:0,9,73:.	./.:0,0:0:.:.:.:0,0,0:.	0/0:17,0:17:0:.:.:0,0,32:.	0/0:36,0:36:92:.:.:0,92,1038:.	./.:0,0:0:.:.:.:0,0,0:.	./.:0,0:0:.:.:.:0,0,0:.
Pf3D7_01_v3	121820	.	A	G	46.74	PASS	AC=2;AF=0.167;AN=12;DP=82;ExcessHet=0.202;FS=0;InbreedingCoeff=0.4099;MLEAC=4;MLEAF=0.333;MQ=60;QD=23.37;SOR=0.693;VQSLOD=7.47;culprit=FS	GT:AD:DP:GQ:PL	0/0:2,0:2:6:0,6,43	./.:0,0:0:.:0,0,0	./.:0,0:0:.:0,0,0	./.:0,0:0:.:0,0,0	./.:0,0:0:.:0,0,0	./.:0,0:0:.:0,0,0	./.:0,0:0:.:0,0,0	0/0:2,0:2:6:0,6,39	./.:0,0:0:.:0,0,0	./.:0,0:0:.:0,0,0	./.:0,0:0:.:0,0,0	./.:0,0:0:.:0,0,0	0/0:9,0:9:24:0,24,360	./.:0,0:0:.:0,0,0	./.:0,0:0:.:0,0,0	./.:0,0:0:.:0,0,0	./.:0,0:0:.:0,0,0	./.:0,0:0:.:0,0,0	./.:0,0:0:.:0,0,0	0/0:3,0:3:9:0,9,75	1/1:0,2:2:6:49,6,0	./.:0,0:0:.:0,0,0	./.:0,0:0:.:0,0,0	./.:0,0:0:.:0,0,0	./.:0,0:0:.:0,0,0	0/0:64,0:64:99:0,120,1800	./.:0,0:0:.:0,0,0	./.:0,0:0:.:0,0,0
Pf3D7_01_v3	123407	.	T	A	1816.53	PASS	AC=2;AF=1;AN=2;DP=74;ExcessHet=3.0103;FS=0;InbreedingCoeff=0.3548;MLEAC=12;MLEAF=1;MQ=60;POSITIVE_TRAIN_SITE;QD=29.78;SOR=1;VQSLOD=10.46;culprit=FS	GT:AD:DP:GQ:PL	./.:0,0:0:.:0,0,0	./.:0,0:0:.:0,0,0	./.:0,0:0:.:0,0,0	./.:1,0:1:.:0,0,0	./.:0,0:0:.:0,0,0	./.:0,0:0:.:0,0,0	./.:0,0:0:.:0,0,0	./.:0,0:0:.:0,0,0	./.:0,0:0:.:0,0,0	./.:0,0:0:.:0,0,0	./.:0,0:0:.:0,0,0	./.:0,0:0:.:0,0,0	./.:0,0:0:.:0,0,0	./.:0,0:0:.:0,0,0	./.:0,0:0:.:0,0,0	./.:2,0:2:.:0,0,0	./.:0,0:0:.:0,0,0	./.:0,0:0:.:0,0,0	./.:0,0:0:.:0,0,0	./.:0,0:0:.:0,0,0	./.:0,0:0:.:0,0,0	./.:0,0:0:.:0,0,0	./.:2,0:2:.:0,0,0	./.:0,0:0:.:0,0,0	./.:0,0:0:.:0,0,0	1/1:0,61:65:99:1782,181,0	./.:0,0:0:.:0,0,0	./.:0,0:0:.:0,0,0
Pf3D7_01_v3	124806	.	A	T	45.16	PASS	AC=2;AF=0.125;AN=16;DP=73;ExcessHet=0.1472;FS=0;InbreedingCoeff=0.3907;MLEAC=4;MLEAF=0.25;MQ=60;QD=22.58;SOR=0.693;VQSLOD=7.11;culprit=FS;GENE=merozoite-associated tryptophan-rich antigen	GT:AD:DP:GQ:PL	0/0:1,0:1:3:0,3,22	0/0:3,0:3:9:0,9,52	./.:0,0:0:.:0,0,0	./.:0,0:0:.:0,0,0	0/0:1,0:1:3:0,3,22	0/0:2,0:2:6:0,6,47	./.:0,0:0:.:0,0,0	./.:0,0:0:.:0,0,0	./.:0,0:0:.:0,0,0	./.:0,0:0:.:0,0,0	./.:0,0:0:.:0,0,0	0/0:1,0:1:3:0,3,29	./.:0,0:0:.:0,0,0	./.:0,0:0:.:0,0,0	./.:0,0:0:.:0,0,0	./.:0,0:0:.:0,0,0	./.:0,0:0:.:0,0,0	./.:0,0:0:.:0,0,0	1/1:0,2:2:6:49,6,0	0/0:4,0:4:12:0,12,88	./.:0,0:0:.:0,0,0	./.:0,0:0:.:0,0,0	./.:0,0:0:.:0,0,0	./.:0,0:0:.:0,0,0	./.:0,0:0:.:0,0,0	0/0:59,0:59:99:0,120,1800	./.:0,0:0:.:0,0,0	./.:0,0:0:.:0,0,0
Pf3D7_01_v3	125303	.	C	T	3298.34	PASS	AC=18;AF=0.9;AN=20;DP=111;ExcessHet=0.1158;FS=0;InbreedingCoeff=0.4285;MLEAC=40;MLEAF=1;MQ=60;POSITIVE_TRAIN_SITE;QD=31.41;SOR=0.892;VQSLOD=10.67;culprit=FS;GENE=merozoite-associated tryptophan-rich antigen	GT:AD:DP:GQ:PGT:PID:PL:PS	./.:0,0:0:.:.:.:0,0,0:.	1|1:0,5:5:15:1|1:125290_T_C:194,15,0:125290	./.:0,0:0:.:.:.:0,0,0:.	./.:0,0:0:.:.:.:0,0,0:.	1/1:0,2:2:6:.:.:60,6,0:.	1/1:0,1:1:3:.:.:25,3,0:.	1/1:0,8:8:24:.:.:238,24,0:.	1/1:0,3:3:9:.:.:90,9,0:.	./.:1,0:1:.:.:.:0,0,0:.	0/0:0,0:1:2:.:.:0,2,18:.	./.:0,0:0:.:.:.:0,0,0:.	./.:0,0:0:.:.:.:0,0,0:.	./.:0,0:0:.:.:.:0,0,0:.	./.:0,0:0:.:.:.:0,0,0:.	./.:0,0:0:.:.:.:0,0,0:.	./.:0,0:0:.:.:.:0,0,0:.	./.:0,0:0:.:.:.:0,0,0:.	1/1:0,3:3:9:.:.:75,9,0:.	./.:0,0:0:.:.:.:0,0,0:.	1/1:0,2:2:6:.:.:43,6,0:.	./.:0,0:0:.:.:.:0,0,0:.	1/1:0,7:7:21:.:.:222,21,0:.	./.:0,0:0:.:.:.:0,0,0:.	./.:0,0:0:.:.:.:0,0,0:.	./.:0,0:0:.:.:.:0,0,0:.	1/1:0,75:76:99:.:.:2167,223,0:.	./.:0,0:0:.:.:.:0,0,0:.	./.:0,0:0:.:.:.:0,0,0:.
Pf3D7_01_v3	125465	.	G	T	84.59	PASS	AC=2;AF=0.167;AN=12;DP=42;ExcessHet=0.202;FS=0;InbreedingCoeff=0.3736;MLEAC=4;MLEAF=0.333;MQ=60;MQRankSum=0;QD=28.2;ReadPosRankSum=0.967;SOR=1.179;VQSLOD=8.19;culprit=FS;GENE=merozoite-associated tryptophan-rich antigen	GT:AD:DP:GQ:PGT:PID:PL:PS	./.:0,0:0:.:.:.:0,0,0:.	./.:0,0:0:.:.:.:0,0,0:.	./.:0,0:0:.:.:.:0,0,0:.	./.:0,0:0:.:.:.:0,0,0:.	./.:0,0:0:.:.:.:0,0,0:.	./.:0,0:0:.:.:.:0,0,0:.	1|1:1,2:3:1:1|1:125462_AG_A:82,1,0:125462	./.:0,0:0:.:.:.:0,0,0:.	0/0:1,0:1:3:.:.:0,3,14:.	./.:0,0:0:.:.:.:0,0,0:.	./.:0,0:0:.:.:.:0,0,0:.	./.:0,0:0:.:.:.:0,0,0:.	./.:0,0:0:.:.:.:0,0,0:.	./.:0,0:0:.:.:.:0,0,0:.	./.:0,0:0:.:.:.:0,0,0:.	./.:0,0:0:.:.:.:0,0,0:.	./.:0,0:0:.:.:.:0,0,0:.	0/0:3,0:3:9:.:.:0,9,52:.	./.:0,0:0:.:.:.:0,0,0:.	./.:0,0:0:.:.:.:0,0,0:.	./.:0,0:0:.:.:.:0,0,0:.	0/0:4,0:4:12:.:.:0,12,70:.	0/0:1,0:1:3:.:.:0,3,15:.	./.:0,0:0:.:.:.:0,0,0:.	./.:0,0:0:.:.:.:0,0,0:.	0/0:30,0:30:90:.:.:0,90,804:.	./.:0,0:0:.:.:.:0,0,0:.	./.:0,0:0:.:.:.:0,0,0:.
Pf3D7_01_v3	125473	.	C	T	85.69	PASS	AC=2;AF=0.167;AN=12;DP=40;ExcessHet=0.202;FS=0;InbreedingCoeff=0.3597;MLEAC=4;MLEAF=0.333;MQ=60;MQRankSum=0;QD=28.56;SOR=1.179;VQSLOD=8.21;culprit=FS;GENE=merozoite-associated tryptophan-rich antigen	GT:AD:DP:GQ:PGT:PID:PL:PS	./.:0,0:0:.:.:.:0,0,0:.	./.:0,0:0:.:.:.:0,0,0:.	./.:0,0:0:.:.:.:0,0,0:.	./.:0,0:0:.:.:.:0,0,0:.	./.:0,0:0:.:.:.:0,0,0:.	./.:0,0:0:.:.:.:0,0,0:.	1|1:1,2:3:1:1|1:125462_AG_A:82,1,0:125462	./.:0,0:0:.:.:.:0,0,0:.	0/0:1,0:1:3:.:.:0,3,14:.	./.:0,0:0:.:.:.:0,0,0:.	./.:0,0:0:.:.:.:0,0,0:.	./.:0,0:0:.:.:.:0,0,0:.	./.:0,0:0:.:.:.:0,0,0:.	./.:0,0:0:.:.:.:0,0,0:.	./.:0,0:0:.:.:.:0,0,0:.	./.:0,0:0:.:.:.:0,0,0:.	./.:0,0:0:.:.:.:0,0,0:.	0/0:3,0:3:3:.:.:0,3,45:.	./.:0,0:0:.:.:.:0,0,0:.	./.:0,0:0:.:.:.:0,0,0:.	./.:0,0:0:.:.:.:0,0,0:.	0/0:4,0:4:12:.:.:0,12,70:.	0/0:1,0:1:3:.:.:0,3,15:.	./.:0,0:0:.:.:.:0,0,0:.	./.:0,0:0:.:.:.:0,0,0:.	0/0:28,0:28:66:.:.:0,66,667:.	./.:0,0:0:.:.:.:0,0,0:.	./.:0,0:0:.:.:.:0,0,0:.
Pf3D7_01_v3	125757	.	T	A	1335.53	PASS	AC=2;AF=1;AN=2;DP=49;ExcessHet=3.0103;FS=0;InbreedingCoeff=0.3548;MLEAC=12;MLEAF=1;MQ=60;POSITIVE_TRAIN_SITE;QD=31.06;SOR=1.038;VQSLOD=10.39;culprit=FS	GT:AD:DP:GQ:PL	./.:0,0:0:.:0,0,0	./.:0,0:0:.:0,0,0	./.:0,0:0:.:0,0,0	./.:0,0:0:.:0,0,0	./.:0,0:0:.:0,0,0	./.:0,0:0:.:0,0,0	./.:0,0:0:.:0,0,0	./.:0,0:0:.:0,0,0	./.:0,0:0:.:0,0,0	./.:0,0:0:.:0,0,0	./.:0,0:0:.:0,0,0	./.:0,0:0:.:0,0,0	./.:0,0:0:.:0,0,0	./.:0,0:0:.:0,0,0	./.:0,0:0:.:0,0,0	./.:0,0:0:.:0,0,0	./.:0,0:0:.:0,0,0	./.:0,0:0:.:0,0,0	./.:0,0:0:.:0,0,0	./.:0,0:0:.:0,0,0	./.:0,0:0:.:0,0,0	./.:0,0:0:.:0,0,0	./.:3,0:3:.:0,0,0	./.:0,0:0:.:0,0,0	./.:0,0:0:.:0,0,0	1/1:0,43:45:99:1301,128,0	./.:0,0:0:.:0,0,0	./.:0,0:0:.:0,0,0
Pf3D7_01_v3	125802	.	G	T	1540.6	PASS	AC=4;AF=1;AN=4;DP=40;ExcessHet=3.0103;FS=0;InbreedingCoeff=0.3535;MLEAC=17;MLEAF=1;MQ=60;POSITIVE_TRAIN_SITE;QD=29.23;SOR=0.902;VQSLOD=10.52;culprit=FS	GT:AD:DP:GQ:PGT:PID:PL:PS	./.:0,0:0:.:.:.:0,0,0:.	./.:0,0:0:.:.:.:0,0,0:.	./.:0,0:0:.:.:.:0,0,0:.	./.:0,0:0:.:.:.:0,0,0:.	./.:0,0:0:.:.:.:0,0,0:.	./.:0,0:0:.:.:.:0,0,0:.	./.:0,0:0:.:.:.:0,0,0:.	./.:0,0:0:.:.:.:0,0,0:.	./.:0,0:0:.:.:.:0,0,0:.	./.:0,0:0:.:.:.:0,0,0:.	./.:0,0:0:.:.:.:0,0,0:.	./.:0,0:0:.:.:.:0,0,0:.	./.:0,0:0:.:.:.:0,0,0:.	./.:0,0:0:.:.:.:0,0,0:.	./.:0,0:0:.:.:.:0,0,0:.	./.:0,0:0:.:.:.:0,0,0:.	./.:0,0:0:.:.:.:0,0,0:.	./.:0,0:0:.:.:.:0,0,0:.	./.:0,0:0:.:.:.:0,0,0:.	./.:0,0:0:.:.:.:0,0,0:.	./.:0,0:0:.:.:.:0,0,0:.	./.:0,0:0:.:.:.:0,0,0:.	1|1:0,1:1:3:1|1:125802_G_T:34,3,0:125802	./.:0,0:0:.:.:.:0,0,0:.	./.:0,0:0:.:.:.:0,0,0:.	1|1:0,39:39:99:1|1:125802_G_T:1455,116,0:125802	./.:0,0:0:.:.:.:0,0,0:.	./.:0,0:0:.:.:.:0,0,0:.
Pf3D7_01_v3	125809	.	T	G	1336.6	PASS	AC=4;AF=1;AN=4;DP=34;ExcessHet=3.0103;FS=0;InbreedingCoeff=0.3535;MLEAC=17;MLEAF=1;MQ=60;POSITIVE_TRAIN_SITE;QD=30.6;SOR=0.811;VQSLOD=10.52;culprit=FS	GT:AD:DP:GQ:PGT:PID:PL:PS	./.:0,0:0:.:.:.:0,0,0:.	./.:0,0:0:.:.:.:0,0,0:.	./.:0,0:0:.:.:.:0,0,0:.	./.:0,0:0:.:.:.:0,0,0:.	./.:0,0:0:.:.:.:0,0,0:.	./.:0,0:0:.:.:.:0,0,0:.	./.:0,0:0:.:.:.:0,0,0:.	./.:0,0:0:.:.:.:0,0,0:.	./.:0,0:0:.:.:.:0,0,0:.	./.:0,0:0:.:.:.:0,0,0:.	./.:0,0:0:.:.:.:0,0,0:.	./.:0,0:0:.:.:.:0,0,0:.	./.:0,0:0:.:.:.:0,0,0:.	./.:0,0:0:.:.:.:0,0,0:.	./.:0,0:0:.:.:.:0,0,0:.	./.:0,0:0:.:.:.:0,0,0:.	./.:0,0:0:.:.:.:0,0,0:.	./.:0,0:0:.:.:.:0,0,0:.	./.:0,0:0:.:.:.:0,0,0:.	./.:0,0:0:.:.:.:0,0,0:.	./.:0,0:0:.:.:.:0,0,0:.	./.:0,0:0:.:.:.:0,0,0:.	1|1:0,1:1:3:1|1:125802_G_T:34,3,0:125802	./.:0,0:0:.:.:.:0,0,0:.	./.:0,0:0:.:.:.:0,0,0:.	1|1:0,33:33:98:1|1:125802_G_T:1251,98,0:125802	./.:0,0:0:.:.:.:0,0,0:.	./.:0,0:0:.:.:.:0,0,0:.
Pf3D7_01_v3	126316	.	T	C	103.33	PASS	AC=2;AF=0.077;AN=26;DP=95;ExcessHet=0.0877;FS=0;InbreedingCoeff=0.4186;MLEAC=3;MLEAF=0.115;MQ=60;QD=34.44;SOR=1.179;VQSLOD=7.88;culprit=QD	GT:AD:DP:GQ:PGT:PID:PL:PS	./.:0,0:0:.:.:.:0,0,0:.	./.:0,0:0:.:.:.:0,0,0:.	./.:0,0:0:.:.:.:0,0,0:.	0/0:4,0:4:12:.:.:0,12,110:.	0/0:4,0:4:12:.:.:0,12,109:.	0/0:2,0:2:6:.:.:0,6,54:.	1|1:0,3:3:9:1|1:126275_ATATATATATATATATATT_A:115,9,0:126275	0/0:2,0:2:6:.:.:0,6,52:.	./.:0,0:0:.:.:.:0,0,0:.	./.:0,0:0:.:.:.:0,0,0:.	0/0:2,0:2:6:.:.:0,6,43:.	./.:0,0:0:.:.:.:0,0,0:.	./.:0,0:0:.:.:.:0,0,0:.	./.:0,0:0:.:.:.:0,0,0:.	./.:0,0:0:.:.:.:0,0,0:.	0/0:1,0:1:3:.:.:0,3,12:.	./.:0,0:0:.:.:.:0,0,0:.	0/0:1,0:1:3:.:.:0,3,15:.	0/0:1,0:1:3:.:.:0,3,13:.	./.:0,0:0:.:.:.:0,0,0:.	0/0:2,0:2:6:.:.:0,6,38:.	./.:0,0:0:.:.:.:0,0,0:.	0/0:11,0:11:24:.:.:0,24,360:.	./.:0,0:0:.:.:.:0,0,0:.	./.:0,0:0:.:.:.:0,0,0:.	0/0:61,0:61:99:.:.:0,119,1729:.	./.:0,0:0:.:.:.:0,0,0:.	0/0:1,0:1:3:.:.:0,3,13:.
Pf3D7_01_v3	126962	.	T	G	44.21	PASS	AC=2;AF=0.037;AN=54;DP=306;ExcessHet=0.0412;FS=0;InbreedingCoeff=0.5755;MLEAC=1;MLEAF=0.019;MQ=60;QD=22.11;SOR=0.693;VQSLOD=6.18;culprit=FS;GENE=seipin domain-containing protein%2C putative	GT:AD:DP:GQ:PGT:PID:PL:PS	0/0:4,0:4:12:.:.:0,12,99:.	0/0:6,0:6:18:.:.:0,18,152:.	./.:0,0:0:.:.:.:0,0,0:.	0/0:10,0:10:30:.:.:0,30,263:.	0/0:9,0:9:27:.:.:0,27,240:.	0/0:11,0:11:30:.:.:0,30,450:.	0/0:9,0:9:18:.:.:0,18,270:.	0/0:9,0:9:24:.:.:0,24,360:.	0/0:7,0:7:21:.:.:0,21,174:.	0/0:8,0:8:24:.:.:0,24,175:.	1|1:0,2:2:6:1|1:126962_T_G:64,6,0:126962	0/0:4,0:4:12:.:.:0,12,96:.	0/0:5,0:5:15:.:.:0,15,125:.	0/0:14,0:14:39:.:.:0,39,585:.	0/0:9,0:9:24:.:.:0,24,360:.	0/0:18,0:18:54:.:.:0,54,500:.	0/0:14,0:14:42:.:.:0,42,375:.	0/0:10,0:10:10:.:.:0,10,229:.	0/0:6,0:6:18:.:.:0,18,142:.	0/0:5,0:5:6:.:.:0,6,90:.	0/0:10,0:10:30:.:.:0,30,284:.	0/0:6,0:6:18:.:.:0,18,139:.	0/0:10,0:10:30:.:.:0,30,254:.	0/0:1,0:1:3:.:.:0,3,13:.	0/0:49,0:49:99:.:.:0,100,1311:.	0/0:61,0:61:99:.:.:0,119,1729:.	./.:0,0:0:.:.:.:0,0,0:.	0/0:7,0:7:18:.:.:0,18,270:.
Pf3D7_01_v3	127543	.	A	C	65.01	PASS	AC=2;AF=0.067;AN=30;DP=199;ExcessHet=0.0812;FS=0;InbreedingCoeff=0.431;MLEAC=2;MLEAF=0.067;MQ=60;QD=32.5;SOR=0.693;VQSLOD=6.51;culprit=FS;GENE=seipin domain-containing protein%2C putative	GT:AD:DP:GQ:PGT:PID:PL:PS	./.:0,0:0:.:.:.:0,0,0:.	0/0:6,0:6:6:.:.:0,6,90:.	1|1:0,2:2:6:1|1:127540_A_T:77,6,0:127540	0/0:13,0:13:27:.:.:0,27,405:.	0/0:5,0:5:0:.:.:0,0,82:.	0/0:10,0:10:4:.:.:0,4,201:.	./.:0,0:0:.:.:.:0,0,0:.	0/0:4,0:4:9:.:.:0,9,135:.	./.:3,0:3:.:.:.:0,0,0:.	0/0:1,0:1:3:.:.:0,3,16:.	./.:0,0:0:.:.:.:0,0,0:.	./.:0,0:0:.:.:.:0,0,0:.	./.:0,0:0:.:.:.:0,0,0:.	./.:0,0:0:.:.:.:0,0,0:.	0/0:4,0:4:9:.:.:0,9,135:.	0/0:3,0:3:6:.:.:0,6,90:.	0/0:17,0:17:27:.:.:0,27,405:.	0/0:2,0:2:3:.:.:0,3,45:.	./.:0,0:0:.:.:.:0,0,0:.	./.:0,0:0:.:.:.:0,0,0:.	0/0:5,0:5:9:.:.:0,9,135:.	./.:0,0:0:.:.:.:0,0,0:.	./.:0,0:0:.:.:.:0,0,0:.	./.:0,0:0:.:.:.:0,0,0:.	0/0:41,0:41:37:.:.:0,37,879:.	0/0:73,0:73:99:.:.:0,120,1800:.	./.:0,0:0:.:.:.:0,0,0:.	./.:0,0:0:.:.:.:0,0,0:.
Pf3D7_01_v3	127846	.	T	A	79.05	PASS	AC=2;AF=0.067;AN=30;DP=98;ExcessHet=0.0812;FS=0;InbreedingCoeff=0.3982;MLEAC=2;MLEAF=0.067;MQ=60;QD=29.88;SOR=0.693;VQSLOD=9.09;culprit=FS;GENE=seipin domain-containing protein%2C putative	GT:AD:DP:GQ:PGT:PID:PL:PS	./.:0,0:0:.:.:.:0,0,0:.	./.:0,0:0:.:.:.:0,0,0:.	./.:0,0:0:.:.:.:0,0,0:.	0/0:2,0:2:6:.:.:0,6,49:.	0/0:1,0:1:3:.:.:0,3,14:.	0/0:1,0:1:3:.:.:0,3,16:.	0/0:1,0:1:3:.:.:0,3,24:.	0/0:2,0:2:6:.:.:0,6,45:.	./.:0,0:0:.:.:.:0,0,0:.	0/0:4,0:4:12:.:.:0,12,84:.	./.:0,0:0:.:.:.:0,0,0:.	./.:0,0:0:.:.:.:0,0,0:.	./.:0,0:0:.:.:.:0,0,0:.	0/0:2,0:2:6:.:.:0,6,42:.	./.:0,0:0:.:.:.:0,0,0:.	0/0:2,0:2:6:.:.:0,6,36:.	1|1:0,2:2:6:1|1:127846_T_A:90,6,0:127846	0/0:1,0:1:3:.:.:0,3,14:.	./.:0,0:0:.:.:.:0,0,0:.	./.:0,0:0:.:.:.:0,0,0:.	0/0:4,0:4:12:.:.:0,12,89:.	./.:0,0:0:.:.:.:0,0,0:.	./.:0,0:0:.:.:.:0,0,0:.	./.:0,0:0:.:.:.:0,0,0:.	0/0:16,0:16:45:.:.:0,45,675:.	0/0:52,0:52:99:.:.:0,120,1800:.	./.:0,0:0:.:.:.:0,0,0:.	0/0:3,0:3:0:.:.:0,0,27:.
Pf3D7_01_v3	127852	.	G	A	79.18	PASS	AC=2;AF=0.071;AN=28;DP=97;ExcessHet=0.0877;FS=0;InbreedingCoeff=0.4072;MLEAC=2;MLEAF=0.071;MQ=60;QD=28.73;SOR=0.223;VQSLOD=8.16;culprit=FS;GENE=seipin domain-containing protein%2C putative	GT:AD:DP:GQ:PGT:PID:PL:PS	./.:0,0:0:.:.:.:0,0,0:.	./.:0,0:0:.:.:.:0,0,0:.	./.:0,0:0:.:.:.:0,0,0:.	0/0:2,0:2:6:.:.:0,6,49:.	0/0:1,0:1:3:.:.:0,3,14:.	0/0:1,0:1:3:.:.:0,3,16:.	0/0:1,0:1:3:.:.:0,3,24:.	0/0:2,0:2:6:.:.:0,6,45:.	./.:0,0:0:.:.:.:0,0,0:.	0/0:4,0:4:12:.:.:0,12,84:.	./.:0,0:0:.:.:.:0,0,0:.	./.:0,0:0:.:.:.:0,0,0:.	./.:0,0:0:.:.:.:0,0,0:.	0/0:2,0:2:6:.:.:0,6,42:.	./.:0,0:0:.:.:.:0,0,0:.	0/0:2,0:2:6:.:.:0,6,36:.	1|1:0,2:2:6:1|1:127846_T_A:90,6,0:127846	./.:0,0:0:.:.:.:0,0,0:.	./.:0,0:0:.:.:.:0,0,0:.	./.:0,0:0:.:.:.:0,0,0:.	0/0:4,0:4:12:.:.:0,12,89:.	./.:0,0:0:.:.:.:0,0,0:.	./.:0,0:0:.:.:.:0,0,0:.	./.:0,0:0:.:.:.:0,0,0:.	0|0:14,0:15:42:0|1:127851_CGT_C:0,42,630:127851	0/0:52,0:52:99:.:.:0,120,1800:.	./.:0,0:0:.:.:.:0,0,0:.	0/0:3,0:3:0:.:.:0,0,19:.
Pf3D7_01_v3	127856	.	T	A	79.41	PASS	AC=2;AF=0.071;AN=28;BaseQRankSum=-1.589;DP=97;ExcessHet=0.0877;FS=0;InbreedingCoeff=0.4072;MLEAC=2;MLEAF=0.071;MQ=60;MQRankSum=0;QD=30.37;ReadPosRankSum=-1.532;SOR=0.223;VQSLOD=8.53;culprit=FS;GENE=seipin domain-containing protein%2C putative	GT:AD:DP:GQ:PGT:PID:PL:PS	./.:0,0:0:.:.:.:0,0,0:.	./.:0,0:0:.:.:.:0,0,0:.	./.:0,0:0:.:.:.:0,0,0:.	0/0:2,0:2:6:.:.:0,6,49:.	0/0:1,0:1:3:.:.:0,3,14:.	0/0:1,0:1:3:.:.:0,3,16:.	0/0:1,0:1:3:.:.:0,3,24:.	0/0:2,0:2:6:.:.:0,6,45:.	./.:0,0:0:.:.:.:0,0,0:.	0/0:4,0:4:12:.:.:0,12,99:.	./.:0,0:0:.:.:.:0,0,0:.	./.:0,0:0:.:.:.:0,0,0:.	./.:0,0:0:.:.:.:0,0,0:.	0/0:2,0:2:6:.:.:0,6,42:.	./.:0,0:0:.:.:.:0,0,0:.	0/0:2,0:2:6:.:.:0,6,36:.	1|1:0,2:2:6:1|1:127846_T_A:90,6,0:127846	./.:0,0:0:.:.:.:0,0,0:.	./.:0,0:0:.:.:.:0,0,0:.	./.:0,0:0:.:.:.:0,0,0:.	0/0:4,0:4:12:.:.:0,12,89:.	./.:0,0:0:.:.:.:0,0,0:.	./.:0,0:0:.:.:.:0,0,0:.	./.:0,0:0:.:.:.:0,0,0:.	0|0:14,0:15:42:0|1:127851_CGT_C:0,42,630:127851	0/0:52,0:52:99:.:.:0,120,1800:.	./.:0,0:0:.:.:.:0,0,0:.	0/0:3,0:3:0:.:.:0,0,19:.
Pf3D7_01_v3	130198	.	T	A	17380.3	PASS	AC=54;AF=0.964;AN=56;DP=636;ExcessHet=0.0397;FS=0;InbreedingCoeff=0.6665;MLEAC=58;MLEAF=1;MQ=60;POSITIVE_TRAIN_SITE;QD=28.21;SOR=0.791;VQSLOD=8.69;culprit=DP;GENE=aspartate--tRNA ligase	GT:AD:DP:GQ:PL	1/1:0,36:36:99:1052,107,0	1/1:0,9:10:26:226,26,0	1/1:0,11:11:33:325,33,0	1/1:0,25:25:75:661,75,0	1/1:0,16:16:48:441,48,0	1/1:0,31:31:92:845,92,0	1/1:0,3:3:9:87,9,0	1/1:0,49:49:99:1306,145,0	1/1:0,32:32:96:873,96,0	1/1:0,22:22:65:608,65,0	1/1:0,12:13:36:349,36,0	1/1:0,11:11:33:294,33,0	1/1:0,31:31:93:877,93,0	1/1:0,13:13:39:342,39,0	1/1:0,9:9:27:247,27,0	1/1:0,22:23:66:615,66,0	1/1:0,21:21:63:620,63,0	1/1:0,8:8:23:198,23,0	1/1:0,6:6:18:165,18,0	1/1:0,7:7:21:217,21,0	1/1:0,20:20:60:581,60,0	1/1:0,43:43:99:1100,128,0	1/1:0,47:47:99:1281,141,0	./.:0,0:0:.:0,0,0	1/1:0,22:22:65:545,65,0	1/1:0,100:100:99:2828,297,0	./.:0,0:0:.:0,0,0	0/0:1,0:1:3:0,3,24
Pf3D7_01_v3	130339	.	C	T	10695.2	PASS	AC=54;AF=1;AN=54;DP=392;ExcessHet=3.0103;FS=0;InbreedingCoeff=0.4615;MLEAC=59;MLEAF=1;MQ=60;POSITIVE_TRAIN_SITE;QD=28.6;SOR=0.725;VQSLOD=8.95;culprit=DP;GENE=aspartate--tRNA ligase	GT:AD:DP:GQ:PGT:PID:PL:PS	1/1:0,18:18:53:.:.:446,53,0:.	1/1:0,2:2:6:.:.:58,6,0:.	1/1:0,10:10:30:.:.:282,30,0:.	1/1:0,7:7:21:.:.:163,21,0:.	1/1:0,9:9:27:.:.:228,27,0:.	1/1:0,22:22:66:.:.:631,66,0:.	1/1:0,6:6:18:.:.:148,18,0:.	1/1:0,16:16:48:.:.:407,48,0:.	1/1:0,25:25:75:.:.:635,75,0:.	1/1:0,23:23:69:.:.:655,69,0:.	1/1:0,8:8:24:.:.:199,24,0:.	1/1:0,10:10:29:.:.:237,29,0:.	1/1:0,24:26:72:.:.:654,72,0:.	1|1:0,1:1:3:1|1:130316_TA_T:45,3,0:130316	1/1:0,6:6:18:.:.:149,18,0:.	1/1:0,8:8:24:.:.:227,24,0:.	1|1:0,16:16:48:1|1:130339_C_T:471,48,0:130339	1/1:0,3:4:9:.:.:91,9,0:.	1/1:0,6:6:18:.:.:156,18,0:.	1|1:0,5:5:15:1|1:130339_C_T:171,15,0:130339	1|1:0,15:15:45:1|1:130339_C_T:417,45,0:130339	1|1:0,16:16:48:1|1:130339_C_T:403,48,0:130339	1/1:0,16:16:48:.:.:401,48,0:.	./.:0,0:0:.:.:.:0,0,0:.	1/1:0,4:4:12:.:.:110,12,0:.	1/1:0,91:91:99:.:.:2619,270,0:.	./.:1,0:1:.:.:.:0,0,0:.	./.:1,0:1:.:.:.:0,0,0:.
Pf3D7_01_v3	131766	.	G	C	100.22	PASS	AC=2;AF=0.5;AN=4;DP=62;ExcessHet=0.7918;FS=0;InbreedingCoeff=0.3644;MLEAC=6;MLEAF=1;MQ=60;QD=35.55;SOR=0.693;VQSLOD=8.38;culprit=QD	GT:AD:DP:GQ:PGT:PID:PL:PS	./.:0,0:0:.:.:.:0,0,0:.	./.:0,0:0:.:.:.:0,0,0:.	./.:0,0:0:.:.:.:0,0,0:.	./.:0,0:0:.:.:.:0,0,0:.	./.:0,0:0:.:.:.:0,0,0:.	./.:0,0:0:.:.:.:0,0,0:.	./.:0,0:0:.:.:.:0,0,0:.	./.:0,0:0:.:.:.:0,0,0:.	./.:0,0:0:.:.:.:0,0,0:.	./.:0,0:0:.:.:.:0,0,0:.	./.:0,0:0:.:.:.:0,0,0:.	./.:0,0:0:.:.:.:0,0,0:.	./.:0,0:0:.:.:.:0,0,0:.	./.:0,0:0:.:.:.:0,0,0:.	./.:0,0:0:.:.:.:0,0,0:.	./.:0,0:0:.:.:.:0,0,0:.	./.:0,0:0:.:.:.:0,0,0:.	./.:0,0:0:.:.:.:0,0,0:.	./.:0,0:0:.:.:.:0,0,0:.	./.:0,0:0:.:.:.:0,0,0:.	./.:0,0:0:.:.:.:0,0,0:.	./.:0,0:0:.:.:.:0,0,0:.	./.:0,0:0:.:.:.:0,0,0:.	./.:0,0:0:.:.:.:0,0,0:.	1|1:0,2:2:6:1|1:131766_G_C:90,6,0:131766	0/0:60,0:60:99:.:.:0,113,1390:.	./.:0,0:0:.:.:.:0,0,0:.	./.:0,0:0:.:.:.:0,0,0:.
Pf3D7_01_v3	133097	.	A	C	77.02	PASS	AC=1;AF=0.1;AN=10;BaseQRankSum=0;DP=56;ExcessHet=3.0103;FS=0;InbreedingCoeff=0.302;MLEAC=5;MLEAF=0.5;MQ=60;MQRankSum=0;QD=25.67;ReadPosRankSum=0;SOR=0.223;VQSLOD=7.24;culprit=FS;GENE=vacuolar protein sorting-associated protein VTA1%2C putative	GT:AD:DP:GQ:PGT:PID:PL:PS	./.:1,0:1:.:.:.:0,0,0:.	./.:0,0:0:.:.:.:0,0,0:.	./.:0,0:0:.:.:.:0,0,0:.	./.:0,0:0:.:.:.:0,0,0:.	./.:0,0:0:.:.:.:0,0,0:.	0/0:2,0:2:3:.:.:0,3,45:.	0|1:1,2:3:36:0|1:133092_A_T:70,0,36:133092	./.:0,0:0:.:.:.:0,0,0:.	./.:0,0:0:.:.:.:0,0,0:.	./.:0,0:0:.:.:.:0,0,0:.	./.:0,0:0:.:.:.:0,0,0:.	./.:0,0:0:.:.:.:0,0,0:.	./.:0,0:0:.:.:.:0,0,0:.	./.:0,0:0:.:.:.:0,0,0:.	./.:0,0:0:.:.:.:0,0,0:.	0/0:2,0:2:6:.:.:0,6,35:.	./.:0,0:0:.:.:.:0,0,0:.	./.:0,0:0:.:.:.:0,0,0:.	./.:0,0:0:.:.:.:0,0,0:.	./.:0,0:0:.:.:.:0,0,0:.	./.:0,0:0:.:.:.:0,0,0:.	0/0:5,0:5:0:.:.:0,0,81:.	./.:0,0:0:.:.:.:0,0,0:.	./.:0,0:0:.:.:.:0,0,0:.	./.:0,0:0:.:.:.:0,0,0:.	0/0:43,0:43:99:.:.:0,111,1191:.	./.:0,0:0:.:.:.:0,0,0:.	./.:0,0:0:.:.:.:0,0,0:.
Pf3D7_01_v3	133125	.	T	C	837.53	PASS	AC=2;AF=1;AN=2;DP=34;ExcessHet=3.0103;FS=0;InbreedingCoeff=0.3548;MLEAC=12;MLEAF=1;MQ=60;POSITIVE_TRAIN_SITE;QD=27.92;SOR=1.112;VQSLOD=9.96;culprit=FS;GENE=vacuolar protein sorting-associated protein VTA1%2C putative	GT:AD:DP:GQ:PL	./.:0,0:0:.:0,0,0	./.:0,0:0:.:0,0,0	./.:0,0:0:.:0,0,0	./.:0,0:0:.:0,0,0	./.:0,0:0:.:0,0,0	./.:0,0:0:.:0,0,0	./.:0,0:0:.:0,0,0	./.:0,0:0:.:0,0,0	./.:0,0:0:.:0,0,0	./.:0,0:0:.:0,0,0	./.:0,0:0:.:0,0,0	./.:0,0:0:.:0,0,0	./.:0,0:0:.:0,0,0	./.:0,0:0:.:0,0,0	./.:0,0:0:.:0,0,0	./.:0,0:0:.:0,0,0	./.:0,0:0:.:0,0,0	./.:0,0:0:.:0,0,0	./.:0,0:0:.:0,0,0	./.:0,0:0:.:0,0,0	./.:0,0:0:.:0,0,0	./.:0,0:0:.:0,0,0	./.:0,0:0:.:0,0,0	./.:0,0:0:.:0,0,0	./.:0,0:0:.:0,0,0	1/1:0,30:32:89:803,89,0	./.:0,0:0:.:0,0,0	./.:0,0:0:.:0,0,0
Pf3D7_01_v3	136271	.	T	C	58.95	PASS	AC=2;AF=0.042;AN=48;DP=311;ExcessHet=0.0508;FS=0;InbreedingCoeff=0.5146;MLEAC=1;MLEAF=0.021;MQ=60;QD=29.48;SOR=0.693;VQSLOD=7.29;culprit=FS;GENE=vacuolar protein sorting-associated protein 51%2C putative	GT:AD:DP:GQ:PGT:PID:PL:PS	0/0:16,0:16:48:.:.:0,48,404:.	0/0:21,0:21:43:.:.:0,43,544:.	0/0:11,0:11:33:.:.:0,33,253:.	0/0:4,0:4:12:.:.:0,12,101:.	0/0:2,0:2:0:.:.:0,0,19:.	0/0:28,0:28:43:.:.:0,43,674:.	0/0:9,0:9:24:.:.:0,24,360:.	0/0:3,0:3:0:.:.:0,0,12:.	0/0:9,0:9:24:.:.:0,24,360:.	0/0:43,0:43:99:.:.:0,109,1114:.	1|1:0,2:2:6:1|1:136271_T_C:77,6,0:136271	0/0:1,0:1:3:.:.:0,3,14:.	0/0:4,0:4:12:.:.:0,12,83:.	./.:0,0:0:.:.:.:0,0,0:.	0/0:8,0:8:18:.:.:0,18,270:.	./.:0,0:0:.:.:.:0,0,0:.	0/0:29,0:29:75:.:.:0,75,1125:.	0/0:5,0:5:12:.:.:0,12,180:.	0/0:5,0:5:15:.:.:0,15,116:.	0/0:4,0:4:12:.:.:0,12,97:.	0/0:10,0:10:27:.:.:0,27,405:.	0/0:6,0:6:18:.:.:0,18,144:.	./.:0,0:0:.:.:.:0,0,0:.	./.:0,0:0:.:.:.:0,0,0:.	0/0:8,0:8:24:.:.:0,24,197:.	0/0:59,0:59:99:.:.:0,120,1800:.	./.:0,0:0:.:.:.:0,0,0:.	0/0:3,0:3:9:.:.:0,9,67:.
Pf3D7_01_v3	136275	.	C	A	59.29	PASS	AC=2;AF=0.042;AN=48;DP=308;ExcessHet=0.0508;FS=0;InbreedingCoeff=0.4799;MLEAC=1;MLEAF=0.021;MQ=60;QD=29.64;SOR=0.693;VQSLOD=6.97;culprit=FS;GENE=vacuolar protein sorting-associated protein 51%2C putative	GT:AD:DP:GQ:PGT:PID:PL:PS	0/0:16,0:16:48:.:.:0,48,404:.	0/0:20,0:20:57:.:.:0,57,855:.	0/0:11,0:11:33:.:.:0,33,253:.	0/0:5,0:5:15:.:.:0,15,123:.	0/0:2,0:2:6:.:.:0,6,38:.	0/0:26,0:26:35:.:.:0,35,559:.	0/0:9,0:9:2:.:.:0,2,201:.	0/0:3,0:3:0:.:.:0,0,12:.	0/0:8,0:8:18:.:.:0,18,270:.	0/0:43,0:43:99:.:.:0,109,1114:.	1|1:0,2:2:6:1|1:136271_T_C:77,6,0:136271	0/0:1,0:1:3:.:.:0,3,14:.	0/0:4,0:4:12:.:.:0,12,83:.	./.:0,0:0:.:.:.:0,0,0:.	0/0:6,0:6:18:.:.:0,18,163:.	./.:0,0:0:.:.:.:0,0,0:.	0/0:29,0:29:75:.:.:0,75,1125:.	0/0:5,0:5:15:.:.:0,15,122:.	0/0:5,0:5:15:.:.:0,15,116:.	0/0:4,0:4:12:.:.:0,12,97:.	0/0:10,0:10:30:.:.:0,30,242:.	0/0:6,0:6:18:.:.:0,18,144:.	./.:0,0:0:.:.:.:0,0,0:.	./.:0,0:0:.:.:.:0,0,0:.	0/0:10,0:10:30:.:.:0,30,232:.	0/0:59,0:59:99:.:.:0,120,1800:.	./.:0,0:0:.:.:.:0,0,0:.	0/0:3,0:3:0:.:.:0,0,32:.
Pf3D7_01_v3	136513	.	C	A	4085.44	PASS	AC=16;AF=0.889;AN=18;DP=427;ExcessHet=3.0103;FS=0;InbreedingCoeff=0.4462;MLEAC=41;MLEAF=1;MQ=54.81;QD=24.92;SOR=0.999;VQSLOD=6.24;culprit=DP;GENE=vacuolar protein sorting-associated protein 51%2C putative	GT:AD:DP:GQ:PGT:PID:PL:PS	1|1:0,6:6:18:1|1:136513_C_A:270,18,0:136513	./.:34,0:34:.:.:.:0,0,0:.	1|1:0,3:3:9:1|1:136492_T_A:135,9,0:136492	1|1:0,2:2:6:1|1:136492_T_A:90,6,0:136492	./.:16,0:16:.:.:.:0,0,0:.	1|1:0,22:22:66:1|1:136492_T_A:990,66,0:136492	./.:16,0:16:.:.:.:0,0,0:.	1|1:0,8:8:24:1|1:136492_T_A:360,24,0:136492	./.:11,0:11:.:.:.:0,0,0:.	./.:47,0:47:.:.:.:0,0,0:.	./.:6,0:6:.:.:.:0,0,0:.	./.:0,0:0:.:.:.:0,0,0:.	./.:2,0:2:.:.:.:0,0,0:.	./.:1,0:1:.:.:.:0,0,0:.	1|1:0,15:15:45:1|1:136492_T_A:675,45,0:136492	./.:6,0:6:.:.:.:0,0,0:.	./.:50,0:50:.:.:.:0,0,0:.	./.:8,0:8:.:.:.:0,0,0:.	./.:16,0:16:.:.:.:0,0,0:.	./.:2,0:2:.:.:.:0,0,0:.	1|1:0,10:10:30:1|1:136492_T_A:435,30,0:136492	./.:17,0:17:.:.:.:0,0,0:.	./.:3,0:3:.:.:.:0,0,0:.	./.:0,0:0:.:.:.:0,0,0:.	./.:5,0:5:.:.:.:0,0,0:.	./.:82,0:82:.:.:.:0,0,0:.	./.:0,0:0:.:.:.:0,0,0:.	0/0:7,0:7:0:.:.:0,0,71:.
Pf3D7_01_v3	136551	.	C	T	3666.53	PASS	AC=14;AF=0.875;AN=16;DP=505;ExcessHet=3.0103;FS=0;InbreedingCoeff=0.4418;MLEAC=39;MLEAF=1;MQ=53.5;QD=26.77;SOR=1.259;VQSLOD=6.14;culprit=DP;GENE=vacuolar protein sorting-associated protein 51%2C putative	GT:AD:DP:GQ:PGT:PID:PL:PS	1|1:0,8:8:22:1|1:136513_C_A:306,22,0:136513	./.:41,0:41:.:.:.:0,0,0:.	1|1:0,5:5:13:1|1:136492_T_A:145,13,0:136492	1|1:0,3:3:9:1|1:136492_T_A:121,9,0:136492	./.:14,0:14:.:.:.:0,0,0:.	1|1:0,31:31:93:1|1:136492_T_A:1312,93,0:136492	./.:12,0:12:.:.:.:0,0,0:.	1|1:0,12:12:34:1|1:136492_T_A:418,34,0:136492	./.:13,0:13:.:.:.:0,0,0:.	./.:56,0:56:.:.:.:0,0,0:.	./.:15,0:15:.:.:.:0,0,0:.	./.:0,0:0:.:.:.:0,0,0:.	./.:7,0:7:.:.:.:0,0,0:.	./.:1,0:1:.:.:.:0,0,0:.	1|1:0,12:12:36:1|1:136492_T_A:526,36,0:136492	./.:6,0:6:.:.:.:0,0,0:.	./.:48,0:48:.:.:.:0,0,0:.	./.:7,0:7:.:.:.:0,0,0:.	./.:14,0:14:.:.:.:0,0,0:.	./.:5,0:5:.:.:.:0,0,0:.	1|1:0,15:15:45:1|1:136492_T_A:664,45,0:136492	./.:30,0:30:.:.:.:0,0,0:.	./.:3,0:3:.:.:.:0,0,0:.	./.:0,0:0:.:.:.:0,0,0:.	./.:10,0:10:.:.:.:0,0,0:.	./.:86,0:86:.:.:.:0,0,0:.	./.:0,0:0:.:.:.:0,0,0:.	0/0:7,0:7:0:.:.:0,0,24:.
Pf3D7_01_v3	136587	.	C	T	3910.22	PASS	AC=16;AF=1;AN=16;BaseQRankSum=1.52;DP=564;ExcessHet=3.0103;FS=0;InbreedingCoeff=0.4647;MLEAC=42;MLEAF=1;MQ=54.2;MQRankSum=0.367;QD=28.19;ReadPosRankSum=0.928;SOR=0.29;VQSLOD=6.78;culprit=DP;GENE=vacuolar protein sorting-associated protein 51%2C putative	GT:AD:DP:GQ:PGT:PID:PL:PS	1|1:0,9:9:27:1|1:136513_C_A:364,27,0:136513	./.:43,0:43:.:.:.:0,0,0:.	1|1:0,5:5:15:1|1:136492_T_A:173,15,0:136492	1|1:0,3:3:9:1|1:136492_T_A:106,9,0:136492	./.:16,0:16:.:.:.:0,0,0:.	1|1:0,28:28:82:1|1:136492_T_A:997,82,0:136492	./.:15,0:15:.:.:.:0,0,0:.	1|1:0,11:11:33:1|1:136492_T_A:418,33,0:136492	1/1:1,14:15:33:.:.:301,33,0:.	./.:62,0:62:.:.:.:0,0,0:.	./.:18,0:18:.:.:.:0,0,0:.	./.:1,0:1:.:.:.:0,0,0:.	./.:7,0:7:.:.:.:0,0,0:.	./.:1,0:1:.:.:.:0,0,0:.	1|1:0,15:15:45:1|1:136492_T_A:562,45,0:136492	./.:4,0:4:.:.:.:0,0,0:.	./.:50,0:50:.:.:.:0,0,0:.	./.:6,0:6:.:.:.:0,0,0:.	./.:14,0:14:.:.:.:0,0,0:.	./.:7,0:7:.:.:.:0,0,0:.	1|1:0,21:21:63:1|1:136492_T_A:780,63,0:136492	./.:36,0:36:.:.:.:0,0,0:.	./.:3,0:3:.:.:.:0,0,0:.	./.:1,0:1:.:.:.:0,0,0:.	./.:13,0:13:.:.:.:0,0,0:.	./.:105,0:105:.:.:.:0,0,0:.	./.:0,0:0:.:.:.:0,0,0:.	./.:6,0:6:.:.:.:0,0,0:.
Pf3D7_01_v3	137258	.	G	A	9917.3	PASS	AC=41;AF=0.976;AN=42;BaseQRankSum=1.52;DP=376;ExcessHet=3.0103;FS=0;InbreedingCoeff=0.4795;MLEAC=55;MLEAF=1;MQ=59.9;MQRankSum=0;POSITIVE_TRAIN_SITE;QD=29.6;ReadPosRankSum=2.06;SOR=0.524;VQSLOD=8.55;culprit=DP;GENE=vacuolar protein sorting-associated protein 51%2C putative	GT:AD:DP:GQ:PL	1/1:0,11:12:33:366,33,0	1/1:0,15:15:45:411,45,0	./.:16,0:16:.:0,0,0	1/1:0,4:4:12:105,12,0	1/1:0,9:9:27:286,27,0	1/1:0,3:3:9:94,9,0	1/1:0,6:6:18:180,18,0	1/1:3,27:30:60:732,60,0	1/1:0,4:4:12:114,12,0	1/1:0,27:27:81:814,81,0	1/1:0,4:4:12:119,12,0	./.:0,0:0:.:0,0,0	./.:1,0:1:.:0,0,0	1/1:0,3:3:9:99,9,0	1/1:0,17:17:49:409,49,0	1/1:0,4:4:12:99,12,0	1/1:0,13:13:39:346,39,0	1/1:0,6:6:18:178,18,0	1/1:0,40:40:99:1199,120,0	./.:1,0:1:.:0,0,0	1/1:0,6:6:18:204,18,0	1/1:0,12:12:36:340,36,0	./.:0,0:0:.:0,0,0	./.:0,0:0:.:0,0,0	./.:0,0:0:.:0,0,0	1/1:0,98:99:99:2957,294,0	./.:0,0:0:.:0,0,0	1/1:0,9:9:27:286,27,0
Pf3D7_01_v3	138966	.	G	C	7510.07	PASS	AC=46;AF=1;AN=46;BaseQRankSum=1.78;DP=315;ExcessHet=3.0103;FS=0;InbreedingCoeff=0.5214;MLEAC=57;MLEAF=1;MQ=60;MQRankSum=0;POSITIVE_TRAIN_SITE;QD=27.82;ReadPosRankSum=-1.3;SOR=0.355;VQSLOD=8.64;culprit=FS;GENE=vacuolar protein sorting-associated protein 51%2C putative	GT:AD:DP:GQ:PGT:PID:PL:PS	1/1:0,5:5:15:.:.:115,15,0:.	./.:1,0:1:.:.:.:0,0,0:.	1/1:0,6:6:18:.:.:136,18,0:.	1/1:0,9:9:27:.:.:241,27,0:.	1/1:0,4:4:12:.:.:87,12,0:.	1/1:0,14:14:42:.:.:348,42,0:.	1/1:0,3:3:9:.:.:88,9,0:.	1/1:0,16:16:47:.:.:390,47,0:.	1/1:0,3:3:9:.:.:74,9,0:.	1/1:0,19:19:57:.:.:510,57,0:.	1|1:0,14:14:41:1|1:138966_G_C:322,41,0:138966	1/1:0,3:3:9:.:.:87,9,0:.	./.:2,0:2:.:.:.:0,0,0:.	1/1:0,2:2:6:.:.:49,6,0:.	1/1:0,11:11:32:.:.:273,32,0:.	./.:0,0:0:.:.:.:0,0,0:.	1/1:0,3:3:9:.:.:87,9,0:.	1/1:0,3:3:9:.:.:84,9,0:.	1/1:0,19:19:57:.:.:645,57,0:.	1/1:0,6:6:18:.:.:150,18,0:.	1/1:0,6:6:18:.:.:160,18,0:.	1/1:0,5:5:15:.:.:123,15,0:.	1/1:0,6:6:18:.:.:160,18,0:.	./.:0,0:0:.:.:.:0,0,0:.	./.:0,0:0:.:.:.:0,0,0:.	1/1:1,86:88:99:.:.:2329,250,0:.	./.:0,0:0:.:.:.:0,0,0:.	1/1:0,5:5:15:.:.:137,15,0:.
Pf3D7_01_v3	139191	.	C	T	2697.34	PASS	AC=10;AF=1;AN=10;DP=106;ExcessHet=3.0103;FS=0;InbreedingCoeff=0.3843;MLEAC=30;MLEAF=1;MQ=60;POSITIVE_TRAIN_SITE;QD=28.39;SOR=0.992;VQSLOD=10.43;culprit=FS;GENE=vacuolar protein sorting-associated protein 51%2C putative	GT:AD:DP:GQ:PL	./.:0,0:0:.:0,0,0	./.:0,0:0:.:0,0,0	./.:0,0:0:.:0,0,0	1/1:0,2:2:6:62,6,0	./.:0,0:0:.:0,0,0	./.:1,0:1:.:0,0,0	./.:0,0:0:.:0,0,0	./.:1,0:1:.:0,0,0	./.:0,0:0:.:0,0,0	1/1:0,2:2:6:55,6,0	./.:0,0:0:.:0,0,0	./.:0,0:0:.:0,0,0	./.:1,0:1:.:0,0,0	./.:0,0:0:.:0,0,0	1/1:0,2:2:6:34,6,0	./.:1,0:1:.:0,0,0	./.:0,0:0:.:0,0,0	./.:0,0:0:.:0,0,0	1/1:0,3:3:9:59,9,0	./.:1,0:1:.:0,0,0	./.:0,0:0:.:0,0,0	./.:1,0:1:.:0,0,0	./.:3,0:3:.:0,0,0	./.:0,0:0:.:0,0,0	./.:0,0:0:.:0,0,0	1/1:0,86:88:99:2369,253,0	./.:0,0:0:.:0,0,0	./.:0,0:0:.:0,0,0
Pf3D7_01_v3	140820	.	A	C	17801.1	PASS	AC=54;AF=0.931;AN=58;DP=770;ExcessHet=0.0021;FS=0;InbreedingCoeff=0.9004;MLEAC=56;MLEAF=0.966;MQ=60;POSITIVE_TRAIN_SITE;QD=25.32;SOR=0.888;VQSLOD=8.55;culprit=FS;GENE=nucleoside transporter 4	GT:AD:DP:GQ:PGT:PID:PL:PS	1|1:0,20:20:60:1|1:140820_A_C:533,60,0:140820	1/1:0,14:14:42:.:.:365,42,0:.	1|1:0,36:36:99:1|1:140820_A_C:991,108,0:140820	1/1:0,24:24:72:.:.:603,72,0:.	1/1:0,40:40:99:.:.:933,118,0:.	1/1:0,37:37:99:.:.:922,110,0:.	1/1:0,12:12:36:.:.:302,36,0:.	1/1:0,17:17:51:.:.:423,51,0:.	1/1:0,61:61:99:.:.:1434,180,0:.	1/1:0,14:14:42:.:.:336,42,0:.	1/1:0,13:13:39:.:.:325,39,0:.	1/1:0,13:13:39:.:.:318,39,0:.	1/1:0,42:42:99:.:.:1042,125,0:.	1/1:0,33:33:99:.:.:839,99,0:.	1/1:0,40:40:99:.:.:993,119,0:.	1/1:0,47:47:99:.:.:1128,139,0:.	1/1:0,6:6:18:.:.:141,18,0:.	1/1:0,21:21:63:.:.:524,63,0:.	1/1:0,21:21:62:.:.:516,62,0:.	1/1:0,33:33:98:.:.:820,98,0:.	1/1:0,27:27:80:.:.:670,80,0:.	1/1:0,12:12:36:.:.:302,36,0:.	1/1:0,3:3:9:.:.:61,9,0:.	./.:0,0:0:.:.:.:0,0,0:.	1/1:0,8:8:23:.:.:177,23,0:.	1/1:0,86:86:99:.:.:2195,254,0:.	0/0:26,0:26:65:.:.:0,65,595:.	0/0:19,0:19:51:.:.:0,51,765:.
Pf3D7_01_v3	142319	.	C	T	89.71	PASS	AC=1;AF=0.25;AN=4;BaseQRankSum=1.38;DP=54;ExcessHet=3.0103;FS=0;InbreedingCoeff=0.3103;MLEAC=5;MLEAF=1;MQ=60;MQRankSum=0;QD=22.43;ReadPosRankSum=1.38;SOR=0.693;VQSLOD=6.97;culprit=FS	GT:AD:DP:GQ:PGT:PID:PL:PS	./.:0,0:0:.:.:.:0,0,0:.	./.:0,0:0:.:.:.:0,0,0:.	./.:0,0:0:.:.:.:0,0,0:.	./.:0,0:0:.:.:.:0,0,0:.	./.:0,0:0:.:.:.:0,0,0:.	./.:0,0:0:.:.:.:0,0,0:.	./.:0,0:0:.:.:.:0,0,0:.	./.:0,0:0:.:.:.:0,0,0:.	./.:0,0:0:.:.:.:0,0,0:.	0|1:2,2:4:75:0|1:142313_TA_T:78,0,75:142313	./.:0,0:0:.:.:.:0,0,0:.	./.:0,0:0:.:.:.:0,0,0:.	./.:0,0:0:.:.:.:0,0,0:.	./.:1,0:1:.:.:.:0,0,0:.	./.:0,0:0:.:.:.:0,0,0:.	./.:0,0:0:.:.:.:0,0,0:.	./.:0,0:0:.:.:.:0,0,0:.	./.:0,0:0:.:.:.:0,0,0:.	./.:0,0:0:.:.:.:0,0,0:.	./.:0,0:0:.:.:.:0,0,0:.	./.:0,0:0:.:.:.:0,0,0:.	./.:0,0:0:.:.:.:0,0,0:.	./.:0,0:0:.:.:.:0,0,0:.	./.:0,0:0:.:.:.:0,0,0:.	./.:0,0:0:.:.:.:0,0,0:.	0/0:43,0:43:99:.:.:0,99,1196:.	./.:0,0:0:.:.:.:0,0,0:.	./.:6,0:6:.:.:.:0,0,0:.
Pf3D7_01_v3	142559	.	C	A	355.43	PASS	AC=2;AF=1;AN=2;DP=12;ExcessHet=3.0103;FS=0;InbreedingCoeff=0.3548;MLEAC=12;MLEAF=1;MQ=60;QD=32.31;SOR=1.802;VQSLOD=6.69;culprit=FS	GT:AD:DP:GQ:PL	./.:0,0:0:.:0,0,0	./.:0,0:0:.:0,0,0	./.:0,0:0:.:0,0,0	./.:0,0:0:.:0,0,0	./.:0,0:0:.:0,0,0	./.:0,0:0:.:0,0,0	./.:0,0:0:.:0,0,0	./.:0,0:0:.:0,0,0	./.:0,0:0:.:0,0,0	./.:0,0:0:.:0,0,0	./.:0,0:0:.:0,0,0	./.:0,0:0:.:0,0,0	./.:0,0:0:.:0,0,0	./.:0,0:0:.:0,0,0	./.:0,0:0:.:0,0,0	./.:0,0:0:.:0,0,0	./.:0,0:0:.:0,0,0	./.:0,0:0:.:0,0,0	./.:0,0:0:.:0,0,0	./.:0,0:0:.:0,0,0	./.:0,0:0:.:0,0,0	./.:0,0:0:.:0,0,0	./.:0,0:0:.:0,0,0	./.:0,0:0:.:0,0,0	./.:0,0:0:.:0,0,0	1/1:0,11:11:33:321,33,0	./.:0,0:0:.:0,0,0	./.:0,0:0:.:0,0,0
Pf3D7_01_v3	143042	.	A	T	2145.53	PASS	AC=2;AF=1;AN=2;DP=81;ExcessHet=3.0103;FS=0;InbreedingCoeff=0.3548;MLEAC=12;MLEAF=1;MQ=60;POSITIVE_TRAIN_SITE;QD=28.23;SOR=0.85;VQSLOD=10.62;culprit=FS	GT:AD:DP:GQ:PL	./.:0,0:0:.:0,0,0	./.:0,0:0:.:0,0,0	./.:0,0:0:.:0,0,0	./.:0,0:0:.:0,0,0	./.:0,0:0:.:0,0,0	./.:0,0:0:.:0,0,0	./.:0,0:0:.:0,0,0	./.:0,0:0:.:0,0,0	./.:0,0:0:.:0,0,0	./.:0,0:0:.:0,0,0	./.:0,0:0:.:0,0,0	./.:0,0:0:.:0,0,0	./.:0,0:0:.:0,0,0	./.:0,0:0:.:0,0,0	./.:0,0:0:.:0,0,0	./.:0,0:0:.:0,0,0	./.:0,0:0:.:0,0,0	./.:0,0:0:.:0,0,0	./.:0,0:0:.:0,0,0	./.:0,0:0:.:0,0,0	./.:0,0:0:.:0,0,0	./.:0,0:0:.:0,0,0	./.:0,0:0:.:0,0,0	./.:0,0:0:.:0,0,0	./.:0,0:0:.:0,0,0	1/1:0,76:80:99:2111,224,0	./.:0,0:0:.:0,0,0	./.:0,0:0:.:0,0,0
Pf3D7_01_v3	144870	.	A	G	93496.4	PASS	AC=56;AF=1;AN=56;BaseQRankSum=1.19;DP=2275;ExcessHet=3.0103;FS=0;InbreedingCoeff=0.6456;MLEAC=59;MLEAF=1;MQ=59.99;MQRankSum=0;POSITIVE_TRAIN_SITE;QD=30.26;ReadPosRankSum=-1.213;SOR=0.729;VQSLOD=8.62;culprit=FS;GENE=conserved protein%2C unknown function	GT:AD:DP:GQ:PGT:PID:PL:PS	1|1:0,69:69:99:1|1:144870_A_G:2855,207,0:144870	1|1:0,77:78:99:1|1:144870_A_G:3207,231,0:144870	1|1:0,160:160:99:1|1:144870_A_G:6840,481,0:144870	1|1:0,100:100:99:1|1:144870_A_G:4235,300,0:144870	1|1:0,144:147:99:1|1:144870_A_G:5905,430,0:144870	1|1:0,69:70:99:1|1:144870_A_G:2975,207,0:144870	1|1:0,109:109:99:1|1:144870_A_G:4637,328,0:144870	1|1:0,109:109:99:1|1:144870_A_G:4684,328,0:144870	1|1:0,102:102:99:1|1:144870_A_G:4324,306,0:144870	1/1:0,179:179:99:.:.:7407,538,0:.	1|1:0,113:113:99:1|1:144870_A_G:4778,339,0:144870	1|1:0,37:37:99:1|1:144870_A_G:1567,111,0:144870	1|1:0,37:37:99:1|1:144870_A_G:1578,111,0:144870	1|1:0,8:8:24:1|1:144870_A_G:344,24,0:144870	1/1:2,44:46:88:.:.:1092,88,0:.	1|1:0,7:7:21:1|1:144870_A_G:298,21,0:144870	1|1:0,54:54:99:1|1:144870_A_G:2331,163,0:144870	1|1:0,97:97:99:1|1:144870_A_G:4021,291,0:144870	1|1:0,40:41:99:1|1:144870_A_G:1688,120,0:144870	1|1:0,152:152:99:1|1:144870_A_G:6482,457,0:144870	1|1:0,77:77:99:1|1:144870_A_G:3210,231,0:144870	1|1:0,139:139:99:1|1:144870_A_G:5980,417,0:144870	1|1:0,145:145:99:1|1:144870_A_G:5977,435,0:144870	./.:0,0:0:.:.:.:0,0,0:.	1|1:0,39:39:99:1|1:144870_A_G:1330,117,0:144870	1|1:0,94:94:99:1|1:144870_A_G:4144,283,0:144870	./.:1,0:1:.:.:.:0,0,0:.	1|1:0,7:7:21:1|1:144870_A_G:308,21,0:144870
Pf3D7_01_v3	144877	.	A	G	89571.3	PASS	AC=56;AF=1;AN=56;BaseQRankSum=1.01;DP=2207;ExcessHet=3.0103;FS=0;InbreedingCoeff=0.6415;MLEAC=59;MLEAF=1;MQ=59.99;MQRankSum=0;POSITIVE_TRAIN_SITE;QD=28.42;ReadPosRankSum=-0.64;SOR=0.825;VQSLOD=8.4;culprit=FS;GENE=conserved protein%2C unknown function	GT:AD:DP:GQ:PGT:PID:PL:PS	1|1:0,67:67:99:1|1:144870_A_G:2836,202,0:144870	1|1:0,72:73:99:1|1:144870_A_G:3078,216,0:144870	1|1:0,160:160:99:1|1:144870_A_G:6842,481,0:144870	1|1:0,97:97:99:1|1:144870_A_G:4162,291,0:144870	1|1:0,138:140:99:1|1:144870_A_G:5786,413,0:144870	1|1:0,68:69:99:1|1:144870_A_G:2954,204,0:144870	1|1:0,103:103:99:1|1:144870_A_G:4456,310,0:144870	1|1:0,109:109:99:1|1:144870_A_G:4684,328,0:144870	1|1:0,100:100:99:1|1:144870_A_G:4257,300,0:144870	1/1:4,160:164:99:.:.:3951,388,0:.	1|1:0,113:113:99:1|1:144870_A_G:4809,339,0:144870	1|1:0,35:35:99:1|1:144870_A_G:1513,105,0:144870	1|1:0,37:37:99:1|1:144870_A_G:1575,111,0:144870	1|1:0,7:7:21:1|1:144870_A_G:315,21,0:144870	1/1:0,47:47:99:.:.:1946,141,0:.	1|1:0,6:6:18:1|1:144870_A_G:270,18,0:144870	1|1:0,53:53:99:1|1:144870_A_G:2306,160,0:144870	1|1:0,91:91:99:1|1:144870_A_G:3865,273,0:144870	1|1:0,39:40:99:1|1:144870_A_G:1658,117,0:144870	1|1:0,148:148:99:1|1:144870_A_G:6381,445,0:144870	1|1:0,74:74:99:1|1:144870_A_G:3122,222,0:144870	1|1:0,139:139:99:1|1:144870_A_G:5968,417,0:144870	1|1:0,139:139:99:1|1:144870_A_G:5845,418,0:144870	./.:0,0:0:.:.:.:0,0,0:.	1|1:0,38:38:99:1|1:144870_A_G:1321,114,0:144870	1|1:0,94:94:99:1|1:144870_A_G:4123,282,0:144870	./.:1,0:1:.:.:.:0,0,0:.	1|1:0,7:7:21:1|1:144870_A_G:308,21,0:144870
Pf3D7_01_v3	145227	.	C	T	62985.9	PASS	AC=58;AF=1;AN=58;DP=2318;ExcessHet=3.0103;FS=0;InbreedingCoeff=0.5229;MLEAC=60;MLEAF=1;MQ=60;POSITIVE_TRAIN_SITE;QD=27.8;SOR=0.814;VQSLOD=7.76;culprit=FS;GENE=conserved protein%2C unknown function	GT:AD:DP:GQ:PGT:PID:PL:PS	1/1:0,103:103:99:.:.:2994,307,0:.	1/1:0,120:120:99:.:.:3189,353,0:.	1/1:0,166:167:99:.:.:4685,496,0:.	1/1:0,77:80:99:.:.:2197,230,0:.	1/1:0,124:124:99:.:.:3290,367,0:.	1/1:0,97:97:99:.:.:2663,289,0:.	1/1:0,150:151:99:.:.:4296,448,0:.	1/1:0,86:86:99:.:.:2117,252,0:.	1/1:0,85:85:99:.:.:2310,251,0:.	1/1:0,155:157:99:.:.:4181,461,0:.	1/1:0,111:112:99:.:.:3057,330,0:.	1/1:0,34:34:99:.:.:976,101,0:.	1/1:0,49:49:99:.:.:1315,146,0:.	1/1:0,18:18:53:.:.:504,53,0:.	1/1:0,49:49:99:.:.:1292,146,0:.	1/1:0,15:15:45:.:.:405,45,0:.	1/1:0,45:45:99:.:.:1321,135,0:.	1/1:0,80:80:99:.:.:2270,239,0:.	1/1:0,30:31:89:.:.:817,89,0:.	1/1:0,161:162:99:.:.:4461,479,0:.	1/1:0,99:99:99:.:.:2634,294,0:.	1/1:0,159:159:99:.:.:4539,475,0:.	1/1:0,133:133:99:.:.:3547,395,0:.	./.:2,0:2:.:.:.:0,0,0:.	1/1:0,6:7:18:.:.:162,18,0:.	1/1:0,82:83:99:.:.:2461,245,0:.	1/1:0,2:2:6:.:.:67,6,0:.	1/1:0,8:8:24:.:.:210,24,0:.
Pf3D7_01_v3	145515	.	T	A	94403	PASS	AC=57;AF=0.95;AN=60;BaseQRankSum=1.78;DP=3536;ExcessHet=0.1118;FS=0;InbreedingCoeff=0.6037;MLEAC=57;MLEAF=0.95;MQ=60;MQRankSum=0;POSITIVE_TRAIN_SITE;QD=27.58;ReadPosRankSum=1.06;SOR=0.087;VQSLOD=7.1;culprit=FS;GENE=conserved protein%2C unknown function	GT:AD:DP:GQ:PL	1/1:0,173:173:99:4937,516,0	1/1:0,108:109:99:3030,322,0	1/1:0,155:155:99:4367,463,0	1/1:0,137:138:99:3679,408,0	1/1:0,238:238:99:6206,706,0	1/1:1,109:110:99:3071,318,0	1/1:0,218:218:99:6133,651,0	1/1:0,110:111:99:3035,328,0	1/1:0,93:94:99:2567,278,0	1/1:0,189:189:99:5446,566,0	1/1:0,201:201:99:5570,600,0	1/1:0,103:103:99:2913,308,0	1/1:0,83:83:99:2348,247,0	1/1:0,141:141:99:3807,417,0	1/1:0,129:129:99:3504,385,0	1/1:1,109:111:99:2855,317,0	1/1:0,92:92:99:2633,276,0	1/1:0,144:144:99:3881,427,0	1/1:0,49:49:99:1276,145,0	1/1:0,220:221:99:6145,656,0	1/1:0,138:139:99:3707,410,0	1/1:0,150:150:99:4086,446,0	1/1:0,117:117:99:3381,349,0	1/1:0,2:2:6:49,6,0	1/1:0,14:14:42:396,42,0	1/1:1,82:84:99:2388,238,0	0/1:13,23:36:99:529,0,277	0/0:26,0:26:72:0,72,1080
Pf3D7_01_v3	145560	.	A	T	94552.9	PASS	AC=55;AF=0.948;AN=58;BaseQRankSum=1.81;DP=3394;ExcessHet=0.1158;FS=0;InbreedingCoeff=0.6428;MLEAC=57;MLEAF=0.983;MQ=60;MQRankSum=0;POSITIVE_TRAIN_SITE;QD=28.76;ReadPosRankSum=1.58;SOR=0.688;VQSLOD=7.26;culprit=FS;GENE=conserved protein%2C unknown function	GT:AD:DP:GQ:PL	1/1:0,165:165:99:4845,492,0	1/1:0,88:89:99:2518,262,0	1/1:0,144:144:99:4212,431,0	1/1:0,142:143:99:4042,425,0	1/1:0,223:224:99:5920,662,0	1/1:0,94:94:99:2768,281,0	1/1:1,222:223:99:6503,644,0	1/1:0,98:98:99:2741,293,0	1/1:0,102:103:99:2897,304,0	1/1:0,186:186:99:5568,556,0	1/1:0,189:189:99:5425,564,0	1/1:0,106:106:99:3261,317,0	1/1:0,74:75:99:2174,221,0	1/1:0,135:135:99:3941,400,0	1/1:0,118:118:99:3389,353,0	1/1:0,100:100:99:2942,298,0	1/1:0,86:86:99:2496,257,0	1/1:0,133:133:99:3817,397,0	1/1:0,46:46:99:1321,138,0	1/1:4,223:228:99:6436,520,0	1/1:1,151:153:99:4343,445,0	1/1:0,147:147:99:4129,439,0	1/1:0,108:108:99:3227,323,0	./.:1,0:1:.:0,0,0	1/1:0,12:12:36:297,36,0	1/1:0,80:81:99:2353,238,0	0/1:13,22:35:99:526,0,244	0/0:22,0:22:63:0,63,608
Pf3D7_01_v3	146766	.	C	G	43.33	PASS	AC=2;AF=0.091;AN=22;DP=89;ExcessHet=0.1047;FS=0;InbreedingCoeff=0.3605;MLEAC=3;MLEAF=0.136;MQ=60;QD=21.66;SOR=0.693;VQSLOD=6.45;culprit=QD	GT:AD:DP:GQ:PL	0/0:1,0:1:3:0,3,23	./.:0,0:0:.:0,0,0	./.:0,0:0:.:0,0,0	./.:0,0:0:.:0,0,0	./.:0,0:0:.:0,0,0	./.:0,0:0:.:0,0,0	./.:0,0:0:.:0,0,0	./.:0,0:0:.:0,0,0	0/0:1,0:1:3:0,3,14	./.:0,0:0:.:0,0,0	0/0:1,0:1:3:0,3,26	./.:0,0:0:.:0,0,0	0/0:1,0:1:3:0,3,26	0/0:1,0:1:3:0,3,14	0/0:3,0:3:9:0,9,75	./.:0,0:0:.:0,0,0	1/1:0,2:2:6:49,6,0	./.:0,0:0:.:0,0,0	./.:0,0:0:.:0,0,0	0/0:1,0:1:3:0,3,20	0/0:2,0:2:6:0,6,35	./.:0,0:0:.:0,0,0	./.:0,0:0:.:0,0,0	./.:0,0:0:.:0,0,0	0/0:1,0:1:3:0,3,15	0/0:75,0:75:99:0,120,1800	./.:0,0:0:.:0,0,0	./.:0,0:0:.:0,0,0
Pf3D7_01_v3	146979	.	G	A	33.14	PASS	AC=2;AF=0.333;AN=6;DP=58;ExcessHet=0.4576;FS=0;InbreedingCoeff=0.3548;MLEAC=5;MLEAF=0.833;MQ=60;QD=33.14;SOR=1.609;VQSLOD=7.11;culprit=FS	GT:AD:DP:GQ:PL	./.:0,0:0:.:0,0,0	./.:0,0:0:.:0,0,0	./.:0,0:0:.:0,0,0	./.:0,0:0:.:0,0,0	1/1:0,1:1:3:25,3,0	./.:0,0:0:.:0,0,0	./.:0,0:0:.:0,0,0	./.:0,0:0:.:0,0,0	./.:0,0:0:.:0,0,0	./.:0,0:0:.:0,0,0	./.:0,0:0:.:0,0,0	./.:0,0:0:.:0,0,0	./.:0,0:0:.:0,0,0	./.:0,0:0:.:0,0,0	0/0:2,0:2:3:0,3,45	./.:0,0:0:.:0,0,0	./.:0,0:0:.:0,0,0	./.:0,0:0:.:0,0,0	./.:0,0:0:.:0,0,0	./.:0,0:0:.:0,0,0	./.:0,0:0:.:0,0,0	./.:0,0:0:.:0,0,0	./.:0,0:0:.:0,0,0	./.:0,0:0:.:0,0,0	./.:0,0:0:.:0,0,0	0/0:55,0:55:99:0,118,1304	./.:0,0:0:.:0,0,0	./.:0,0:0:.:0,0,0
Pf3D7_01_v3	148490	.	A	C	98537.5	PASS	AC=58;AF=1;AN=58;BaseQRankSum=1.78;DP=4076;ExcessHet=3.0103;FS=0;InbreedingCoeff=0.6607;MLEAC=60;MLEAF=1;MQ=60;MQRankSum=0;POSITIVE_TRAIN_SITE;QD=25.24;ReadPosRankSum=0.691;SOR=0.668;VQSLOD=7.16;culprit=FS;GENE=zinc-carboxypeptidase%2C putative	GT:AD:DP:GQ:PGT:PID:PL:PS	1/1:0,191:192:99:.:.:5020,568,0:.	1/1:0,217:219:99:.:.:5554,645,0:.	1/1:0,332:334:99:.:.:8676,987,0:.	1/1:0,202:206:99:.:.:4944,597,0:.	1/1:0,151:152:99:.:.:3674,447,0:.	1|1:0,201:201:99:1|1:148490_A_C:5278,598,0:148490	1/1:0,156:156:99:.:.:3819,462,0:.	1/1:0,196:197:99:.:.:4777,576,0:.	1/1:0,183:183:99:.:.:4481,541,0:.	1/1:0,295:296:99:.:.:7629,878,0:.	1/1:0,120:120:99:.:.:2850,353,0:.	1/1:0,92:92:99:.:.:2512,274,0:.	1/1:0,59:61:99:.:.:1442,174,0:.	1/1:0,29:29:86:.:.:749,86,0:.	1/1:0,78:78:99:.:.:2149,231,0:.	1/1:0,37:37:99:.:.:922,109,0:.	1/1:1,63:64:99:.:.:1504,179,0:.	1/1:0,262:262:99:.:.:6694,777,0:.	1/1:1,134:135:99:.:.:3229,389,0:.	1/1:0,186:188:99:.:.:4444,548,0:.	1/1:1,172:174:99:.:.:4335,504,0:.	1/1:0,182:183:99:.:.:4565,543,0:.	1/1:0,56:56:99:.:.:1355,165,0:.	./.:2,0:2:.:.:.:0,0,0:.	1/1:0,60:61:99:.:.:1233,173,0:.	1/1:0,94:94:99:.:.:2411,279,0:.	1/1:0,11:12:33:.:.:318,33,0:.	1/1:0,24:24:70:.:.:564,70,0:.
Pf3D7_01_v3	152778	.	T	A	48.79	PASS	AC=2;AF=0.25;AN=8;DP=34;ExcessHet=0.4576;FS=0;InbreedingCoeff=0.3369;MLEAC=5;MLEAF=0.625;MQ=60;QD=34;SOR=1.609;VQSLOD=7.32;culprit=QD	GT:AD:DP:GQ:PGT:PID:PL:PS	./.:0,0:0:.:.:.:0,0,0:.	./.:0,0:0:.:.:.:0,0,0:.	./.:0,0:0:.:.:.:0,0,0:.	./.:0,0:0:.:.:.:0,0,0:.	./.:0,0:0:.:.:.:0,0,0:.	./.:0,0:0:.:.:.:0,0,0:.	./.:0,0:0:.:.:.:0,0,0:.	1|1:0,1:1:3:1|1:152778_T_A:40,3,0:152778	0/0:4,0:4:0:.:.:0,0,57:.	./.:0,0:0:.:.:.:0,0,0:.	./.:0,0:0:.:.:.:0,0,0:.	./.:0,0:0:.:.:.:0,0,0:.	./.:0,0:0:.:.:.:0,0,0:.	./.:0,0:0:.:.:.:0,0,0:.	./.:0,0:0:.:.:.:0,0,0:.	./.:0,0:0:.:.:.:0,0,0:.	0/0:2,0:2:3:.:.:0,3,45:.	./.:0,0:0:.:.:.:0,0,0:.	./.:0,0:0:.:.:.:0,0,0:.	./.:0,0:0:.:.:.:0,0,0:.	./.:0,0:0:.:.:.:0,0,0:.	./.:0,0:0:.:.:.:0,0,0:.	./.:4,0:4:.:.:.:0,0,0:.	./.:0,0:0:.:.:.:0,0,0:.	./.:0,0:0:.:.:.:0,0,0:.	0/0:23,0:23:10:.:.:0,10,502:.	./.:0,0:0:.:.:.:0,0,0:.	./.:0,0:0:.:.:.:0,0,0:.
Pf3D7_01_v3	152779	.	C	T	88.66	PASS	AC=1;AF=0.167;AN=6;BaseQRankSum=1.38;DP=33;ExcessHet=3.0103;FS=0;InbreedingCoeff=0.2982;MLEAC=5;MLEAF=0.833;MQ=60;MQRankSum=0;QD=22.17;ReadPosRankSum=-1.383;SOR=0.693;VQSLOD=6.65;culprit=FS	GT:AD:DP:GQ:PGT:PID:PL:PS	./.:0,0:0:.:.:.:0,0,0:.	./.:0,0:0:.:.:.:0,0,0:.	./.:0,0:0:.:.:.:0,0,0:.	./.:0,0:0:.:.:.:0,0,0:.	./.:0,0:0:.:.:.:0,0,0:.	./.:0,0:0:.:.:.:0,0,0:.	./.:0,0:0:.:.:.:0,0,0:.	./.:1,0:1:.:.:.:0,0,0:.	0|1:2,2:4:74:0|1:152772_A_AAG:78,0,74:152772	./.:0,0:0:.:.:.:0,0,0:.	./.:0,0:0:.:.:.:0,0,0:.	./.:0,0:0:.:.:.:0,0,0:.	./.:0,0:0:.:.:.:0,0,0:.	./.:0,0:0:.:.:.:0,0,0:.	./.:0,0:0:.:.:.:0,0,0:.	./.:0,0:0:.:.:.:0,0,0:.	0/0:2,0:2:3:.:.:0,3,45:.	./.:0,0:0:.:.:.:0,0,0:.	./.:0,0:0:.:.:.:0,0,0:.	./.:0,0:0:.:.:.:0,0,0:.	./.:0,0:0:.:.:.:0,0,0:.	./.:0,0:0:.:.:.:0,0,0:.	./.:4,0:4:.:.:.:0,0,0:.	./.:0,0:0:.:.:.:0,0,0:.	./.:0,0:0:.:.:.:0,0,0:.	0/0:22,0:22:7:.:.:0,7,421:.	./.:0,0:0:.:.:.:0,0,0:.	./.:0,0:0:.:.:.:0,0,0:.
Pf3D7_01_v3	153922	.	T	A	84.22	PASS	AC=2;AF=0.5;AN=4;DP=36;ExcessHet=0.7918;FS=0;InbreedingCoeff=0.3644;MLEAC=6;MLEAF=1;MQ=60;QD=27.34;SOR=0.693;VQSLOD=8.31;culprit=FS	GT:AD:DP:GQ:PGT:PID:PL:PS	./.:0,0:0:.:.:.:0,0,0:.	./.:0,0:0:.:.:.:0,0,0:.	./.:0,0:0:.:.:.:0,0,0:.	./.:0,0:0:.:.:.:0,0,0:.	./.:0,0:0:.:.:.:0,0,0:.	./.:0,0:0:.:.:.:0,0,0:.	./.:0,0:0:.:.:.:0,0,0:.	./.:0,0:0:.:.:.:0,0,0:.	./.:0,0:0:.:.:.:0,0,0:.	./.:0,0:0:.:.:.:0,0,0:.	./.:0,0:0:.:.:.:0,0,0:.	./.:0,0:0:.:.:.:0,0,0:.	./.:0,0:0:.:.:.:0,0,0:.	./.:0,0:0:.:.:.:0,0,0:.	./.:0,0:0:.:.:.:0,0,0:.	1|1:0,2:2:6:1|1:153922_T_A:74,6,0:153922	./.:0,0:0:.:.:.:0,0,0:.	./.:0,0:0:.:.:.:0,0,0:.	./.:0,0:0:.:.:.:0,0,0:.	./.:0,0:0:.:.:.:0,0,0:.	./.:0,0:0:.:.:.:0,0,0:.	./.:0,0:0:.:.:.:0,0,0:.	./.:0,0:0:.:.:.:0,0,0:.	./.:0,0:0:.:.:.:0,0,0:.	./.:0,0:0:.:.:.:0,0,0:.	0/0:34,0:34:99:.:.:0,101,1010:.	./.:0,0:0:.:.:.:0,0,0:.	./.:0,0:0:.:.:.:0,0,0:.
Pf3D7_01_v3	153926	.	G	A	84.22	PASS	AC=2;AF=0.5;AN=4;DP=36;ExcessHet=0.7918;FS=0;InbreedingCoeff=0.3644;MLEAC=6;MLEAF=1;MQ=60;QD=23.5;SOR=0.693;VQSLOD=7.07;culprit=FS	GT:AD:DP:GQ:PGT:PID:PL:PS	./.:0,0:0:.:.:.:0,0,0:.	./.:0,0:0:.:.:.:0,0,0:.	./.:0,0:0:.:.:.:0,0,0:.	./.:0,0:0:.:.:.:0,0,0:.	./.:0,0:0:.:.:.:0,0,0:.	./.:0,0:0:.:.:.:0,0,0:.	./.:0,0:0:.:.:.:0,0,0:.	./.:0,0:0:.:.:.:0,0,0:.	./.:0,0:0:.:.:.:0,0,0:.	./.:0,0:0:.:.:.:0,0,0:.	./.:0,0:0:.:.:.:0,0,0:.	./.:0,0:0:.:.:.:0,0,0:.	./.:0,0:0:.:.:.:0,0,0:.	./.:0,0:0:.:.:.:0,0,0:.	./.:0,0:0:.:.:.:0,0,0:.	1|1:0,2:2:6:1|1:153922_T_A:74,6,0:153922	./.:0,0:0:.:.:.:0,0,0:.	./.:0,0:0:.:.:.:0,0,0:.	./.:0,0:0:.:.:.:0,0,0:.	./.:0,0:0:.:.:.:0,0,0:.	./.:0,0:0:.:.:.:0,0,0:.	./.:0,0:0:.:.:.:0,0,0:.	./.:0,0:0:.:.:.:0,0,0:.	./.:0,0:0:.:.:.:0,0,0:.	./.:0,0:0:.:.:.:0,0,0:.	0/0:34,0:34:99:.:.:0,101,1010:.	./.:0,0:0:.:.:.:0,0,0:.	./.:0,0:0:.:.:.:0,0,0:.
Pf3D7_01_v3	153927	.	A	C	84.22	PASS	AC=2;AF=0.5;AN=4;DP=36;ExcessHet=0.7918;FS=0;InbreedingCoeff=0.3644;MLEAC=6;MLEAF=1;MQ=60;QD=32.9;SOR=0.693;VQSLOD=7.7;culprit=FS	GT:AD:DP:GQ:PGT:PID:PL:PS	./.:0,0:0:.:.:.:0,0,0:.	./.:0,0:0:.:.:.:0,0,0:.	./.:0,0:0:.:.:.:0,0,0:.	./.:0,0:0:.:.:.:0,0,0:.	./.:0,0:0:.:.:.:0,0,0:.	./.:0,0:0:.:.:.:0,0,0:.	./.:0,0:0:.:.:.:0,0,0:.	./.:0,0:0:.:.:.:0,0,0:.	./.:0,0:0:.:.:.:0,0,0:.	./.:0,0:0:.:.:.:0,0,0:.	./.:0,0:0:.:.:.:0,0,0:.	./.:0,0:0:.:.:.:0,0,0:.	./.:0,0:0:.:.:.:0,0,0:.	./.:0,0:0:.:.:.:0,0,0:.	./.:0,0:0:.:.:.:0,0,0:.	1|1:0,2:2:6:1|1:153922_T_A:74,6,0:153922	./.:0,0:0:.:.:.:0,0,0:.	./.:0,0:0:.:.:.:0,0,0:.	./.:0,0:0:.:.:.:0,0,0:.	./.:0,0:0:.:.:.:0,0,0:.	./.:0,0:0:.:.:.:0,0,0:.	./.:0,0:0:.:.:.:0,0,0:.	./.:0,0:0:.:.:.:0,0,0:.	./.:0,0:0:.:.:.:0,0,0:.	./.:0,0:0:.:.:.:0,0,0:.	0/0:34,0:34:99:.:.:0,101,1010:.	./.:0,0:0:.:.:.:0,0,0:.	./.:0,0:0:.:.:.:0,0,0:.
Pf3D7_01_v3	155303	.	C	T	44678.3	PASS	AC=54;AF=0.931;AN=58;BaseQRankSum=2.38;DP=1746;ExcessHet=0.0021;FS=0;InbreedingCoeff=0.9267;MLEAC=56;MLEAF=0.966;MQ=60;MQRankSum=0;POSITIVE_TRAIN_SITE;QD=27.98;ReadPosRankSum=1.94;SOR=0.237;VQSLOD=8.36;culprit=FS;GENE=conserved Plasmodium protein%2C unknown function	GT:AD:DP:GQ:PGT:PID:PL:PS	1/1:1,94:95:99:.:.:2728,269,0:.	1/1:0,31:31:93:.:.:857,93,0:.	1/1:0,57:59:99:.:.:1536,170,0:.	1/1:0,54:54:99:.:.:1435,160,0:.	1/1:0,71:72:99:.:.:1938,211,0:.	1/1:0,65:65:99:.:.:1824,194,0:.	1/1:0,53:53:99:.:.:1436,157,0:.	1/1:0,116:116:99:.:.:3588,346,0:.	1/1:2,80:82:99:.:.:2105,224,0:.	1/1:0,113:113:99:.:.:3181,337,0:.	1/1:0,41:41:99:.:.:1086,122,0:.	1/1:0,31:31:93:.:.:893,93,0:.	1|1:0,18:18:54:1|1:155303_C_T:510,54,0:155303	1/1:0,16:16:48:.:.:427,48,0:.	1/1:0,57:57:99:.:.:1555,170,0:.	1/1:0,55:57:99:.:.:1621,165,0:.	1/1:0,61:61:99:.:.:1669,181,0:.	1/1:0,35:35:99:.:.:1012,104,0:.	1/1:2,68:70:99:.:.:1776,120,0:.	1/1:0,37:37:99:.:.:1033,111,0:.	1/1:0,115:115:99:.:.:3152,342,0:.	1/1:0,65:65:99:.:.:1817,193,0:.	1/1:0,114:114:99:.:.:3028,338,0:.	./.:0,0:0:.:.:.:0,0,0:.	1/1:0,10:10:30:.:.:256,30,0:.	1/1:0,84:84:99:.:.:2495,250,0:.	0/0:34,0:34:72:.:.:0,72,818:.	0/0:46,0:46:99:.:.:0,120,1800:.
Pf3D7_01_v3	155811	.	A	C	13330.8	PASS	AC=56;AF=1;AN=56;DP=553;ExcessHet=3.0103;FS=0;InbreedingCoeff=0.5627;MLEAC=59;MLEAF=1;MQ=59.97;POSITIVE_TRAIN_SITE;QD=26.4;SOR=1.092;VQSLOD=8.32;culprit=DP;GENE=conserved Plasmodium protein%2C unknown function	GT:AD:DP:GQ:PL	1/1:0,27:27:80:719,80,0	1/1:0,11:11:33:285,33,0	1/1:0,27:27:79:720,79,0	1/1:0,19:19:56:454,56,0	1/1:0,29:29:85:675,85,0	1/1:0,15:15:44:370,44,0	1/1:0,8:8:24:186,24,0	1/1:0,21:21:62:523,62,0	1/1:0,19:19:57:488,57,0	1/1:0,26:26:78:689,78,0	1/1:0,5:5:15:128,15,0	1/1:0,7:7:21:181,21,0	1/1:0,10:10:30:267,30,0	1/1:0,10:10:30:259,30,0	1/1:0,36:36:99:906,106,0	1/1:0,12:12:36:291,36,0	1/1:0,10:10:30:258,30,0	1/1:0,3:4:9:75,9,0	1/1:0,17:17:51:437,51,0	1/1:0,17:17:50:399,50,0	1/1:0,27:27:80:642,80,0	1/1:0,11:11:33:281,33,0	1/1:0,41:41:99:1037,122,0	./.:0,0:0:.:0,0,0	./.:4,0:4:.:0,0,0	1/1:0,76:76:99:2084,228,0	1/1:0,6:6:18:161,18,0	1/1:0,7:7:21:170,21,0
Pf3D7_01_v3	155877	.	G	A	18030.3	PASS	AC=55;AF=0.982;AN=56;BaseQRankSum=1.04;DP=441;ExcessHet=3.0103;FS=0;InbreedingCoeff=0.3777;MLEAC=58;MLEAF=1;MQ=59.96;MQRankSum=0;POSITIVE_TRAIN_SITE;QD=26.66;ReadPosRankSum=0.524;SOR=0.115;VQSLOD=8.2;culprit=DP;GENE=conserved Plasmodium protein%2C unknown function	GT:AD:DP:GQ:PGT:PID:PL:PS	1|1:0,23:23:69:1|1:155877_G_A:1002,69,0:155877	1|1:0,7:7:21:1|1:155877_G_A:295,21,0:155877	1|1:0,22:22:66:1|1:155877_G_A:892,66,0:155877	1|1:0,16:16:48:1|1:155877_G_A:615,48,0:155877	1|1:0,20:20:60:1|1:155877_G_A:856,60,0:155877	1|1:0,16:16:48:1|1:155877_G_A:700,48,0:155877	1|1:0,10:10:30:1|1:155877_G_A:419,30,0:155877	1|1:0,20:20:60:1|1:155877_G_A:745,60,0:155877	1|1:0,14:14:42:1|1:155877_G_A:600,42,0:155877	1|1:0,27:27:81:1|1:155877_G_A:1087,81,0:155877	1|1:0,12:12:36:1|1:155877_G_A:540,36,0:155877	1|1:0,7:7:21:1|1:155877_G_A:301,21,0:155877	1|1:0,11:11:33:1|1:155877_G_A:473,33,0:155877	1|1:0,14:14:42:1|1:155877_G_A:619,42,0:155877	1|1:0,17:17:51:1|1:155877_G_A:678,51,0:155877	1|1:0,14:14:42:1|1:155877_G_A:619,42,0:155877	1|1:0,8:9:24:1|1:155877_G_A:340,24,0:155877	1|1:0,5:6:15:1|1:155877_G_A:225,15,0:155877	1|1:0,10:10:30:1|1:155877_G_A:419,30,0:155877	1|1:0,10:10:30:1|1:155877_G_A:439,30,0:155877	1|1:0,21:21:63:1|1:155877_G_A:783,63,0:155877	1|1:0,7:7:21:1|1:155877_G_A:259,21,0:155877	1|1:0,29:29:87:1|1:155877_G_A:1146,87,0:155877	./.:0,0:0:.:.:.:0,0,0:.	./.:4,0:4:.:.:.:0,0,0:.	1|1:0,69:69:99:1|1:155877_G_A:2858,207,0:155877	0|1:2,3:5:75:0|1:155877_G_A:114,0,75:155877	1|1:0,7:7:21:1|1:155877_G_A:315,21,0:155877
Pf3D7_01_v3	155911	.	T	C	70.51	PASS	AC=2;AF=0.036;AN=56;DP=329;ExcessHet=0.0412;FS=0;InbreedingCoeff=0.439;MLEAC=1;MLEAF=0.018;MQ=60;QD=30.77;SOR=1.179;VQSLOD=6.81;culprit=FS;GENE=conserved Plasmodium protein%2C unknown function	GT:AD:DP:GQ:PGT:PID:PL:PS	0/0:22,0:22:45:.:.:0,45,542:.	0/0:4,0:4:0:.:.:0,0,56:.	0/0:17,0:17:12:.:.:0,12,380:.	0/0:10,0:10:21:.:.:0,21,315:.	0/0:15,0:15:39:.:.:0,39,585:.	0/0:16,0:16:36:.:.:0,36,540:.	0/0:6,0:6:18:.:.:0,18,148:.	0/0:16,0:16:42:.:.:0,42,630:.	0/0:11,0:11:24:.:.:0,24,360:.	0/0:23,0:23:57:.:.:0,57,855:.	0/0:11,0:11:30:.:.:0,30,450:.	0/0:4,0:4:9:.:.:0,9,135:.	0/0:9,0:10:27:.:.:0,27,405:.	0/0:11,0:11:33:.:.:0,33,284:.	0/0:14,0:14:27:.:.:0,27,405:.	0/0:13,0:13:15:.:.:0,15,225:.	0/0:4,0:4:9:.:.:0,9,135:.	0/0:3,0:3:9:.:.:0,9,74:.	0/0:8,0:8:21:.:.:0,21,315:.	0/0:8,0:8:15:.:.:0,15,225:.	0/0:6,0:6:15:.:.:0,15,225:.	0/0:2,0:2:6:.:.:0,6,46:.	0/0:20,0:20:45:.:.:0,45,675:.	./.:0,0:0:.:.:.:0,0,0:.	./.:0,0:0:.:.:.:0,0,0:.	0/0:56,0:56:99:.:.:0,120,1800:.	0/0:2,0:2:6:.:.:0,6,39:.	0/0:12,0:12:0:.:.:0,0,169:.
Pf3D7_01_v3	155977	.	G	A	10625.8	PASS	AC=44;AF=1;AN=44;DP=246;ExcessHet=3.0103;FS=0;InbreedingCoeff=0.5114;MLEAC=56;MLEAF=1;MQ=60;POSITIVE_TRAIN_SITE;QD=31.49;SOR=0.837;VQSLOD=9.16;culprit=FS;GENE=conserved Plasmodium protein%2C unknown function	GT:AD:DP:GQ:PGT:PID:PL:PS	1|1:0,14:14:42:1|1:155977_G_A:601,42,0:155977	1|1:0,2:2:6:1|1:155977_G_A:87,6,0:155977	1|1:0,4:4:12:1|1:155977_G_A:180,12,0:155977	1|1:0,4:4:12:1|1:155977_G_A:177,12,0:155977	1|1:0,12:12:36:1|1:155977_G_A:518,36,0:155977	1|1:0,13:13:39:1|1:155977_G_A:527,39,0:155977	1|1:0,6:6:18:1|1:155977_G_A:265,18,0:155977	1|1:0,15:15:45:1|1:155977_G_A:619,45,0:155977	1|1:0,4:4:12:1|1:155977_G_A:169,12,0:155977	1|1:0,19:20:57:1|1:155977_G_A:847,57,0:155977	1|1:0,6:6:18:1|1:155977_G_A:259,18,0:155977	1|1:0,3:3:9:1|1:155977_G_A:135,9,0:155977	1|1:0,7:7:21:1|1:155977_G_A:315,21,0:155977	1|1:0,8:8:24:1|1:155977_G_A:330,24,0:155977	1|1:0,12:12:36:1|1:155977_G_A:527,36,0:155977	1|1:0,2:2:6:1|1:155977_G_A:90,6,0:155977	./.:1,0:1:.:.:.:0,0,0:.	./.:1,0:1:.:.:.:0,0,0:.	1|1:0,2:2:6:1|1:155977_G_A:79,6,0:155977	1|1:0,11:11:33:1|1:155977_G_A:495,33,0:155977	1|1:0,4:4:12:1|1:155977_G_A:169,12,0:155977	1|1:0,3:3:9:1|1:155977_G_A:135,9,0:155977	1|1:0,13:13:39:1|1:155977_G_A:545,39,0:155977	./.:0,0:0:.:.:.:0,0,0:.	./.:0,0:0:.:.:.:0,0,0:.	1|1:0,71:71:99:1|1:155977_G_A:3172,214,0:155977	./.:4,0:4:.:.:.:0,0,0:.	./.:0,0:0:.:.:.:0,0,0:.
Pf3D7_01_v3	155978	.	C	T	10625.8	PASS	AC=44;AF=1;AN=44;DP=248;ExcessHet=3.0103;FS=0;InbreedingCoeff=0.5114;MLEAC=56;MLEAF=1;MQ=60;POSITIVE_TRAIN_SITE;QD=34.09;SOR=0.837;VQSLOD=8.52;culprit=QD;GENE=conserved Plasmodium protein%2C unknown function	GT:AD:DP:GQ:PGT:PID:PL:PS	1|1:0,14:14:42:1|1:155977_G_A:601,42,0:155977	1|1:0,2:2:6:1|1:155977_G_A:87,6,0:155977	1|1:0,4:4:12:1|1:155977_G_A:180,12,0:155977	1|1:0,4:4:12:1|1:155977_G_A:177,12,0:155977	1|1:0,12:12:36:1|1:155977_G_A:518,36,0:155977	1|1:0,13:13:39:1|1:155977_G_A:527,39,0:155977	1|1:0,6:6:18:1|1:155977_G_A:265,18,0:155977	1|1:0,15:15:45:1|1:155977_G_A:619,45,0:155977	1|1:0,4:4:12:1|1:155977_G_A:169,12,0:155977	1|1:0,19:20:57:1|1:155977_G_A:847,57,0:155977	1|1:0,6:6:18:1|1:155977_G_A:259,18,0:155977	1|1:0,3:3:9:1|1:155977_G_A:135,9,0:155977	1|1:0,7:7:21:1|1:155977_G_A:315,21,0:155977	1|1:0,8:8:24:1|1:155977_G_A:330,24,0:155977	1|1:0,12:12:36:1|1:155977_G_A:527,36,0:155977	1|1:0,2:2:6:1|1:155977_G_A:90,6,0:155977	./.:1,0:1:.:.:.:0,0,0:.	./.:1,0:1:.:.:.:0,0,0:.	1|1:0,2:2:6:1|1:155977_G_A:79,6,0:155977	1|1:0,11:11:33:1|1:155977_G_A:495,33,0:155977	1|1:0,4:4:12:1|1:155977_G_A:169,12,0:155977	1|1:0,3:3:9:1|1:155977_G_A:135,9,0:155977	1|1:0,13:13:39:1|1:155977_G_A:545,39,0:155977	./.:0,0:0:.:.:.:0,0,0:.	./.:0,0:0:.:.:.:0,0,0:.	1|1:0,71:71:99:1|1:155977_G_A:3172,214,0:155977	./.:4,0:4:.:.:.:0,0,0:.	./.:0,0:0:.:.:.:0,0,0:.
Pf3D7_01_v3	156427	.	C	A	69.78	PASS	AC=1;AF=0.023;AN=44;BaseQRankSum=-0.967;DP=143;ExcessHet=3.0103;FS=0;InbreedingCoeff=0.3457;MLEAC=2;MLEAF=0.045;MQ=60;MQRankSum=0;QD=23.26;ReadPosRankSum=-0.967;SOR=1.179;VQSLOD=6.31;culprit=FS;GENE=conserved Plasmodium protein%2C unknown function	GT:AD:DP:GQ:PGT:PID:PL:PS	0/0:6,0:6:18:.:.:0,18,140:.	./.:0,0:0:.:.:.:0,0,0:.	0/0:2,0:2:6:.:.:0,6,40:.	./.:0,0:0:.:.:.:0,0,0:.	0/0:5,0:5:15:.:.:0,15,101:.	0/0:11,0:11:33:.:.:0,33,271:.	0/0:2,0:2:6:.:.:0,6,49:.	0/0:6,0:6:18:.:.:0,18,152:.	0/0:5,0:5:15:.:.:0,15,113:.	0/0:4,0:4:12:.:.:0,12,107:.	0/0:11,0:11:33:.:.:0,33,273:.	0|1:1,2:3:36:0|1:156421_TGC_T:81,0,36:156421	0/0:3,0:3:9:.:.:0,9,79:.	0/0:5,0:5:15:.:.:0,15,116:.	0/0:3,0:3:9:.:.:0,9,72:.	0/0:1,0:1:3:.:.:0,3,12:.	0/0:3,0:3:0:.:.:0,0,34:.	./.:0,0:0:.:.:.:0,0,0:.	0/0:1,0:1:3:.:.:0,3,24:.	0/0:5,0:5:15:.:.:0,15,106:.	0/0:3,0:3:9:.:.:0,9,65:.	0/0:4,0:4:9:.:.:0,9,135:.	0/0:10,0:10:30:.:.:0,30,248:.	./.:0,0:0:.:.:.:0,0,0:.	./.:0,0:0:.:.:.:0,0,0:.	0/0:48,0:48:99:.:.:0,120,1800:.	0/0:2,0:2:6:.:.:0,6,41:.	./.:0,0:0:.:.:.:0,0,0:.
Pf3D7_01_v3	156910	.	A	G	16056.7	PASS	AC=56;AF=1;AN=56;DP=681;ExcessHet=3.0103;FS=0;InbreedingCoeff=0.5155;MLEAC=59;MLEAF=1;MQ=60;POSITIVE_TRAIN_SITE;QD=24.51;SOR=1.136;VQSLOD=7.51;culprit=DP;GENE=conserved Plasmodium protein%2C unknown function	GT:AD:DP:GQ:PL	1/1:0,22:22:65:530,65,0	1/1:0,18:18:54:462,54,0	1/1:0,21:21:62:511,62,0	1/1:0,30:31:87:656,87,0	1/1:0,17:18:50:377,50,0	1/1:0,14:14:42:335,42,0	1/1:0,31:31:89:655,89,0	1/1:0,15:15:44:363,44,0	1/1:0,41:43:99:940,119,0	1/1:0,43:43:99:925,125,0	1/1:0,21:22:62:497,62,0	1/1:0,26:26:77:666,77,0	1/1:0,34:34:99:883,102,0	1/1:0,3:3:9:67,9,0	1/1:0,32:32:95:800,95,0	1/1:0,8:8:24:212,24,0	1/1:0,10:11:30:253,30,0	1/1:0,15:15:43:322,43,0	1/1:0,38:38:99:901,113,0	1/1:0,32:32:92:697,92,0	1/1:0,33:33:95:721,95,0	1/1:0,28:28:82:643,82,0	1/1:0,11:11:33:263,33,0	./.:1,0:1:.:0,0,0	1/1:0,3:3:9:71,9,0	1/1:0,87:89:99:2293,260,0	./.:0,0:0:.:0,0,0	1/1:0,16:16:48:414,48,0
Pf3D7_01_v3	159116	.	T	G	690.03	PASS	AC=4;AF=0.667;AN=6;DP=42;ExcessHet=0.4576;FS=0;InbreedingCoeff=0.3551;MLEAC=15;MLEAF=1;MQ=60;POSITIVE_TRAIN_SITE;QD=37.69;SOR=2.179;VQSLOD=6.14;culprit=SOR;GENE=conserved Plasmodium protein%2C unknown function	GT:AD:DP:GQ:PGT:PID:PL:PS	./.:0,0:0:.:.:.:0,0,0:.	./.:0,0:0:.:.:.:0,0,0:.	1|1:0,1:1:3:1|1:159098_AT_A:45,3,0:159098	./.:0,0:0:.:.:.:0,0,0:.	./.:0,0:0:.:.:.:0,0,0:.	./.:0,0:0:.:.:.:0,0,0:.	./.:0,0:0:.:.:.:0,0,0:.	./.:0,0:0:.:.:.:0,0,0:.	./.:0,0:0:.:.:.:0,0,0:.	./.:0,0:0:.:.:.:0,0,0:.	./.:0,0:0:.:.:.:0,0,0:.	0/0:1,0:1:3:.:.:0,3,16:.	./.:0,0:0:.:.:.:0,0,0:.	./.:0,0:0:.:.:.:0,0,0:.	./.:0,0:0:.:.:.:0,0,0:.	./.:0,0:0:.:.:.:0,0,0:.	./.:0,0:0:.:.:.:0,0,0:.	./.:0,0:0:.:.:.:0,0,0:.	./.:0,0:0:.:.:.:0,0,0:.	./.:0,0:0:.:.:.:0,0,0:.	./.:0,0:0:.:.:.:0,0,0:.	./.:0,0:0:.:.:.:0,0,0:.	./.:0,0:0:.:.:.:0,0,0:.	./.:0,0:0:.:.:.:0,0,0:.	./.:0,0:0:.:.:.:0,0,0:.	1|1:0,15:16:47:1|1:159109_A_T:601,47,0:159109	./.:0,0:0:.:.:.:0,0,0:.	./.:0,0:0:.:.:.:0,0,0:.
Pf3D7_01_v3	159562	.	A	G	1233.53	PASS	AC=2;AF=1;AN=2;DP=46;ExcessHet=3.0103;FS=0;InbreedingCoeff=0.3548;MLEAC=12;MLEAF=1;MQ=60;POSITIVE_TRAIN_SITE;QD=27.41;SOR=1.203;VQSLOD=9.17;culprit=FS;GENE=conserved Plasmodium protein%2C unknown function	GT:AD:DP:GQ:PL	./.:0,0:0:.:0,0,0	./.:0,0:0:.:0,0,0	./.:0,0:0:.:0,0,0	./.:0,0:0:.:0,0,0	./.:0,0:0:.:0,0,0	./.:0,0:0:.:0,0,0	./.:0,0:0:.:0,0,0	./.:0,0:0:.:0,0,0	./.:0,0:0:.:0,0,0	./.:0,0:0:.:0,0,0	./.:0,0:0:.:0,0,0	./.:0,0:0:.:0,0,0	./.:0,0:0:.:0,0,0	./.:0,0:0:.:0,0,0	./.:0,0:0:.:0,0,0	./.:0,0:0:.:0,0,0	./.:0,0:0:.:0,0,0	./.:0,0:0:.:0,0,0	./.:0,0:0:.:0,0,0	./.:0,0:0:.:0,0,0	./.:0,0:0:.:0,0,0	./.:0,0:0:.:0,0,0	./.:0,0:0:.:0,0,0	./.:0,0:0:.:0,0,0	./.:0,0:0:.:0,0,0	1/1:0,45:46:99:1199,134,0	./.:0,0:0:.:0,0,0	./.:0,0:0:.:0,0,0
Pf3D7_01_v3	160556	.	C	T	890.53	PASS	AC=2;AF=1;AN=2;DP=31;ExcessHet=3.0103;FS=0;InbreedingCoeff=0.3548;MLEAC=12;MLEAF=1;MQ=60;POSITIVE_TRAIN_SITE;QD=30.71;SOR=0.976;VQSLOD=10.34;culprit=FS	GT:AD:DP:GQ:PL	./.:0,0:0:.:0,0,0	./.:0,0:0:.:0,0,0	./.:0,0:0:.:0,0,0	./.:0,0:0:.:0,0,0	./.:0,0:0:.:0,0,0	./.:0,0:0:.:0,0,0	./.:0,0:0:.:0,0,0	./.:0,0:0:.:0,0,0	./.:0,0:0:.:0,0,0	./.:0,0:0:.:0,0,0	./.:0,0:0:.:0,0,0	./.:0,0:0:.:0,0,0	./.:0,0:0:.:0,0,0	./.:0,0:0:.:0,0,0	./.:0,0:0:.:0,0,0	./.:0,0:0:.:0,0,0	./.:0,0:0:.:0,0,0	./.:0,0:0:.:0,0,0	./.:0,0:0:.:0,0,0	./.:0,0:0:.:0,0,0	./.:0,0:0:.:0,0,0	./.:0,0:0:.:0,0,0	./.:0,0:0:.:0,0,0	./.:0,0:0:.:0,0,0	./.:1,0:1:.:0,0,0	1/1:0,29:30:87:856,87,0	./.:0,0:0:.:0,0,0	./.:0,0:0:.:0,0,0
Pf3D7_01_v3	160654	.	A	T	1294.53	PASS	AC=2;AF=1;AN=2;DP=31;ExcessHet=3.0103;FS=0;InbreedingCoeff=0.3548;MLEAC=12;MLEAF=1;MQ=60;QD=30.32;SOR=1.329;VQSLOD=8.18;culprit=FS	GT:AD:DP:GQ:PGT:PID:PL:PS	./.:0,0:0:.:.:.:0,0,0:.	./.:0,0:0:.:.:.:0,0,0:.	./.:0,0:0:.:.:.:0,0,0:.	./.:0,0:0:.:.:.:0,0,0:.	./.:0,0:0:.:.:.:0,0,0:.	./.:0,0:0:.:.:.:0,0,0:.	./.:0,0:0:.:.:.:0,0,0:.	./.:0,0:0:.:.:.:0,0,0:.	./.:0,0:0:.:.:.:0,0,0:.	./.:0,0:0:.:.:.:0,0,0:.	./.:0,0:0:.:.:.:0,0,0:.	./.:0,0:0:.:.:.:0,0,0:.	./.:0,0:0:.:.:.:0,0,0:.	./.:0,0:0:.:.:.:0,0,0:.	./.:0,0:0:.:.:.:0,0,0:.	./.:0,0:0:.:.:.:0,0,0:.	./.:0,0:0:.:.:.:0,0,0:.	./.:0,0:0:.:.:.:0,0,0:.	./.:0,0:0:.:.:.:0,0,0:.	./.:0,0:0:.:.:.:0,0,0:.	./.:0,0:0:.:.:.:0,0,0:.	./.:0,0:0:.:.:.:0,0,0:.	./.:0,0:0:.:.:.:0,0,0:.	./.:0,0:0:.:.:.:0,0,0:.	./.:1,0:1:.:.:.:0,0,0:.	1|1:0,28:30:84:1|1:160589_AATATATATATATATATATATAT_A:1260,84,0:160589	./.:0,0:0:.:.:.:0,0,0:.	./.:0,0:0:.:.:.:0,0,0:.
Pf3D7_01_v3	160658	.	G	T	1294.53	PASS	AC=2;AF=1;AN=2;DP=31;ExcessHet=3.0103;FS=0;InbreedingCoeff=0.3548;MLEAC=12;MLEAF=1;MQ=60;QD=34.43;SOR=1.329;VQSLOD=8.15;culprit=QD	GT:AD:DP:GQ:PGT:PID:PL:PS	./.:0,0:0:.:.:.:0,0,0:.	./.:0,0:0:.:.:.:0,0,0:.	./.:0,0:0:.:.:.:0,0,0:.	./.:0,0:0:.:.:.:0,0,0:.	./.:0,0:0:.:.:.:0,0,0:.	./.:0,0:0:.:.:.:0,0,0:.	./.:0,0:0:.:.:.:0,0,0:.	./.:0,0:0:.:.:.:0,0,0:.	./.:0,0:0:.:.:.:0,0,0:.	./.:0,0:0:.:.:.:0,0,0:.	./.:0,0:0:.:.:.:0,0,0:.	./.:0,0:0:.:.:.:0,0,0:.	./.:0,0:0:.:.:.:0,0,0:.	./.:0,0:0:.:.:.:0,0,0:.	./.:0,0:0:.:.:.:0,0,0:.	./.:0,0:0:.:.:.:0,0,0:.	./.:0,0:0:.:.:.:0,0,0:.	./.:0,0:0:.:.:.:0,0,0:.	./.:0,0:0:.:.:.:0,0,0:.	./.:0,0:0:.:.:.:0,0,0:.	./.:0,0:0:.:.:.:0,0,0:.	./.:0,0:0:.:.:.:0,0,0:.	./.:0,0:0:.:.:.:0,0,0:.	./.:0,0:0:.:.:.:0,0,0:.	./.:1,0:1:.:.:.:0,0,0:.	1|1:0,28:30:84:1|1:160589_AATATATATATATATATATATAT_A:1260,84,0:160589	./.:0,0:0:.:.:.:0,0,0:.	./.:0,0:0:.:.:.:0,0,0:.
Pf3D7_01_v3	160662	.	G	T	1249.53	PASS	AC=2;AF=1;AN=2;DP=29;ExcessHet=3.0103;FS=0;InbreedingCoeff=0.3548;MLEAC=12;MLEAF=1;MQ=60;QD=34.78;SOR=1.255;VQSLOD=8.24;culprit=QD	GT:AD:DP:GQ:PGT:PID:PL:PS	./.:0,0:0:.:.:.:0,0,0:.	./.:0,0:0:.:.:.:0,0,0:.	./.:0,0:0:.:.:.:0,0,0:.	./.:0,0:0:.:.:.:0,0,0:.	./.:0,0:0:.:.:.:0,0,0:.	./.:0,0:0:.:.:.:0,0,0:.	./.:0,0:0:.:.:.:0,0,0:.	./.:0,0:0:.:.:.:0,0,0:.	./.:0,0:0:.:.:.:0,0,0:.	./.:0,0:0:.:.:.:0,0,0:.	./.:0,0:0:.:.:.:0,0,0:.	./.:0,0:0:.:.:.:0,0,0:.	./.:0,0:0:.:.:.:0,0,0:.	./.:0,0:0:.:.:.:0,0,0:.	./.:0,0:0:.:.:.:0,0,0:.	./.:0,0:0:.:.:.:0,0,0:.	./.:0,0:0:.:.:.:0,0,0:.	./.:0,0:0:.:.:.:0,0,0:.	./.:0,0:0:.:.:.:0,0,0:.	./.:0,0:0:.:.:.:0,0,0:.	./.:0,0:0:.:.:.:0,0,0:.	./.:0,0:0:.:.:.:0,0,0:.	./.:0,0:0:.:.:.:0,0,0:.	./.:0,0:0:.:.:.:0,0,0:.	./.:0,0:0:.:.:.:0,0,0:.	1|1:0,27:29:81:1|1:160589_AATATATATATATATATATATAT_A:1215,81,0:160589	./.:0,0:0:.:.:.:0,0,0:.	./.:0,0:0:.:.:.:0,0,0:.
Pf3D7_01_v3	160872	.	G	A	656.53	PASS	AC=2;AF=1;AN=2;DP=24;ExcessHet=3.0103;FS=0;InbreedingCoeff=0.3548;MLEAC=12;MLEAF=1;MQ=59.64;QD=29.84;SOR=0.776;VQSLOD=8.5;culprit=FS	GT:AD:DP:GQ:PL	./.:0,0:0:.:0,0,0	./.:0,0:0:.:0,0,0	./.:0,0:0:.:0,0,0	./.:0,0:0:.:0,0,0	./.:0,0:0:.:0,0,0	./.:0,0:0:.:0,0,0	./.:0,0:0:.:0,0,0	./.:0,0:0:.:0,0,0	./.:0,0:0:.:0,0,0	./.:0,0:0:.:0,0,0	./.:0,0:0:.:0,0,0	./.:0,0:0:.:0,0,0	./.:0,0:0:.:0,0,0	./.:0,0:0:.:0,0,0	./.:0,0:0:.:0,0,0	./.:0,0:0:.:0,0,0	./.:0,0:0:.:0,0,0	./.:0,0:0:.:0,0,0	./.:0,0:0:.:0,0,0	./.:0,0:0:.:0,0,0	./.:0,0:0:.:0,0,0	./.:0,0:0:.:0,0,0	./.:0,0:0:.:0,0,0	./.:0,0:0:.:0,0,0	./.:1,0:1:.:0,0,0	1/1:0,22:23:64:622,64,0	./.:0,0:0:.:0,0,0	./.:0,0:0:.:0,0,0
Pf3D7_01_v3	161480	.	G	A	7159.07	PASS	AC=48;AF=0.923;AN=52;DP=268;ExcessHet=0.0026;FS=0;InbreedingCoeff=0.5865;MLEAC=54;MLEAF=1;MQ=60;POSITIVE_TRAIN_SITE;QD=28.87;SOR=0.825;VQSLOD=9.03;culprit=FS;GENE=ATP-dependent RNA helicase%2C putative	GT:AD:DP:GQ:PL	1/1:0,2:2:6:65,6,0	./.:1,0:1:.:0,0,0	1/1:0,2:2:6:34,6,0	1/1:0,9:9:27:253,27,0	1/1:0,8:9:24:205,24,0	1/1:0,2:2:6:49,6,0	1/1:0,13:13:39:408,39,0	1/1:0,10:11:30:248,30,0	1/1:0,6:6:18:184,18,0	1/1:0,5:5:15:124,15,0	1/1:0,2:2:6:49,6,0	./.:2,0:2:.:0,0,0	1/1:0,10:10:30:277,30,0	1/1:0,26:27:75:642,75,0	1/1:0,19:19:56:488,56,0	1/1:0,15:16:45:417,45,0	1/1:0,8:9:24:262,24,0	1/1:0,3:3:9:70,9,0	1/1:0,1:1:3:34,3,0	1/1:0,2:2:6:34,6,0	1/1:0,10:11:30:293,30,0	1/1:0,5:5:15:130,15,0	1/1:0,17:17:50:431,50,0	./.:0,0:0:.:0,0,0	1/1:0,4:4:12:94,12,0	1/1:0,61:61:99:1784,181,0	0/0:2,0:2:6:0,6,37	0/0:3,0:3:9:0,9,55
Pf3D7_01_v3	161523	.	C	T	8056.92	PASS	AC=34;AF=0.895;AN=38;DP=206;ExcessHet=3.0103;FS=0;InbreedingCoeff=0.5368;MLEAC=52;MLEAF=1;MQ=60;POSITIVE_TRAIN_SITE;QD=28.57;SOR=0.852;VQSLOD=9.34;culprit=FS;GENE=ATP-dependent RNA helicase%2C putative	GT:AD:DP:GQ:PGT:PID:PL:PS	./.:0,0:0:.:.:.:0,0,0:.	./.:1,0:1:.:.:.:0,0,0:.	./.:1,0:1:.:.:.:0,0,0:.	1|1:0,8:8:24:1|1:161514_C_A:312,24,0:161514	1|1:0,6:6:18:1|1:161514_C_A:239,18,0:161514	./.:1,0:1:.:.:.:0,0,0:.	1/1:0,11:11:33:.:.:448,33,0:.	1/1:0,11:12:33:.:.:490,33,0:.	1|1:0,4:4:12:1|1:161514_C_A:172,12,0:161514	./.:1,0:1:.:.:.:0,0,0:.	./.:0,0:0:.:.:.:0,0,0:.	./.:4,0:4:.:.:.:0,0,0:.	1|1:0,9:9:27:1|1:161514_C_A:360,27,0:161514	1/1:0,19:19:57:.:.:768,57,0:.	1|1:0,11:11:33:1|1:161514_C_A:464,33,0:161514	1/1:0,8:8:24:.:.:327,24,0:.	1/1:0,10:10:30:.:.:429,30,0:.	0/0:2,0:2:0:.:.:0,0,8:.	1|1:0,2:2:6:1|1:161513_AC_A:55,6,0:161513	./.:2,0:2:.:.:.:0,0,0:.	1/1:0,5:5:15:.:.:225,15,0:.	1|1:0,4:4:12:1|1:161513_AC_A:170,12,0:161513	1|1:0,12:12:36:1|1:161514_C_A:490,36,0:161514	./.:0,0:0:.:.:.:0,0,0:.	1|1:0,5:5:15:1|1:161513_AC_A:183,15,0:161513	1/1:0,54:55:99:.:.:2313,163,0:.	./.:0,0:0:.:.:.:0,0,0:.	0/0:3,0:3:0:.:.:0,0,27:.
Pf3D7_01_v3	161885	.	A	G	3040.84	PASS	AC=41;AF=0.976;AN=42;BaseQRankSum=0.674;DP=185;ExcessHet=3.0103;FS=0;InbreedingCoeff=0.3587;MLEAC=51;MLEAF=1;MQ=59.99;MQRankSum=0;POSITIVE_TRAIN_SITE;QD=26.67;ReadPosRankSum=0.674;SOR=1.401;VQSLOD=7.72;culprit=FS;GENE=ATP-dependent RNA helicase%2C putative	GT:AD:DP:GQ:PL	./.:1,0:1:.:0,0,0	1/1:0,5:5:14:95,14,0	0/1:1,1:2:4:20,0,4	1/1:0,4:4:12:107,12,0	1/1:0,2:2:6:38,6,0	1/1:0,6:6:18:143,18,0	1/1:0,3:3:9:84,9,0	1/1:0,8:8:22:124,22,0	1/1:0,6:6:18:156,18,0	1/1:0,5:5:15:127,15,0	1/1:0,2:2:6:34,6,0	1/1:0,2:2:6:38,6,0	./.:1,0:1:.:0,0,0	1/1:0,2:2:6:57,6,0	1/1:0,1:1:3:29,3,0	1/1:0,11:11:32:250,32,0	1/1:0,6:6:17:131,17,0	./.:21,0:21:.:0,0,0	1/1:0,1:2:3:26,3,0	1/1:0,3:3:9:82,9,0	./.:0,0:.:.:.	./.:2,0:2:.:0,0,0	1/1:0,16:16:46:362,46,0	./.:0,0:0:.:0,0,0	./.:1,0:1:.:0,0,0	1/1:0,28:29:82:708,82,0	./.:0,0:.:.:.	1/1:0,3:3:9:62,9,0
Pf3D7_01_v3	162172	.	A	G	164.51	PASS	AC=1;AF=0.019;AN=54;DP=1116;ExcessHet=3.0103;FS=0;InbreedingCoeff=0.4515;MLEAC=1;MLEAF=0.019;MQ=59.58;QD=27.92;SOR=0.223;VQSLOD=6.57;culprit=FS;GENE=ATP-dependent RNA helicase%2C putative	GT:AD:DP:GQ:PL	0/0:18,0:18:51:0,51,765	0/0:40,0:40:99:0,107,1069	0/0:77,0:77:99:0,120,1800	0/0:28,0:28:78:0,78,1170	0/0:40,0:40:99:0,99,931	0/1:4,0:4:99:179,0,99	0/0:18,0:18:54:0,54,501	0/0:39,0:39:99:0,99,946	0/0:26,0:26:63:0,63,945	0/0:21,0:21:63:0,63,564	0/0:18,0:18:51:0,51,765	0/0:30,0:30:90:0,90,779	0/0:27,0:27:72:0,72,1080	0/0:45,0:45:99:0,105,1075	0/0:144,0:144:99:0,120,1800	0/0:22,0:22:60:0,60,900	0/0:33,0:33:99:0,99,913	0/0:51,0:51:99:0,120,1800	0/0:47,0:47:99:0,120,1800	0/0:66,0:66:99:0,120,1800	0/0:65,0:65:99:0,110,1635	0/0:4,0:4:12:0,12,106	0/0:47,0:47:37:0,37,1116	./.:0,0:0:.:0,0,0	0/0:6,0:6:18:0,18,144	0/0:110,0:110:99:0,120,1800	./.:32,0:32:.:0,0,0	0/0:7,0:7:18:0,18,270
Pf3D7_01_v3	162214	.	A	C	645.17	PASS	AC=2;AF=0.036;AN=56;DP=1094;ExcessHet=0.0445;FS=0;InbreedingCoeff=0.1417;MLEAC=4;MLEAF=0.071;MQ=60;QD=23.04;SOR=0.997;VQSLOD=6.24;culprit=FS;GENE=ATP-dependent RNA helicase%2C putative	GT:AD:DP:GQ:PL	0/0:21,0:21:63:0,63,570	0/0:42,0:42:3:0,3,861	0/0:77,0:77:99:0,120,1800	0/0:24,0:24:72:0,72,620	0/0:43,0:43:0:0,0,857	0/0:33,0:33:0:0,0,437	0/0:16,0:16:48:0,48,388	0/0:34,0:34:17:0,17,748	0/0:20,0:20:33:0,33,452	0/0:14,0:14:0:0,0,52	0/0:18,0:18:27:0,27,439	0/0:33,0:33:99:0,99,906	0/0:35,0:35:99:0,102,1011	0/0:34,0:34:0:0,0,560	0/0:138,0:138:0:0,0,2394	0/0:41,0:41:99:0,105,1131	0/0:31,0:31:0:0,0,580	0/0:53,0:53:0:0,0,774	0/0:36,0:36:11:0,11,742	0/0:61,0:61:0:0,0,819	0/0:75,0:75:0:0,0,1113	0/0:4,0:4:0:0,0,54	0/0:52,0:52:52:0,52,1245	./.:0,0:0:.:0,0,0	0/0:4,0:4:0:0,0,9	0/0:85,0:85:0:0,0,1071	1/1:0,28:28:82:663,82,0	0/0:10,0:10:3:0,3,241
Pf3D7_01_v3	162603	.	A	G	11167.3	PASS	AC=48;AF=0.923;AN=52;DP=457;ExcessHet=0.0026;FS=0;InbreedingCoeff=0.7388;MLEAC=54;MLEAF=1;MQ=60;POSITIVE_TRAIN_SITE;QD=26.21;SOR=0.785;VQSLOD=8.69;culprit=DP;GENE=ATP-dependent RNA helicase%2C putative	GT:AD:DP:GQ:PGT:PID:PL:PS	1/1:0,9:9:27:.:.:228,27,0:.	1/1:0,12:12:36:.:.:322,36,0:.	1/1:0,76:77:99:.:.:2039,227,0:.	1/1:0,18:18:53:.:.:415,53,0:.	1/1:0,4:4:12:.:.:102,12,0:.	1|1:0,23:23:69:1|1:162603_A_G:595,69,0:162603	1/1:0,15:15:45:.:.:384,45,0:.	1/1:0,24:24:69:.:.:500,69,0:.	1/1:0,3:3:9:.:.:77,9,0:.	1/1:0,5:5:15:.:.:125,15,0:.	1/1:0,6:6:18:.:.:157,18,0:.	1/1:0,20:20:59:.:.:511,59,0:.	1/1:0,15:15:45:.:.:372,45,0:.	1/1:0,4:4:12:.:.:104,12,0:.	1/1:0,27:27:80:.:.:652,80,0:.	1|1:0,11:11:32:1|1:162603_A_G:269,32,0:162603	1/1:0,9:9:27:.:.:233,27,0:.	1/1:0,9:9:27:.:.:229,27,0:.	1/1:0,4:4:12:.:.:124,12,0:.	1/1:0,15:15:45:.:.:395,45,0:.	1/1:0,12:12:35:.:.:291,35,0:.	./.:1,0:1:.:.:.:0,0,0:.	1/1:0,16:16:48:.:.:434,48,0:.	./.:0,0:0:.:.:.:0,0,0:.	1/1:0,2:2:6:.:.:49,6,0:.	1/1:0,87:89:99:.:.:2253,259,0:.	0/0:12,0:12:36:.:.:0,36,292:.	0/0:5,0:5:15:.:.:0,15,121:.
Pf3D7_01_v3	163145	.	A	T	717.78	PASS	AC=2;AF=0.043;AN=46;DP=216;ExcessHet=0.0485;FS=0;InbreedingCoeff=0.5184;MLEAC=3;MLEAF=0.065;MQ=60;POSITIVE_TRAIN_SITE;QD=29.91;SOR=0.859;VQSLOD=8.57;culprit=FS;GENE=ATP-dependent RNA helicase%2C putative	GT:AD:DP:GQ:PL	0/0:8,0:8:21:0,21,315	0/0:1,0:1:3:0,3,16	0/0:14,0:14:36:0,36,540	0/0:3,0:3:9:0,9,70	./.:0,0:0:.:0,0,0	0/0:15,0:15:45:0,45,379	0/0:7,0:7:18:0,18,270	0/0:6,0:6:15:0,15,225	./.:0,0:0:.:0,0,0	0/0:2,0:2:6:0,6,40	0/0:9,0:9:27:0,27,196	0/0:3,0:3:9:0,9,72	0/0:11,0:11:33:0,33,281	0/0:3,0:3:6:0,6,90	0/0:7,0:7:21:0,21,173	0/0:2,0:2:6:0,6,49	0/0:8,0:8:24:0,24,219	./.:0,0:0:.:0,0,0	0/0:6,0:6:18:0,18,145	0/0:1,0:1:3:0,3,27	0/0:10,0:10:30:0,30,248	0/0:2,0:2:6:0,6,40	0/0:5,0:5:15:0,15,115	./.:0,0:0:.:0,0,0	0/0:2,0:2:6:0,6,40	0/0:67,0:67:99:0,120,1800	./.:0,0:0:.:0,0,0	1/1:0,24:24:72:742,72,0
Pf3D7_01_v3	163225	.	A	G	69.36	PASS	AC=1;AF=0.022;AN=46;BaseQRankSum=-0.967;DP=174;ExcessHet=3.0103;FS=0;InbreedingCoeff=0.3178;MLEAC=1;MLEAF=0.022;MQ=60;MQRankSum=0;QD=23.12;ReadPosRankSum=0;SOR=0.223;VQSLOD=6.4;culprit=FS;GENE=ATP-dependent RNA helicase%2C putative	GT:AD:DP:GQ:PGT:PID:PL:PS	0/0:5,0:5:15:.:.:0,15,124:.	0/0:1,0:1:3:.:.:0,3,16:.	0/0:6,0:6:15:.:.:0,15,225:.	0/0:3,0:3:9:.:.:0,9,56:.	0/0:4,0:4:12:.:.:0,12,78:.	0/0:10,0:10:27:.:.:0,27,405:.	0/0:4,0:4:12:.:.:0,12,109:.	0/0:1,0:1:3:.:.:0,3,14:.	0/0:1,0:1:3:.:.:0,3,23:.	0/0:1,0:1:3:.:.:0,3,22:.	0/0:2,0:2:6:.:.:0,6,53:.	0|1:1,2:3:36:0|1:163225_A_G:81,0,36:163225	0/0:6,0:6:18:.:.:0,18,149:.	./.:0,0:0:.:.:.:0,0,0:.	0/0:2,0:2:6:.:.:0,6,53:.	./.:0,0:0:.:.:.:0,0,0:.	0/0:16,0:16:45:.:.:0,45,675:.	0/0:2,0:2:6:.:.:0,6,47:.	0/0:7,0:7:21:.:.:0,21,189:.	0/0:2,0:2:6:.:.:0,6,44:.	0/0:4,0:4:12:.:.:0,12,85:.	0/0:2,0:2:6:.:.:0,6,44:.	0/0:6,0:6:18:.:.:0,18,143:.	./.:0,0:0:.:.:.:0,0,0:.	./.:0,0:0:.:.:.:0,0,0:.	0/0:67,0:67:99:.:.:0,120,1800:.	./.:0,0:0:.:.:.:0,0,0:.	0/0:19,0:19:57:.:.:0,57,497:.
Pf3D7_01_v3	163229	.	A	G	69.39	PASS	AC=1;AF=0.022;AN=46;BaseQRankSum=-0.967;DP=174;ExcessHet=3.0103;FS=0;InbreedingCoeff=0.3146;MLEAC=1;MLEAF=0.022;MQ=60;MQRankSum=0;QD=23.13;ReadPosRankSum=-0.967;SOR=0.223;VQSLOD=6.56;culprit=FS;GENE=ATP-dependent RNA helicase%2C putative	GT:AD:DP:GQ:PGT:PID:PL:PS	0/0:5,0:5:15:.:.:0,15,124:.	0/0:1,0:1:3:.:.:0,3,16:.	0/0:5,0:5:12:.:.:0,12,180:.	0/0:3,0:3:9:.:.:0,9,56:.	0/0:4,0:4:12:.:.:0,12,78:.	0/0:11,0:11:30:.:.:0,30,450:.	0/0:4,0:4:12:.:.:0,12,109:.	0/0:1,0:1:3:.:.:0,3,14:.	0/0:1,0:1:3:.:.:0,3,23:.	0/0:1,0:1:3:.:.:0,3,22:.	0/0:2,0:2:6:.:.:0,6,53:.	0|1:1,2:3:36:0|1:163225_A_G:81,0,36:163225	0/0:6,0:6:15:.:.:0,15,225:.	./.:0,0:0:.:.:.:0,0,0:.	0/0:2,0:2:6:.:.:0,6,53:.	./.:0,0:0:.:.:.:0,0,0:.	0/0:16,0:16:45:.:.:0,45,675:.	0/0:2,0:2:6:.:.:0,6,47:.	0/0:7,0:7:18:.:.:0,18,270:.	0/0:2,0:2:6:.:.:0,6,44:.	0/0:4,0:4:12:.:.:0,12,85:.	0/0:2,0:2:6:.:.:0,6,44:.	0/0:6,0:6:18:.:.:0,18,143:.	./.:0,0:0:.:.:.:0,0,0:.	./.:0,0:0:.:.:.:0,0,0:.	0/0:67,0:67:99:.:.:0,120,1800:.	./.:0,0:0:.:.:.:0,0,0:.	0/0:19,0:19:57:.:.:0,57,497:.
Pf3D7_01_v3	164024	.	A	C	5368.03	PASS	AC=42;AF=0.913;AN=46;DP=219;ExcessHet=0.0034;FS=0;InbreedingCoeff=0.6069;MLEAC=52;MLEAF=1;MQ=60;POSITIVE_TRAIN_SITE;QD=27.39;SOR=0.724;VQSLOD=9.25;culprit=FS;GENE=ATP-dependent RNA helicase%2C putative	GT:AD:DP:GQ:PL	1/1:0,8:8:24:205,24,0	./.:0,0:0:.:0,0,0	1/1:0,17:17:51:462,51,0	1/1:0,3:3:9:74,9,0	1/1:0,5:5:15:108,15,0	1/1:0,16:16:47:375,47,0	1/1:0,2:2:6:54,6,0	1/1:0,6:6:17:127,17,0	1/1:0,2:2:6:54,6,0	1/1:0,7:7:21:184,21,0	1/1:0,7:7:21:191,21,0	./.:1,0:1:.:0,0,0	1/1:0,4:4:11:74,11,0	./.:2,0:2:.:0,0,0	1/1:0,12:13:36:297,36,0	1/1:0,4:4:12:105,12,0	1/1:0,2:2:6:58,6,0	1/1:0,3:3:9:80,9,0	1/1:0,2:2:6:49,6,0	./.:1,0:1:.:0,0,0	1/1:0,7:7:21:175,21,0	1/1:0,5:5:15:128,15,0	1/1:0,6:6:18:144,18,0	./.:0,0:0:.:0,0,0	./.:0,0:0:.:0,0,0	1/1:0,72:72:99:1980,216,0	0/0:4,0:4:12:0,12,88	0/0:3,0:3:9:0,9,61
Pf3D7_01_v3	164923	.	A	G	270.15	PASS	AC=5;AF=0.1;AN=50;BaseQRankSum=-0.674;DP=147;ExcessHet=0.0185;FS=0;InbreedingCoeff=0.4067;MLEAC=5;MLEAF=0.1;MQ=60;MQRankSum=0;QD=27.66;ReadPosRankSum=0.674;SOR=0.446;VQSLOD=8.45;culprit=FS;GENE=ATP-dependent RNA helicase%2C putative	GT:AD:DP:GQ:PGT:PID:PL:PS	0/0:6,0:6:15:.:.:0,15,225:.	0/0:3,0:3:9:.:.:0,9,74:.	0/0:5,0:5:15:.:.:0,15,114:.	0/0:12,0:12:30:.:.:0,30,450:.	0/0:5,0:5:15:.:.:0,15,156:.	0/0:3,0:3:9:.:.:0,9,95:.	0/0:2,0:2:6:.:.:0,6,43:.	0/0:3,0:3:3:.:.:0,3,45:.	0/0:6,0:6:15:.:.:0,15,225:.	0/0:9,0:9:27:.:.:0,27,271:.	0/0:2,0:2:0:.:.:0,0,8:.	./.:3,0:3:.:.:.:0,0,0:.	1|1:0,3:3:9:1|1:164923_A_G:102,9,0:164923	0/0:3,0:3:9:.:.:0,9,96:.	0/0:9,0:9:4:.:.:0,4,195:.	0/0:6,0:6:0:.:.:0,0,119:.	0/0:5,0:5:15:.:.:0,15,134:.	0/0:2,0:2:0:.:.:0,0,12:.	./.:2,0:2:.:.:.:0,0,0:.	0/1:1,1:2:23:.:.:23,0,27:.	0/0:9,0:9:27:.:.:0,27,263:.	0/0:3,0:3:9:.:.:0,9,71:.	0/0:4,0:4:12:.:.:0,12,100:.	./.:0,0:0:.:.:.:0,0,0:.	./.:0,0:0:.:.:.:0,0,0:.	0/0:30,0:30:90:.:.:0,90,915:.	0/0:2,0:2:6:.:.:0,6,40:.	1/1:0,4:4:12:.:.:180,12,0:.
Pf3D7_01_v3	164929	.	A	G	81.94	PASS	AC=2;AF=0.042;AN=48;DP=148;ExcessHet=0.0508;FS=0;InbreedingCoeff=0.4625;MLEAC=2;MLEAF=0.042;MQ=60;QD=27.31;SOR=1.179;VQSLOD=6.7;culprit=FS;GENE=ATP-dependent RNA helicase%2C putative	GT:AD:DP:GQ:PGT:PID:PL:PS	0/0:6,0:6:15:.:.:0,15,225:.	0/0:3,0:3:9:.:.:0,9,74:.	0/0:5,0:5:15:.:.:0,15,114:.	0/0:13,0:13:33:.:.:0,33,495:.	0/0:5,0:5:15:.:.:0,15,156:.	0/0:3,0:3:9:.:.:0,9,95:.	0/0:2,0:2:6:.:.:0,6,43:.	0/0:3,0:3:3:.:.:0,3,45:.	0/0:6,0:6:15:.:.:0,15,225:.	0/0:9,0:9:27:.:.:0,27,271:.	./.:2,0:2:.:.:.:0,0,0:.	./.:3,0:3:.:.:.:0,0,0:.	1|1:0,3:3:9:1|1:164923_A_G:102,9,0:164923	0/0:5,0:5:15:.:.:0,15,149:.	0/0:8,0:8:21:.:.:0,21,315:.	0/0:6,0:6:18:.:.:0,18,153:.	0/0:5,0:5:15:.:.:0,15,134:.	0/0:3,0:3:0:.:.:0,0,34:.	0/0:2,0:2:0:.:.:0,0,9:.	./.:2,0:2:.:.:.:0,0,0:.	0/0:9,0:9:27:.:.:0,27,263:.	0/0:3,0:3:9:.:.:0,9,74:.	0/0:4,0:4:12:.:.:0,12,100:.	./.:0,0:0:.:.:.:0,0,0:.	./.:0,0:0:.:.:.:0,0,0:.	0/0:30,0:30:90:.:.:0,90,915:.	0/0:2,0:2:6:.:.:0,6,40:.	0/0:4,0:4:12:.:.:0,12,120:.
Pf3D7_01_v3	165543	.	A	G	4033.46	PASS	AC=26;AF=1;AN=26;DP=115;ExcessHet=3.0103;FS=0;InbreedingCoeff=0.3858;MLEAC=46;MLEAF=1;MQ=59.84;POSITIVE_TRAIN_SITE;QD=31.19;SOR=1.081;VQSLOD=10.42;culprit=FS;GENE=ATP-dependent RNA helicase%2C putative	GT:AD:DP:GQ:PGT:PID:PL:PS	1|1:0,6:6:18:1|1:165517_ATATTTATT_A:252,18,0:165517	1|1:0,3:3:9:1|1:165517_ATATTTATT_A:116,9,0:165517	1|1:0,2:2:6:1|1:165517_ATATTTATT_A:70,6,0:165517	1|1:0,2:2:6:1|1:165517_ATATTTATT_A:90,6,0:165517	./.:1,0:1:.:.:.:0,0,0:.	./.:0,0:0:.:.:.:0,0,0:.	1|1:0,1:1:3:1|1:165517_ATATTTATT_A:45,3,0:165517	./.:1,0:1:.:.:.:0,0,0:.	./.:3,0:3:.:.:.:0,0,0:.	1|1:0,2:2:6:1|1:165517_ATATTTATT_A:90,6,0:165517	./.:0,0:0:.:.:.:0,0,0:.	./.:1,0:1:.:.:.:0,0,0:.	1|1:0,2:2:6:1|1:165517_ATATTTATT_A:90,6,0:165517	./.:1,0:1:.:.:.:0,0,0:.	1|1:0,3:4:9:1|1:165517_ATATTTATT_A:135,9,0:165517	1|1:0,1:2:3:1|1:165517_ATATTTATT_A:45,3,0:165517	./.:0,0:0:.:.:.:0,0,0:.	./.:1,0:1:.:.:.:0,0,0:.	1|1:0,1:1:3:1|1:165517_ATATTTATT_A:26,3,0:165517	1/1:0,2:2:5:.:.:48,5,0:.	./.:1,0:1:.:.:.:0,0,0:.	./.:0,0:0:.:.:.:0,0,0:.	./.:1,0:1:.:.:.:0,0,0:.	./.:0,0:0:.:.:.:0,0,0:.	./.:1,0:1:.:.:.:0,0,0:.	1|1:0,68:71:99:1|1:165517_ATATTTATT_A:2688,205,0:165517	./.:0,0:0:.:.:.:0,0,0:.	./.:0,0:0:.:.:.:0,0,0:.
Pf3D7_01_v3	165588	.	C	T	3462.23	PASS	AC=26;AF=0.867;AN=30;DP=159;ExcessHet=0.0083;FS=0;InbreedingCoeff=0.4769;MLEAC=44;MLEAF=1;MQ=60;POSITIVE_TRAIN_SITE;QD=30.91;SOR=1.022;VQSLOD=10.27;culprit=FS;GENE=ATP-dependent RNA helicase%2C putative	GT:AD:DP:GQ:PL	1/1:0,7:7:21:207,21,0	1/1:0,2:2:6:59,6,0	1/1:0,3:3:9:81,9,0	1/1:0,5:5:15:140,15,0	./.:3,0:3:.:0,0,0	./.:2,0:2:.:0,0,0	./.:9,0:9:.:0,0,0	./.:7,0:7:.:0,0,0	1/1:0,2:2:6:34,6,0	./.:5,0:5:.:0,0,0	./.:1,0:1:.:0,0,0	1/1:0,3:3:9:78,9,0	1/1:0,2:2:6:67,6,0	./.:2,0:2:.:0,0,0	1/1:0,5:6:15:126,15,0	1/1:0,2:3:6:51,6,0	./.:2,0:2:.:0,0,0	./.:1,0:1:.:0,0,0	1/1:0,3:3:9:82,9,0	1/1:0,2:2:6:49,6,0	1/1:0,2:2:6:34,6,0	./.:3,0:3:.:0,0,0	./.:1,0:1:.:0,0,0	./.:0,0:0:.:0,0,0	./.:1,0:1:.:0,0,0	1/1:0,74:77:99:2254,221,0	0/0:2,0:2:6:0,6,35	0/0:2,0:2:6:0,6,37
Pf3D7_01_v3	169979	.	A	C	978.53	PASS	AC=2;AF=1;AN=2;DP=32;ExcessHet=3.0103;FS=0;InbreedingCoeff=0.3548;MLEAC=12;MLEAF=1;MQ=60;POSITIVE_TRAIN_SITE;QD=33.74;SOR=0.76;VQSLOD=10.3;culprit=QD;GENE=actin-related protein	GT:AD:DP:GQ:PL	./.:0,0:0:.:0,0,0	./.:0,0:0:.:0,0,0	./.:0,0:0:.:0,0,0	./.:0,0:0:.:0,0,0	./.:0,0:0:.:0,0,0	./.:0,0:0:.:0,0,0	./.:0,0:0:.:0,0,0	./.:0,0:0:.:0,0,0	./.:0,0:0:.:0,0,0	./.:0,0:0:.:0,0,0	./.:0,0:0:.:0,0,0	./.:0,0:0:.:0,0,0	./.:0,0:0:.:0,0,0	./.:0,0:0:.:0,0,0	./.:0,0:0:.:0,0,0	./.:0,0:0:.:0,0,0	./.:0,0:0:.:0,0,0	./.:0,0:0:.:0,0,0	./.:0,0:0:.:0,0,0	./.:0,0:0:.:0,0,0	./.:2,0:2:.:0,0,0	./.:0,0:0:.:0,0,0	./.:0,0:0:.:0,0,0	./.:0,0:0:.:0,0,0	./.:0,0:0:.:0,0,0	1/1:0,29:29:86:944,86,0	./.:0,0:0:.:0,0,0	./.:0,0:0:.:0,0,0
Pf3D7_01_v3	170033	.	T	A	59.22	PASS	AC=2;AF=0.5;AN=4;DP=54;ExcessHet=0.7918;FS=0;InbreedingCoeff=0.3644;MLEAC=6;MLEAF=1;MQ=60;QD=29.61;SOR=0.693;VQSLOD=8.9;culprit=FS;GENE=actin-related protein	GT:AD:DP:GQ:PL	./.:0,0:0:.:0,0,0	./.:0,0:0:.:0,0,0	1/1:0,2:2:6:49,6,0	./.:0,0:0:.:0,0,0	./.:0,0:0:.:0,0,0	./.:0,0:0:.:0,0,0	./.:0,0:0:.:0,0,0	./.:0,0:0:.:0,0,0	./.:0,0:0:.:0,0,0	./.:0,0:0:.:0,0,0	./.:0,0:0:.:0,0,0	./.:0,0:0:.:0,0,0	./.:0,0:0:.:0,0,0	./.:0,0:0:.:0,0,0	./.:0,0:0:.:0,0,0	./.:0,0:0:.:0,0,0	./.:0,0:0:.:0,0,0	./.:0,0:0:.:0,0,0	./.:0,0:0:.:0,0,0	./.:0,0:0:.:0,0,0	./.:0,0:0:.:0,0,0	./.:0,0:0:.:0,0,0	./.:0,0:0:.:0,0,0	./.:0,0:0:.:0,0,0	./.:0,0:0:.:0,0,0	0/0:52,0:52:99:0,114,1710	./.:0,0:0:.:0,0,0	./.:0,0:0:.:0,0,0
Pf3D7_01_v3	170380	.	T	A	8345.27	PASS	AC=50;AF=1;AN=50;DP=298;ExcessHet=3.0103;FS=0;InbreedingCoeff=0.4586;MLEAC=57;MLEAF=1;MQ=59.89;POSITIVE_TRAIN_SITE;QD=29.08;SOR=1.037;VQSLOD=8.75;culprit=FS;GENE=actin-related protein	GT:AD:DP:GQ:PL	1/1:0,13:14:39:392,39,0	./.:1,0:1:.:0,0,0	1/1:0,21:22:63:586,63,0	1/1:0,8:8:24:252,24,0	1/1:0,3:3:9:95,9,0	1/1:0,2:2:6:49,6,0	1/1:0,4:4:12:84,12,0	1/1:0,9:9:27:264,27,0	1/1:0,10:10:30:277,30,0	1/1:0,7:7:20:158,20,0	1/1:0,23:24:69:593,69,0	./.:1,0:1:.:0,0,0	1/1:0,3:3:9:92,9,0	1/1:0,1:3:3:35,3,0	1/1:0,17:17:51:501,51,0	1/1:0,8:8:24:232,24,0	1/1:0,11:11:33:314,33,0	1/1:0,13:13:39:346,39,0	1/1:0,12:12:35:299,35,0	1/1:0,2:2:6:56,6,0	1/1:0,26:26:78:739,78,0	./.:0,0:0:.:0,0,0	1/1:0,11:11:33:308,33,0	./.:0,0:0:.:0,0,0	1/1:0,23:23:68:609,68,0	1/1:0,50:51:99:1338,146,0	1/1:0,2:2:6:66,6,0	1/1:0,2:2:6:42,6,0
Pf3D7_01_v3	173057	.	A	G	72.14	PASS	AC=2;AF=0.05;AN=40;DP=193;ExcessHet=0.0706;FS=0;InbreedingCoeff=0.3389;MLEAC=2;MLEAF=0.05;MQ=60;QD=28.59;SOR=1.179;VQSLOD=7.35;culprit=FS;GENE=parasite-infected erythrocyte surface protein	GT:AD:DP:GQ:PGT:PID:PL:PS	./.:3,0:3:.:.:.:0,0,0:.	./.:1,0:1:.:.:.:0,0,0:.	0/0:1,0:1:3:.:.:0,3,15:.	0/0:11,0:11:33:.:.:0,33,284:.	0/0:4,0:4:12:.:.:0,12,100:.	./.:3,0:3:.:.:.:0,0,0:.	0/0:3,0:3:9:.:.:0,9,78:.	0/0:4,0:4:0:.:.:0,0,13:.	./.:0,0:0:.:.:.:0,0,0:.	./.:10,0:10:.:.:.:0,0,0:.	0/0:3,0:3:0:.:.:0,0,22:.	0/0:1,0:1:3:.:.:0,3,24:.	0/0:29,0:29:0:.:.:0,0,335:.	./.:0,0:0:.:.:.:0,0,0:.	0/0:9,0:9:5:.:.:0,5,180:.	./.:0,0:0:.:.:.:0,0,0:.	./.:0,0:1:.:.:.:0,0,0:.	0/0:2,0:2:0:.:.:0,0,6:.	0/0:6,0:6:18:.:.:0,18,153:.	0/0:5,0:5:15:.:.:0,15,144:.	0/0:3,0:3:0:.:.:0,0,16:.	0/0:7,0:7:21:.:.:0,21,178:.	0/0:9,0:9:4:.:.:0,4,186:.	./.:0,0:0:.:.:.:0,0,0:.	0/0:1,0:1:3:.:.:0,3,20:.	0/0:58,0:58:99:.:.:0,109,1613:.	./.:0,0:0:.:.:.:0,0,0:.	0/0:3,0:3:9:.:.:0,9,66:.
Pf3D7_01_v3	174577	.	A	T	93.64	PASS	AC=2;AF=0.2;AN=10;DP=33;ExcessHet=0.2482;FS=0;InbreedingCoeff=0.361;MLEAC=5;MLEAF=0.5;MQ=60;QD=29.11;SOR=0.693;VQSLOD=8.41;culprit=FS;GENE=parasite-infected erythrocyte surface protein	GT:AD:DP:GQ:PGT:PID:PL:PS	./.:0,0:0:.:.:.:0,0,0:.	0/0:4,0:4:3:.:.:0,3,45:.	./.:0,0:0:.:.:.:0,0,0:.	0/0:1,0:1:3:.:.:0,3,24:.	0/0:1,0:1:3:.:.:0,3,24:.	./.:0,0:0:.:.:.:0,0,0:.	./.:0,0:0:.:.:.:0,0,0:.	./.:0,0:0:.:.:.:0,0,0:.	./.:0,0:0:.:.:.:0,0,0:.	./.:0,0:0:.:.:.:0,0,0:.	./.:0,0:0:.:.:.:0,0,0:.	1|1:0,2:2:6:1|1:174577_A_T:90,6,0:174577	./.:0,0:0:.:.:.:0,0,0:.	./.:0,0:0:.:.:.:0,0,0:.	./.:0,0:0:.:.:.:0,0,0:.	./.:0,0:0:.:.:.:0,0,0:.	./.:0,0:0:.:.:.:0,0,0:.	./.:0,0:0:.:.:.:0,0,0:.	./.:0,0:0:.:.:.:0,0,0:.	./.:0,0:0:.:.:.:0,0,0:.	./.:0,0:0:.:.:.:0,0,0:.	./.:0,0:0:.:.:.:0,0,0:.	./.:0,0:0:.:.:.:0,0,0:.	./.:0,0:0:.:.:.:0,0,0:.	./.:0,0:0:.:.:.:0,0,0:.	0/0:25,0:25:54:.:.:0,54,810:.	./.:0,0:0:.:.:.:0,0,0:.	./.:0,0:0:.:.:.:0,0,0:.
Pf3D7_01_v3	174585	.	C	A	105.36	PASS	AC=2;AF=0.5;AN=4;DP=21;ExcessHet=0.7918;FS=0;InbreedingCoeff=0.3348;MLEAC=7;MLEAF=1;MQ=60;QD=31.39;SOR=0.693;VQSLOD=8.51;culprit=FS;GENE=parasite-infected erythrocyte surface protein	GT:AD:DP:GQ:PGT:PID:PL:PS	./.:0,0:0:.:.:.:0,0,0:.	./.:0,0:0:.:.:.:0,0,0:.	./.:0,0:0:.:.:.:0,0,0:.	./.:0,0:0:.:.:.:0,0,0:.	./.:0,0:0:.:.:.:0,0,0:.	./.:0,0:0:.:.:.:0,0,0:.	./.:0,0:0:.:.:.:0,0,0:.	./.:0,0:0:.:.:.:0,0,0:.	./.:0,0:0:.:.:.:0,0,0:.	./.:0,0:0:.:.:.:0,0,0:.	./.:0,0:0:.:.:.:0,0,0:.	1|1:0,2:2:6:1|1:174577_A_T:90,6,0:174577	./.:0,0:0:.:.:.:0,0,0:.	./.:0,0:0:.:.:.:0,0,0:.	./.:0,0:0:.:.:.:0,0,0:.	./.:0,0:0:.:.:.:0,0,0:.	./.:0,0:0:.:.:.:0,0,0:.	./.:0,0:0:.:.:.:0,0,0:.	./.:0,0:0:.:.:.:0,0,0:.	./.:0,0:0:.:.:.:0,0,0:.	./.:0,0:0:.:.:.:0,0,0:.	./.:0,0:0:.:.:.:0,0,0:.	./.:0,0:0:.:.:.:0,0,0:.	./.:0,0:0:.:.:.:0,0,0:.	./.:0,0:0:.:.:.:0,0,0:.	0/0:19,0:19:1:.:.:0,1,392:.	./.:0,0:0:.:.:.:0,0,0:.	./.:0,0:0:.:.:.:0,0,0:.
Pf3D7_01_v3	177040	.	A	C	1069.16	PASS	AC=4;AF=1;AN=4;DP=45;ExcessHet=3.0103;FS=0;InbreedingCoeff=0.3621;MLEAC=17;MLEAF=1;MQ=60;POSITIVE_TRAIN_SITE;QD=28.14;SOR=2.2;VQSLOD=6.04;culprit=SOR	GT:AD:DP:GQ:PL	./.:0,0:0:.:0,0,0	./.:0,0:0:.:0,0,0	./.:0,0:0:.:0,0,0	./.:0,0:0:.:0,0,0	./.:0,0:0:.:0,0,0	./.:0,0:0:.:0,0,0	./.:0,0:0:.:0,0,0	./.:0,0:0:.:0,0,0	./.:0,0:0:.:0,0,0	./.:0,0:0:.:0,0,0	./.:0,0:0:.:0,0,0	./.:0,0:0:.:0,0,0	./.:0,0:0:.:0,0,0	1/1:0,2:2:6:49,6,0	./.:0,0:0:.:0,0,0	./.:0,0:0:.:0,0,0	./.:0,0:0:.:0,0,0	./.:0,0:0:.:0,0,0	./.:1,0:1:.:0,0,0	./.:0,0:0:.:0,0,0	./.:0,0:0:.:0,0,0	./.:0,0:0:.:0,0,0	./.:0,0:0:.:0,0,0	./.:0,0:0:.:0,0,0	./.:0,0:0:.:0,0,0	1/1:0,36:42:99:966,108,0	./.:0,0:0:.:0,0,0	./.:0,0:0:.:0,0,0
Pf3D7_01_v3	178146	.	C	G	1196.53	PASS	AC=2;AF=1;AN=2;DP=55;ExcessHet=3.0103;FS=0;InbreedingCoeff=0.3548;MLEAC=12;MLEAF=1;MQ=60;POSITIVE_TRAIN_SITE;QD=27.19;SOR=0.874;VQSLOD=10.28;culprit=FS;GENE=conserved Plasmodium membrane protein%2C unknown function	GT:AD:DP:GQ:PL	./.:0,0:0:.:0,0,0	./.:0,0:0:.:0,0,0	./.:0,0:0:.:0,0,0	./.:0,0:0:.:0,0,0	./.:0,0:0:.:0,0,0	./.:0,0:0:.:0,0,0	./.:0,0:0:.:0,0,0	./.:0,0:0:.:0,0,0	./.:2,0:2:.:0,0,0	./.:1,0:1:.:0,0,0	./.:0,0:0:.:0,0,0	./.:0,0:0:.:0,0,0	./.:1,0:1:.:0,0,0	./.:0,0:0:.:0,0,0	./.:1,0:1:.:0,0,0	./.:1,0:1:.:0,0,0	./.:0,0:0:.:0,0,0	./.:0,0:0:.:0,0,0	./.:0,0:0:.:0,0,0	./.:0,0:0:.:0,0,0	./.:0,0:0:.:0,0,0	./.:0,0:0:.:0,0,0	./.:1,0:1:.:0,0,0	./.:0,0:0:.:0,0,0	./.:0,0:0:.:0,0,0	1/1:0,44:46:99:1162,131,0	./.:0,0:0:.:0,0,0	./.:0,0:0:.:0,0,0
Pf3D7_01_v3	178726	.	G	A	2157.11	PASS	AC=12;AF=1;AN=12;BaseQRankSum=1.76;DP=86;ExcessHet=3.0103;FS=0;InbreedingCoeff=0.4112;MLEAC=35;MLEAF=1;MQ=60;MQRankSum=0;POSITIVE_TRAIN_SITE;QD=28.38;ReadPosRankSum=-1.277;SOR=0.265;VQSLOD=10.16;culprit=FS;GENE=conserved Plasmodium membrane protein%2C unknown function	GT:AD:DP:GQ:PL	./.:0,0:0:.:0,0,0	./.:1,0:1:.:0,0,0	./.:3,0:3:.:0,0,0	./.:0,0:0:.:0,0,0	1/1:0,3:3:9:80,9,0	./.:0,0:0:.:0,0,0	./.:0,0:0:.:0,0,0	./.:0,0:0:.:0,0,0	./.:0,0:0:.:0,0,0	1/1:0,2:2:6:49,6,0	./.:0,0:0:.:0,0,0	./.:1,0:1:.:0,0,0	./.:0,0:0:.:0,0,0	./.:0,0:0:.:0,0,0	1/1:0,3:3:9:67,9,0	./.:0,0:0:.:0,0,0	./.:0,0:0:.:0,0,0	./.:0,0:0:.:0,0,0	./.:0,0:0:.:0,0,0	./.:0,0:0:.:0,0,0	./.:0,0:0:.:0,0,0	./.:0,0:0:.:0,0,0	1/1:0,3:3:9:68,9,0	./.:0,0:0:.:0,0,0	1/1:0,8:8:24:207,24,0	1/1:1,56:57:99:1536,158,0	./.:0,0:0:.:0,0,0	./.:0,0:0:.:0,0,0
Pf3D7_01_v3	178836	.	G	A	87.4	PASS	AC=4;AF=0.5;AN=8;DP=69;ExcessHet=0.1902;FS=0;InbreedingCoeff=0.3864;MLEAC=9;MLEAF=1;MQ=60;QD=28.35;SOR=1.179;VQSLOD=8.45;culprit=FS;GENE=conserved Plasmodium membrane protein%2C unknown function	GT:AD:DP:GQ:PL	./.:0,0:0:.:0,0,0	./.:0,0:0:.:0,0,0	1/1:0,1:1:3:25,3,0	./.:0,0:0:.:0,0,0	./.:0,0:0:.:0,0,0	./.:0,0:0:.:0,0,0	./.:0,0:0:.:0,0,0	./.:0,0:0:.:0,0,0	./.:0,0:0:.:0,0,0	./.:0,0:0:.:0,0,0	./.:0,0:0:.:0,0,0	./.:0,0:0:.:0,0,0	./.:0,0:0:.:0,0,0	./.:0,0:0:.:0,0,0	1/1:0,2:2:6:47,6,0	./.:0,0:0:.:0,0,0	./.:0,0:0:.:0,0,0	./.:0,0:0:.:0,0,0	./.:0,0:0:.:0,0,0	./.:0,0:0:.:0,0,0	./.:0,0:0:.:0,0,0	./.:0,0:0:.:0,0,0	./.:2,0:2:.:0,0,0	./.:0,0:0:.:0,0,0	0/0:13,0:13:36:0,36,540	0/0:51,0:51:99:0,100,1331	./.:0,0:0:.:0,0,0	./.:0,0:0:.:0,0,0
Pf3D7_01_v3	180073	.	C	G	25486	PASS	AC=54;AF=0.931;AN=58;DP=573;ExcessHet=3.0103;FS=0;InbreedingCoeff=0.6249;MLEAC=58;MLEAF=1;MQ=60;POSITIVE_TRAIN_SITE;QD=29.93;SOR=0.733;VQSLOD=9.03;culprit=DP;GENE=conserved Plasmodium membrane protein%2C unknown function	GT:AD:DP:GQ:PGT:PID:PL:PS	1|1:0,25:25:75:1|1:180073_C_G:1125,75,0:180073	1|1:0,27:27:81:1|1:180073_C_G:1215,81,0:180073	1|1:0,42:42:99:1|1:180073_C_G:1870,126,0:180073	1|1:0,8:8:24:1|1:180073_C_G:360,24,0:180073	1|1:0,12:12:36:1|1:180073_C_G:540,36,0:180073	1|1:0,11:11:33:1|1:180073_C_G:480,33,0:180073	1|1:0,10:10:30:1|1:180073_C_G:450,30,0:180073	1|1:0,22:22:66:1|1:180073_C_G:990,66,0:180073	1|1:0,11:11:33:1|1:180073_C_G:495,33,0:180073	1|1:0,20:20:60:1|1:180073_C_G:865,60,0:180073	1|1:0,26:26:78:1|1:180073_C_G:1170,78,0:180073	1|1:0,10:10:30:1|1:180073_C_G:443,30,0:180073	1|1:0,33:33:99:1|1:180073_C_G:1485,99,0:180073	1|1:0,4:4:12:1|1:180073_C_G:180,12,0:180073	1|1:0,22:22:66:1|1:180073_C_G:990,66,0:180073	1|1:0,13:13:39:1|1:180073_C_G:585,39,0:180073	1|1:0,5:5:15:1|1:180073_C_G:225,15,0:180073	1|1:0,11:11:33:1|1:180073_C_G:488,33,0:180073	1|1:0,37:37:99:1|1:180073_C_G:1642,111,0:180073	1|1:0,10:10:30:1|1:180073_C_G:450,30,0:180073	1|1:0,9:9:27:1|1:180073_C_G:405,27,0:180073	1|1:0,35:35:99:1|1:180073_C_G:1575,105,0:180073	1|1:0,15:15:45:1|1:180073_C_G:675,45,0:180073	./.:0,0:0:.:.:.:0,0,0:.	1|1:0,19:19:57:1|1:180073_C_G:855,57,0:180073	1|1:0,97:98:99:1|1:180073_C_G:4365,292,0:180073	0/0:2,0:2:0:.:.:0,0,2:.	0/0:7,0:7:0:.:.:0,0,141:.
Pf3D7_01_v3	180075	.	A	G	25730.7	PASS	AC=54;AF=0.931;AN=58;DP=581;ExcessHet=0.0397;FS=0;InbreedingCoeff=0.6823;MLEAC=58;MLEAF=1;MQ=60;POSITIVE_TRAIN_SITE;QD=31.66;SOR=0.747;VQSLOD=8.76;culprit=DP;GENE=conserved Plasmodium membrane protein%2C unknown function	GT:AD:DP:GQ:PGT:PID:PL:PS	1|1:0,26:26:78:1|1:180073_C_G:1153,78,0:180073	1|1:0,27:27:81:1|1:180073_C_G:1215,81,0:180073	1|1:0,42:42:99:1|1:180073_C_G:1870,126,0:180073	1|1:0,8:8:24:1|1:180073_C_G:360,24,0:180073	1|1:0,12:12:36:1|1:180073_C_G:540,36,0:180073	1|1:0,12:12:36:1|1:180073_C_G:499,36,0:180073	1|1:0,10:10:30:1|1:180073_C_G:450,30,0:180073	1|1:0,22:22:66:1|1:180073_C_G:990,66,0:180073	1|1:0,11:11:33:1|1:180073_C_G:495,33,0:180073	1|1:0,21:21:63:1|1:180073_C_G:910,63,0:180073	1|1:0,26:26:78:1|1:180073_C_G:1170,78,0:180073	1|1:0,10:10:30:1|1:180073_C_G:443,30,0:180073	1|1:0,34:34:99:1|1:180073_C_G:1510,102,0:180073	1|1:0,4:4:12:1|1:180073_C_G:180,12,0:180073	1|1:0,22:22:66:1|1:180073_C_G:990,66,0:180073	1|1:0,13:13:39:1|1:180073_C_G:585,39,0:180073	1|1:0,5:5:15:1|1:180073_C_G:225,15,0:180073	1|1:0,11:11:33:1|1:180073_C_G:488,33,0:180073	1|1:0,38:38:99:1|1:180073_C_G:1668,114,0:180073	1|1:0,10:10:30:1|1:180073_C_G:450,30,0:180073	1|1:0,9:9:27:1|1:180073_C_G:405,27,0:180073	1|1:0,36:36:99:1|1:180073_C_G:1620,108,0:180073	1|1:0,16:16:48:1|1:180073_C_G:720,48,0:180073	./.:0,0:0:.:.:.:0,0,0:.	1|1:0,19:19:57:1|1:180073_C_G:855,57,0:180073	1|1:0,98:99:99:1|1:180073_C_G:4390,295,0:180073	0/0:2,0:2:0:.:.:0,0,6:.	0/0:10,0:10:3:.:.:0,3,218:.
Pf3D7_01_v3	180076	.	A	G	25733.7	PASS	AC=54;AF=0.931;AN=58;DP=581;ExcessHet=0.0397;FS=0;InbreedingCoeff=0.6823;MLEAC=58;MLEAF=1;MQ=60;POSITIVE_TRAIN_SITE;QD=28.69;SOR=0.74;VQSLOD=8.33;culprit=DP;GENE=conserved Plasmodium membrane protein%2C unknown function	GT:AD:DP:GQ:PGT:PID:PL:PS	1|1:0,26:26:78:1|1:180073_C_G:1153,78,0:180073	1|1:0,27:27:81:1|1:180073_C_G:1215,81,0:180073	1|1:0,42:42:99:1|1:180073_C_G:1870,126,0:180073	1|1:0,8:8:24:1|1:180073_C_G:360,24,0:180073	1|1:0,12:12:36:1|1:180073_C_G:540,36,0:180073	1|1:0,12:12:36:1|1:180073_C_G:499,36,0:180073	1|1:0,10:10:30:1|1:180073_C_G:450,30,0:180073	1|1:0,22:22:66:1|1:180073_C_G:990,66,0:180073	1|1:0,11:11:33:1|1:180073_C_G:495,33,0:180073	1|1:0,21:21:63:1|1:180073_C_G:910,63,0:180073	1|1:0,26:26:78:1|1:180073_C_G:1170,78,0:180073	1|1:0,10:10:30:1|1:180073_C_G:443,30,0:180073	1|1:0,34:34:99:1|1:180073_C_G:1510,102,0:180073	1|1:0,4:4:12:1|1:180073_C_G:180,12,0:180073	1|1:0,22:22:66:1|1:180073_C_G:990,66,0:180073	1|1:0,13:13:39:1|1:180073_C_G:585,39,0:180073	1|1:0,5:5:15:1|1:180073_C_G:225,15,0:180073	1|1:0,11:11:33:1|1:180073_C_G:488,33,0:180073	1|1:0,38:38:99:1|1:180073_C_G:1668,114,0:180073	1|1:0,10:10:30:1|1:180073_C_G:450,30,0:180073	1|1:0,9:9:27:1|1:180073_C_G:405,27,0:180073	1|1:0,36:36:99:1|1:180073_C_G:1620,108,0:180073	1|1:0,16:16:48:1|1:180073_C_G:720,48,0:180073	./.:0,0:0:.:.:.:0,0,0:.	1|1:0,19:19:57:1|1:180073_C_G:855,57,0:180073	1|1:0,99:100:99:1|1:180073_C_G:4420,298,0:180073	0/0:2,0:2:0:.:.:0,0,6:.	0/0:10,0:10:3:.:.:0,3,218:.
Pf3D7_01_v3	180078	.	A	C	25334.4	PASS	AC=54;AF=0.931;AN=58;DP=578;ExcessHet=0.0397;FS=0;InbreedingCoeff=0.6639;MLEAC=58;MLEAF=1;MQ=60;POSITIVE_TRAIN_SITE;QD=33.59;SOR=0.752;VQSLOD=8.61;culprit=DP;GENE=conserved Plasmodium membrane protein%2C unknown function	GT:AD:DP:GQ:PGT:PID:PL:PS	1|1:0,26:26:78:1|1:180073_C_G:1153,78,0:180073	1|1:0,27:27:81:1|1:180073_C_G:1215,81,0:180073	1|1:0,38:38:99:1|1:180073_C_G:1710,114,0:180073	1|1:0,8:8:24:1|1:180073_C_G:360,24,0:180073	1|1:0,12:12:36:1|1:180073_C_G:540,36,0:180073	1|1:0,11:11:33:1|1:180073_C_G:469,33,0:180073	1|1:0,9:9:27:1|1:180073_C_G:405,27,0:180073	1|1:0,22:22:66:1|1:180073_C_G:990,66,0:180073	1|1:0,11:11:33:1|1:180073_C_G:495,33,0:180073	1|1:0,20:20:60:1|1:180073_C_G:900,60,0:180073	1|1:0,26:26:78:1|1:180073_C_G:1170,78,0:180073	1|1:0,10:10:30:1|1:180073_C_G:443,30,0:180073	1|1:0,34:34:99:1|1:180073_C_G:1510,102,0:180073	1|1:0,4:4:12:1|1:180073_C_G:180,12,0:180073	1|1:0,22:22:66:1|1:180073_C_G:990,66,0:180073	1|1:0,13:13:39:1|1:180073_C_G:585,39,0:180073	1|1:0,5:5:15:1|1:180073_C_G:225,15,0:180073	1|1:0,9:9:27:1|1:180073_C_G:405,27,0:180073	1|1:0,37:37:99:1|1:180073_C_G:1640,111,0:180073	1|1:0,10:10:30:1|1:180073_C_G:450,30,0:180073	1|1:0,9:9:27:1|1:180073_C_G:405,27,0:180073	1|1:0,36:36:99:1|1:180073_C_G:1620,108,0:180073	1|1:0,16:16:48:1|1:180073_C_G:720,48,0:180073	./.:0,0:0:.:.:.:0,0,0:.	1|1:0,19:19:57:1|1:180073_C_G:855,57,0:180073	1|1:0,98:99:99:1|1:180073_C_G:4375,295,0:180073	0/0:2,0:2:0:.:.:0,0,6:.	0/0:10,0:10:2:.:.:0,2,209:.
Pf3D7_01_v3	180131	.	G	C	25983.8	PASS	AC=54;AF=0.931;AN=58;DP=605;ExcessHet=0.0021;FS=0;InbreedingCoeff=0.8549;MLEAC=56;MLEAF=0.966;MQ=60;POSITIVE_TRAIN_SITE;QD=30.85;SOR=0.802;VQSLOD=9.08;culprit=DP;GENE=conserved Plasmodium membrane protein%2C unknown function	GT:AD:DP:GQ:PGT:PID:PL:PS	1|1:0,23:23:69:1|1:180131_G_C:1035,69,0:180131	1/1:0,31:34:99:.:.:1550,108,0:.	1/1:0,46:48:99:.:.:2131,150,0:.	1|1:0,11:11:33:1|1:180131_G_C:495,33,0:180131	1|1:0,14:14:42:1|1:180131_G_C:630,42,0:180131	1|1:0,14:14:42:1|1:180131_G_C:626,42,0:180131	1|1:0,11:11:33:1|1:180131_G_C:476,33,0:180131	1|1:0,24:24:72:1|1:180131_G_C:1080,72,0:180131	1|1:0,8:8:24:1|1:180131_G_C:360,24,0:180131	1/1:0,26:26:78:.:.:1166,78,0:.	1|1:0,24:24:72:1|1:180131_G_C:1060,72,0:180131	1|1:0,8:8:24:1|1:180131_G_C:349,24,0:180131	1|1:0,30:30:90:1|1:180131_G_C:1309,90,0:180131	1|1:0,4:4:12:1|1:180131_G_C:158,12,0:180131	1|1:0,22:22:66:1|1:180131_G_C:951,66,0:180131	1|1:0,14:14:42:1|1:180131_G_C:630,42,0:180131	1|1:0,6:6:18:1|1:180131_G_C:250,18,0:180131	1|1:0,10:10:30:1|1:180131_G_C:450,30,0:180131	1|1:0,44:44:99:1|1:180131_G_C:1943,132,0:180131	1|1:0,18:18:54:1|1:180131_G_C:784,54,0:180131	1|1:0,6:6:18:1|1:180131_G_C:270,18,0:180131	1|1:0,30:30:90:1|1:180131_G_C:1332,90,0:180131	1|1:0,19:19:57:1|1:180131_G_C:844,57,0:180131	./.:0,0:0:.:.:.:0,0,0:.	1|1:0,14:14:42:1|1:180131_G_C:630,42,0:180131	1|1:0,91:92:99:1|1:180131_G_C:4045,274,0:180131	0/0:2,0:2:6:.:.:0,6,51:.	0/0:8,0:8:24:.:.:0,24,204:.
Pf3D7_01_v3	180135	.	C	T	26591.2	PASS	AC=53;AF=0.914;AN=58;BaseQRankSum=2.53;DP=607;ExcessHet=0.0104;FS=0;InbreedingCoeff=0.7048;MLEAC=55;MLEAF=0.948;MQ=60;MQRankSum=0;POSITIVE_TRAIN_SITE;QD=25.4;ReadPosRankSum=2.36;SOR=0.129;VQSLOD=7.66;culprit=DP;GENE=conserved Plasmodium membrane protein%2C unknown function	GT:AD:DP:GQ:PGT:PID:PL:PS	1|1:0,26:26:78:1|1:180131_G_C:1170,78,0:180131	1|1:0,37:37:99:1|1:180135_C_T:1654,111,0:180135	1|1:0,50:50:99:1|1:180135_C_T:2201,150,0:180135	1|1:0,12:12:36:1|1:180131_G_C:540,36,0:180131	1|1:0,15:15:45:1|1:180131_G_C:675,45,0:180131	1|1:0,14:14:42:1|1:180131_G_C:626,42,0:180131	1|1:0,13:13:39:1|1:180131_G_C:566,39,0:180131	1|1:0,25:25:75:1|1:180131_G_C:1125,75,0:180131	1|1:0,8:8:24:1|1:180131_G_C:360,24,0:180131	0|1:2,25:27:9:0|1:180135_C_T:1040,0,9:180135	1|1:0,24:24:72:1|1:180131_G_C:1060,72,0:180131	1|1:0,8:8:24:1|1:180131_G_C:349,24,0:180131	1|1:0,29:29:87:1|1:180131_G_C:1285,87,0:180131	1|1:0,4:4:12:1|1:180131_G_C:158,12,0:180131	1|1:0,23:23:69:1|1:180131_G_C:996,69,0:180131	1|1:0,14:14:42:1|1:180131_G_C:630,42,0:180131	1|1:0,6:6:18:1|1:180131_G_C:250,18,0:180131	1|1:0,11:11:33:1|1:180131_G_C:495,33,0:180131	1|1:0,47:47:99:1|1:180131_G_C:2078,141,0:180131	1|1:0,18:18:54:1|1:180131_G_C:784,54,0:180131	1|1:0,6:6:18:1|1:180131_G_C:270,18,0:180131	1|1:0,29:29:87:1|1:180131_G_C:1305,87,0:180131	1|1:0,19:19:57:1|1:180131_G_C:844,57,0:180131	./.:0,0:0:.:.:.:0,0,0:.	1|1:0,14:14:42:1|1:180131_G_C:630,42,0:180131	1|1:0,91:92:99:1|1:180131_G_C:4045,274,0:180131	0/0:2,0:2:6:.:.:0,6,51:.	0/0:7,0:7:21:.:.:0,21,190:.
Pf3D7_01_v3	180162	.	C	A	24743	PASS	AC=54;AF=1;AN=54;DP=546;ExcessHet=3.0103;FS=0;InbreedingCoeff=0.6287;MLEAC=59;MLEAF=1;MQ=59.99;POSITIVE_TRAIN_SITE;QD=33.27;SOR=1.024;VQSLOD=8.88;culprit=DP;GENE=conserved Plasmodium membrane protein%2C unknown function	GT:AD:DP:GQ:PGT:PID:PL:PS	1|1:0,27:27:81:1|1:180131_G_C:1215,81,0:180131	1|1:0,34:34:99:1|1:180135_C_T:1530,102,0:180135	1|1:0,41:41:99:1|1:180135_C_T:1845,123,0:180135	1|1:0,14:14:42:1|1:180131_G_C:630,42,0:180131	1|1:0,14:14:42:1|1:180131_G_C:630,42,0:180131	1|1:0,12:12:36:1|1:180131_G_C:540,36,0:180131	1|1:0,7:7:21:1|1:180131_G_C:315,21,0:180131	1|1:0,19:19:57:1|1:180131_G_C:855,57,0:180131	1|1:0,10:10:30:1|1:180131_G_C:450,30,0:180131	1|1:0,22:22:66:1|1:180135_C_T:990,66,0:180135	1|1:0,19:19:57:1|1:180131_G_C:855,57,0:180131	1|1:0,9:9:27:1|1:180131_G_C:405,27,0:180131	1|1:0,24:24:72:1|1:180131_G_C:1080,72,0:180131	./.:5,0:5:.:.:.:0,0,0:.	1|1:0,19:19:57:1|1:180131_G_C:855,57,0:180131	1|1:0,12:12:36:1|1:180131_G_C:540,36,0:180131	1|1:0,5:5:15:1|1:180131_G_C:225,15,0:180131	1|1:0,11:11:33:1|1:180131_G_C:495,33,0:180131	1|1:0,47:47:99:1|1:180131_G_C:2115,141,0:180131	1|1:0,18:18:54:1|1:180131_G_C:810,54,0:180131	1|1:0,7:7:21:1|1:180131_G_C:315,21,0:180131	1|1:0,24:24:72:1|1:180131_G_C:1080,72,0:180131	1|1:0,22:22:66:1|1:180131_G_C:990,66,0:180131	./.:0,0:0:.:.:.:0,0,0:.	1|1:0,9:9:27:1|1:180131_G_C:405,27,0:180131	1|1:0,81:81:99:1|1:180131_G_C:3645,244,0:180131	./.:1,0:1:.:.:.:0,0,0:.	1|1:0,5:5:15:1|1:180158_ACT_A:225,15,0:180158
Pf3D7_01_v3	180170	.	A	C	25102.4	PASS	AC=54;AF=1;AN=54;DP=556;ExcessHet=3.0103;FS=0;InbreedingCoeff=0.6162;MLEAC=59;MLEAF=1;MQ=59.99;POSITIVE_TRAIN_SITE;QD=29.54;SOR=0.945;VQSLOD=8.35;culprit=DP;GENE=conserved Plasmodium membrane protein%2C unknown function	GT:AD:DP:GQ:PGT:PID:PL:PS	1|1:0,26:26:78:1|1:180131_G_C:1170,78,0:180131	1|1:0,37:37:99:1|1:180135_C_T:1665,111,0:180135	1|1:0,41:41:99:1|1:180135_C_T:1845,123,0:180135	1|1:0,11:11:33:1|1:180131_G_C:495,33,0:180131	1|1:0,16:16:48:1|1:180131_G_C:720,48,0:180131	1|1:0,12:12:36:1|1:180131_G_C:540,36,0:180131	1|1:0,4:4:12:1|1:180131_G_C:180,12,0:180131	1|1:0,19:19:57:1|1:180131_G_C:855,57,0:180131	1|1:0,11:11:33:1|1:180131_G_C:495,33,0:180131	1|1:0,24:24:72:1|1:180135_C_T:1080,72,0:180135	1|1:0,19:19:57:1|1:180131_G_C:855,57,0:180131	1|1:0,10:10:30:1|1:180131_G_C:450,30,0:180131	1|1:0,23:23:69:1|1:180131_G_C:1035,69,0:180131	./.:7,0:7:.:.:.:0,0,0:.	1|1:0,22:22:66:1|1:180131_G_C:990,66,0:180131	1|1:0,12:12:36:1|1:180131_G_C:540,36,0:180131	1|1:0,5:5:15:1|1:180131_G_C:225,15,0:180131	1|1:0,13:13:39:1|1:180131_G_C:585,39,0:180131	1|1:0,49:49:99:1|1:180131_G_C:2205,147,0:180131	1|1:0,21:21:63:1|1:180131_G_C:945,63,0:180131	1|1:0,7:7:21:1|1:180131_G_C:315,21,0:180131	1|1:0,22:22:66:1|1:180131_G_C:990,66,0:180131	1|1:0,21:21:63:1|1:180131_G_C:945,63,0:180131	./.:0,0:0:.:.:.:0,0,0:.	1|1:0,7:7:21:1|1:180131_G_C:315,21,0:180131	1|1:0,83:83:99:1|1:180131_G_C:3735,250,0:180131	./.:1,0:1:.:.:.:0,0,0:.	1|1:0,5:5:15:1|1:180158_ACT_A:225,15,0:180158
Pf3D7_01_v3	180174	.	T	G	24742.4	PASS	AC=54;AF=1;AN=54;DP=548;ExcessHet=3.0103;FS=0;InbreedingCoeff=0.6154;MLEAC=59;MLEAF=1;MQ=59.99;POSITIVE_TRAIN_SITE;QD=25.28;SOR=0.904;VQSLOD=8.39;culprit=DP;GENE=conserved Plasmodium membrane protein%2C unknown function	GT:AD:DP:GQ:PGT:PID:PL:PS	1|1:0,27:27:81:1|1:180131_G_C:1215,81,0:180131	1|1:0,37:37:99:1|1:180135_C_T:1665,111,0:180135	1|1:0,40:40:99:1|1:180135_C_T:1800,120,0:180135	1|1:0,12:12:36:1|1:180131_G_C:540,36,0:180131	1|1:0,16:16:48:1|1:180131_G_C:720,48,0:180131	1|1:0,13:13:39:1|1:180131_G_C:585,39,0:180131	1|1:0,4:4:12:1|1:180131_G_C:180,12,0:180131	1|1:0,18:18:54:1|1:180131_G_C:810,54,0:180131	1|1:0,11:11:33:1|1:180131_G_C:495,33,0:180131	1|1:0,23:23:69:1|1:180135_C_T:1035,69,0:180135	1|1:0,18:18:54:1|1:180131_G_C:810,54,0:180131	1|1:0,10:10:30:1|1:180131_G_C:450,30,0:180131	1|1:0,22:22:66:1|1:180131_G_C:990,66,0:180131	./.:7,0:7:.:.:.:0,0,0:.	1|1:0,21:21:63:1|1:180131_G_C:945,63,0:180131	1|1:0,11:11:33:1|1:180131_G_C:495,33,0:180131	1|1:0,5:5:15:1|1:180131_G_C:225,15,0:180131	1|1:0,12:12:36:1|1:180131_G_C:540,36,0:180131	1|1:0,47:47:99:1|1:180131_G_C:2115,141,0:180131	1|1:0,21:21:63:1|1:180131_G_C:945,63,0:180131	1|1:0,7:7:21:1|1:180131_G_C:315,21,0:180131	1|1:0,22:22:66:1|1:180131_G_C:990,66,0:180131	1|1:0,21:21:63:1|1:180131_G_C:945,63,0:180131	./.:0,0:0:.:.:.:0,0,0:.	1|1:0,7:7:21:1|1:180131_G_C:315,21,0:180131	1|1:0,83:83:99:1|1:180131_G_C:3735,250,0:180131	./.:1,0:1:.:.:.:0,0,0:.	1|1:0,5:5:15:1|1:180158_ACT_A:225,15,0:180158
Pf3D7_01_v3	180175	.	T	G	24386	PASS	AC=53;AF=0.981;AN=54;BaseQRankSum=-2.838;DP=550;ExcessHet=3.0103;FS=0;InbreedingCoeff=0.4439;MLEAC=57;MLEAF=1;MQ=59.99;MQRankSum=0;POSITIVE_TRAIN_SITE;QD=33.89;ReadPosRankSum=0.891;SOR=0.088;VQSLOD=8.07;culprit=DP;GENE=conserved Plasmodium membrane protein%2C unknown function	GT:AD:DP:GQ:PGT:PID:PL:PS	1|1:0,28:28:84:1|1:180131_G_C:1257,84,0:180131	1|1:0,37:37:99:1|1:180135_C_T:1665,111,0:180135	1|1:0,40:40:99:1|1:180135_C_T:1800,120,0:180135	0/1:3,9:12:61:.:.:214,0,61:.	1|1:0,16:16:48:1|1:180131_G_C:720,48,0:180131	1|1:0,13:13:39:1|1:180131_G_C:585,39,0:180131	1|1:0,4:4:12:1|1:180131_G_C:180,12,0:180131	1|1:0,18:18:54:1|1:180131_G_C:810,54,0:180131	1|1:0,11:11:33:1|1:180131_G_C:495,33,0:180131	1|1:0,23:23:69:1|1:180135_C_T:1035,69,0:180135	1|1:0,18:18:54:1|1:180131_G_C:810,54,0:180131	1|1:0,10:10:30:1|1:180131_G_C:450,30,0:180131	1|1:0,22:22:66:1|1:180131_G_C:990,66,0:180131	./.:7,0:7:.:.:.:0,0,0:.	1|1:0,21:21:63:1|1:180131_G_C:945,63,0:180131	1|1:0,11:11:33:1|1:180131_G_C:495,33,0:180131	1|1:0,5:5:15:1|1:180131_G_C:225,15,0:180131	1|1:0,12:12:36:1|1:180131_G_C:540,36,0:180131	1|1:0,48:48:99:1|1:180131_G_C:2157,144,0:180131	1|1:0,21:21:63:1|1:180131_G_C:945,63,0:180131	1|1:0,7:7:21:1|1:180131_G_C:315,21,0:180131	1|1:0,22:22:66:1|1:180131_G_C:990,66,0:180131	1/1:0,18:21:66:.:.:896,66,0:.	./.:0,0:0:.:.:.:0,0,0:.	1|1:0,7:7:21:1|1:180131_G_C:315,21,0:180131	1|1:0,82:82:99:1|1:180131_G_C:3690,247,0:180131	./.:1,0:1:.:.:.:0,0,0:.	1|1:0,5:5:15:1|1:180158_ACT_A:225,15,0:180158
Pf3D7_01_v3	180181	.	T	C	25006.9	PASS	AC=54;AF=1;AN=54;DP=556;ExcessHet=3.0103;FS=0;InbreedingCoeff=0.626;MLEAC=59;MLEAF=1;MQ=59.99;POSITIVE_TRAIN_SITE;QD=32.56;SOR=0.884;VQSLOD=9.04;culprit=DP;GENE=conserved Plasmodium membrane protein%2C unknown function	GT:AD:DP:GQ:PGT:PID:PL:PS	1|1:0,29:29:87:1|1:180131_G_C:1302,87,0:180131	1|1:0,38:38:99:1|1:180135_C_T:1710,114,0:180135	1|1:0,38:38:99:1|1:180135_C_T:1710,114,0:180135	1|1:0,12:12:36:1|1:180131_G_C:540,36,0:180131	1|1:0,16:16:48:1|1:180131_G_C:720,48,0:180131	1|1:0,13:13:39:1|1:180131_G_C:585,39,0:180131	1|1:0,6:6:18:1|1:180131_G_C:270,18,0:180131	1|1:0,19:19:57:1|1:180131_G_C:855,57,0:180131	1|1:0,12:12:36:1|1:180131_G_C:540,36,0:180131	1|1:0,25:25:75:1|1:180135_C_T:1125,75,0:180135	1|1:0,17:17:51:1|1:180131_G_C:765,51,0:180131	1|1:0,10:10:30:1|1:180131_G_C:450,30,0:180131	1|1:0,23:23:69:1|1:180131_G_C:1035,69,0:180131	./.:9,0:9:.:.:.:0,0,0:.	1|1:0,23:23:69:1|1:180131_G_C:1035,69,0:180131	1|1:0,10:10:30:1|1:180131_G_C:450,30,0:180131	1|1:0,5:5:15:1|1:180131_G_C:225,15,0:180131	1|1:0,13:13:39:1|1:180131_G_C:585,39,0:180131	1|1:0,48:48:99:1|1:180131_G_C:2157,144,0:180131	1|1:0,21:21:63:1|1:180131_G_C:945,63,0:180131	1|1:0,8:8:24:1|1:180131_G_C:360,24,0:180131	1|1:0,20:20:60:1|1:180131_G_C:900,60,0:180131	1|1:0,22:22:66:1|1:180131_G_C:990,66,0:180131	./.:0,0:0:.:.:.:0,0,0:.	1|1:0,7:7:21:1|1:180131_G_C:315,21,0:180131	1|1:0,80:80:99:1|1:180131_G_C:3600,241,0:180131	./.:1,0:1:.:.:.:0,0,0:.	1|1:0,5:5:15:1|1:180158_ACT_A:225,15,0:180158
Pf3D7_01_v3	180183	.	C	A	24356.5	PASS	AC=52;AF=0.929;AN=56;DP=549;ExcessHet=0.0022;FS=0;InbreedingCoeff=0.7797;MLEAC=56;MLEAF=1;MQ=59.99;QD=27.48;SOR=0.866;VQSLOD=7.08;culprit=DP;GENE=conserved Plasmodium membrane protein%2C unknown function	GT:AD:DP:GQ:PGT:PID:PL:PS	1|1:0,29:29:87:1|1:180131_G_C:1302,87,0:180131	1|1:0,39:39:99:1|1:180135_C_T:1735,117,0:180135	1|1:0,37:37:99:1|1:180135_C_T:1665,111,0:180135	1|1:0,12:12:36:1|1:180131_G_C:540,36,0:180131	1|1:0,15:15:45:1|1:180131_G_C:675,45,0:180131	1|1:0,13:13:39:1|1:180131_G_C:585,39,0:180131	1|1:0,6:6:18:1|1:180131_G_C:270,18,0:180131	1|1:0,20:20:60:1|1:180131_G_C:884,60,0:180131	1|1:0,12:12:36:1|1:180131_G_C:540,36,0:180131	1|1:0,24:24:72:1|1:180135_C_T:1080,72,0:180135	1|1:0,17:17:51:1|1:180131_G_C:765,51,0:180131	1|1:0,9:9:27:1|1:180131_G_C:405,27,0:180131	1|1:0,23:23:69:1|1:180131_G_C:1018,69,0:180131	./.:9,0:9:.:.:.:0,0,0:.	1|1:0,23:23:69:1|1:180131_G_C:1035,69,0:180131	1|1:0,8:8:24:1|1:180131_G_C:360,24,0:180131	1|1:0,5:5:15:1|1:180131_G_C:225,15,0:180131	1|1:0,14:14:42:1|1:180131_G_C:613,42,0:180131	1|1:0,48:48:99:1|1:180131_G_C:2157,144,0:180131	1|1:0,21:21:63:1|1:180131_G_C:945,63,0:180131	1|1:0,8:8:24:1|1:180131_G_C:360,24,0:180131	1|1:0,20:20:60:1|1:180131_G_C:900,60,0:180131	1|1:0,21:21:63:1|1:180131_G_C:945,63,0:180131	./.:0,0:0:.:.:.:0,0,0:.	1|1:0,7:7:21:1|1:180131_G_C:315,21,0:180131	1|1:0,78:78:99:1|1:180131_G_C:3510,235,0:180131	0/0:1,0:1:3:.:.:0,3,27:.	0/0:4,0:4:12:.:.:0,12,110:.
Pf3D7_01_v3	180186	.	A	G	24434.9	PASS	AC=54;AF=1;AN=54;DP=589;ExcessHet=3.0103;FS=0;InbreedingCoeff=0.6253;MLEAC=59;MLEAF=1;MQ=59.99;POSITIVE_TRAIN_SITE;QD=28.75;SOR=0.853;VQSLOD=8.95;culprit=DP;GENE=conserved Plasmodium membrane protein%2C unknown function	GT:AD:DP:GQ:PGT:PID:PL:PS	1|1:0,29:29:87:1|1:180131_G_C:1302,87,0:180131	1|1:0,39:39:99:1|1:180135_C_T:1735,117,0:180135	1|1:0,37:37:99:1|1:180135_C_T:1665,111,0:180135	1|1:0,12:12:36:1|1:180131_G_C:540,36,0:180131	1|1:0,15:15:45:1|1:180131_G_C:675,45,0:180131	1|1:0,13:13:39:1|1:180131_G_C:585,39,0:180131	1|1:0,6:6:18:1|1:180131_G_C:270,18,0:180131	1|1:0,19:19:57:1|1:180131_G_C:839,57,0:180131	1|1:0,12:12:36:1|1:180131_G_C:540,36,0:180131	1|1:0,24:24:72:1|1:180135_C_T:1080,72,0:180135	1|1:0,16:16:48:1|1:180131_G_C:720,48,0:180131	1|1:0,10:10:30:1|1:180131_G_C:433,30,0:180131	1|1:0,21:21:63:1|1:180131_G_C:910,63,0:180131	./.:9,0:9:.:.:.:0,0,0:.	1|1:0,23:23:69:1|1:180131_G_C:1035,69,0:180131	1|1:0,8:8:24:1|1:180131_G_C:360,24,0:180131	1|1:0,5:5:15:1|1:180131_G_C:225,15,0:180131	1|1:0,14:14:42:1|1:180131_G_C:613,42,0:180131	1|1:0,48:48:99:1|1:180131_G_C:2157,144,0:180131	1|1:0,21:21:63:1|1:180131_G_C:928,63,0:180131	1|1:0,8:8:24:1|1:180131_G_C:360,24,0:180131	1|1:0,19:19:57:1|1:180131_G_C:855,57,0:180131	1|1:0,21:21:63:1|1:180131_G_C:945,63,0:180131	./.:0,0:0:.:.:.:0,0,0:.	1|1:0,7:7:21:1|1:180131_G_C:315,21,0:180131	1|1:0,78:78:99:1|1:180131_G_C:3510,235,0:180131	./.:1,0:1:.:.:.:0,0,0:.	1|1:0,5:5:15:1|1:180158_ACT_A:225,15,0:180158
Pf3D7_01_v3	180192	.	A	T	197.44	PASS	AC=2;AF=0.036;AN=56;DP=599;ExcessHet=0.0397;FS=0;InbreedingCoeff=0.7858;MLEAC=1;MLEAF=0.018;MQ=60;POSITIVE_TRAIN_SITE;QD=27.93;SOR=1.022;VQSLOD=8.37;culprit=DP;GENE=conserved Plasmodium membrane protein%2C unknown function	GT:AD:DP:GQ:PGT:PID:PL:PS	0/0:27,0:27:75:.:.:0,75,1125:.	0/0:43,0:43:99:.:.:0,99,1196:.	0/0:37,0:37:99:.:.:0,102,1119:.	0/0:21,0:21:63:.:.:0,63,532:.	0/0:17,0:17:48:.:.:0,48,720:.	0/0:13,0:13:36:.:.:0,36,540:.	0/0:8,0:8:24:.:.:0,24,198:.	0/0:21,0:21:60:.:.:0,60,541:.	0/0:11,0:11:33:.:.:0,33,273:.	0/0:26,0:26:78:.:.:0,78,682:.	0/0:17,0:17:51:.:.:0,51,482:.	0/0:16,0:16:20:.:.:0,20,428:.	0/0:21,0:21:60:.:.:0,60,900:.	0/0:9,0:9:27:.:.:0,27,236:.	0/0:36,0:36:91:.:.:0,91,969:.	0/0:12,0:12:24:.:.:0,24,319:.	0/0:5,0:5:12:.:.:0,12,180:.	0/0:21,0:21:60:.:.:0,60,564:.	0/0:50,0:50:99:.:.:0,120,1800:.	0/0:25,0:25:58:.:.:0,58,672:.	0/0:14,0:14:39:.:.:0,39,585:.	0/0:21,0:21:60:.:.:0,60,900:.	0/0:24,0:24:63:.:.:0,63,945:.	./.:0,0:0:.:.:.:0,0,0:.	0/0:7,0:7:21:.:.:0,21,169:.	0/0:69,0:69:99:.:.:0,120,1800:.	./.:1,0:1:.:.:.:0,0,0:.	1|1:0,5:5:15:1|1:180158_ACT_A:225,15,0:180158
Pf3D7_01_v3	180217	.	C	T	420.48	PASS	AC=2;AF=0.036;AN=56;DP=1044;ExcessHet=0.0397;FS=0;InbreedingCoeff=0.8132;MLEAC=2;MLEAF=0.036;MQ=60;POSITIVE_TRAIN_SITE;QD=31.47;SOR=0.693;VQSLOD=8.91;culprit=FS;GENE=conserved Plasmodium membrane protein%2C unknown function	GT:AD:DP:GQ:PGT:PID:PL:PS	0/0:59,0:59:99:.:.:0,110,1402:.	0/0:55,0:55:99:.:.:0,99,1441:.	0/0:62,0:62:99:.:.:0,120,1800:.	0/0:63,0:63:99:.:.:0,105,1303:.	0/0:54,0:54:99:.:.:0,111,1363:.	0/0:43,0:43:99:.:.:0,107,1146:.	0/0:13,0:13:39:.:.:0,39,343:.	0/0:36,0:36:99:.:.:0,102,1003:.	0/0:17,0:17:51:.:.:0,51,466:.	0/0:51,0:51:99:.:.:0,120,1800:.	0/0:40,0:40:99:.:.:0,103,1082:.	0/0:30,0:30:90:.:.:0,90,809:.	0/0:38,0:38:99:.:.:0,110,982:.	0/0:24,0:24:70:.:.:0,70,634:.	0/0:69,0:69:99:.:.:0,120,1800:.	0/0:33,0:33:99:.:.:0,99,923:.	0/0:6,0:6:18:.:.:0,18,158:.	0/0:34,0:34:99:.:.:0,102,885:.	0/0:50,0:50:99:.:.:0,103,1272:.	0/0:44,0:44:99:.:.:0,111,1424:.	0/0:26,0:26:78:.:.:0,78,663:.	0/0:31,0:31:90:.:.:0,90,878:.	0/0:47,0:47:99:.:.:0,120,1800:.	./.:0,0:0:.:.:.:0,0,0:.	0/0:6,0:6:18:.:.:0,18,142:.	0/0:69,0:69:99:.:.:0,120,1800:.	./.:2,0:2:.:.:.:0,0,0:.	1|1:0,10:10:30:1|1:180158_ACT_A:450,30,0:180158
Pf3D7_01_v3	180233	.	A	G	376.01	PASS	AC=2;AF=0.034;AN=58;DP=1104;ExcessHet=0.0412;FS=0;InbreedingCoeff=0.6795;MLEAC=2;MLEAF=0.034;MQ=60;POSITIVE_TRAIN_SITE;QD=29.81;SOR=0.892;VQSLOD=7.82;culprit=FS;GENE=conserved Plasmodium membrane protein%2C unknown function	GT:AD:DP:GQ:PGT:PID:PL:PS	0/0:59,0:59:99:.:.:0,110,1402:.	0/0:55,0:55:99:.:.:0,99,1441:.	0/0:62,0:62:99:.:.:0,120,1800:.	0/0:63,0:63:99:.:.:0,105,1303:.	0/0:54,0:54:99:.:.:0,111,1363:.	0/0:43,0:43:99:.:.:0,107,1146:.	0/0:18,0:18:33:.:.:0,33,442:.	0/0:36,0:36:99:.:.:0,102,1003:.	0/0:37,0:37:99:.:.:0,101,931:.	0/0:60,0:60:99:.:.:0,120,1800:.	0/0:40,0:40:99:.:.:0,103,1082:.	0/0:36,0:36:99:.:.:0,105,1575:.	0/0:38,0:38:99:.:.:0,110,982:.	0/0:31,0:31:70:.:.:0,70,774:.	0/0:69,0:69:99:.:.:0,120,1800:.	0/0:36,0:36:99:.:.:0,108,987:.	0/0:6,0:6:18:.:.:0,18,151:.	0/0:37,0:37:99:.:.:0,105,1575:.	0/0:50,0:50:99:.:.:0,103,1272:.	0/0:44,0:44:99:.:.:0,111,1424:.	0/0:24,0:24:72:.:.:0,72,620:.	0/0:34,0:34:99:.:.:0,99,1485:.	0/0:47,0:47:99:.:.:0,120,1800:.	./.:0,0:0:.:.:.:0,0,0:.	0/0:6,0:6:0:.:.:0,0,110:.	0/0:69,0:69:99:.:.:0,120,1800:.	0/0:2,0:2:0:.:.:0,0,4:.	1|1:0,9:9:27:1|1:180158_ACT_A:405,27,0:180158
Pf3D7_01_v3	180309	.	A	C	421.03	PASS	AC=2;AF=0.036;AN=56;DP=1278;ExcessHet=0.0412;FS=0;InbreedingCoeff=0.7194;MLEAC=2;MLEAF=0.036;MQ=60;POSITIVE_TRAIN_SITE;QD=25.18;SOR=1.085;VQSLOD=8.04;culprit=FS;GENE=conserved Plasmodium membrane protein%2C unknown function	GT:AD:DP:GQ:PGT:PID:PL:PS	0/0:59,0:59:99:.:.:0,110,1402:.	0/0:100,0:100:99:.:.:0,120,1800:.	0/0:62,0:62:99:.:.:0,120,1800:.	0/0:63,0:63:99:.:.:0,105,1303:.	0/0:54,0:54:99:.:.:0,111,1363:.	0/0:52,0:52:99:.:.:0,102,1530:.	0/0:29,0:29:64:.:.:0,64,700:.	0/0:36,0:36:99:.:.:0,102,1003:.	0/0:52,0:52:90:.:.:0,90,1350:.	0/0:60,0:60:99:.:.:0,120,1800:.	0/0:47,0:47:99:.:.:0,102,1228:.	0/0:39,0:39:75:.:.:0,75,979:.	0/0:38,0:38:99:.:.:0,110,982:.	0/0:45,0:45:91:.:.:0,91,976:.	0/0:69,0:69:99:.:.:0,120,1800:.	0/0:40,0:40:81:.:.:0,81,1215:.	0/0:7,0:7:18:.:.:0,18,270:.	0/0:40,0:40:99:.:.:0,103,1074:.	0/0:50,0:50:99:.:.:0,103,1272:.	0/0:44,0:44:99:.:.:0,111,1424:.	0/0:34,0:34:81:.:.:0,81,904:.	0/0:37,0:37:90:.:.:0,90,1350:.	0/0:83,0:83:99:.:.:0,99,1800:.	./.:0,0:0:.:.:.:0,0,0:.	0/0:4,0:4:0:.:.:0,0,15:.	0/0:69,0:69:99:.:.:0,120,1800:.	./.:1,0:1:.:.:.:0,0,0:.	1|1:0,10:10:30:1|1:180288_A_C:450,30,0:180288
Pf3D7_01_v3	180379	.	T	A	37696.8	PASS	AC=54;AF=0.931;AN=58;BaseQRankSum=0.978;DP=1480;ExcessHet=0.0021;FS=0;InbreedingCoeff=0.8443;MLEAC=57;MLEAF=0.983;MQ=60;MQRankSum=0;POSITIVE_TRAIN_SITE;QD=26.62;ReadPosRankSum=1.65;SOR=0.122;VQSLOD=7.43;culprit=FS;GENE=conserved Plasmodium membrane protein%2C unknown function	GT:AD:DP:GQ:PGT:PID:PL:PS	1/1:0,65:65:99:.:.:1706,190,0:.	1/1:0,112:112:99:.:.:2961,330,0:.	1/1:2,82:84:99:.:.:2173,201,0:.	1/1:0,62:62:99:.:.:1700,185,0:.	1/1:1,60:61:99:.:.:1543,171,0:.	1/1:0,60:60:99:.:.:1510,176,0:.	1/1:0,28:28:83:.:.:716,83,0:.	1/1:0,54:54:99:.:.:1392,160,0:.	1/1:0,44:45:99:.:.:1118,130,0:.	1/1:1,78:79:99:.:.:2112,209,0:.	1/1:0,46:46:99:.:.:1265,136,0:.	1/1:0,20:20:60:.:.:582,60,0:.	1/1:0,108:108:99:.:.:2913,319,0:.	1/1:0,22:22:65:.:.:540,65,0:.	1/1:0,103:104:99:.:.:2747,306,0:.	1/1:0,31:31:92:.:.:827,92,0:.	1/1:0,8:8:23:.:.:164,23,0:.	1/1:0,49:49:99:.:.:1270,144,0:.	1/1:3,49:52:39:.:.:1142,39,0:.	1/1:0,58:58:99:.:.:1443,170,0:.	1|1:0,31:31:92:1|1:180364_T_C:874,92,0:180364	1/1:0,39:40:99:.:.:1011,114,0:.	1/1:0,61:61:99:.:.:1631,181,0:.	./.:0,0:0:.:.:.:0,0,0:.	1/1:0,13:13:39:.:.:322,39,0:.	1/1:0,71:71:99:.:.:2099,212,0:.	0/0:1,0:1:3:.:.:0,3,16:.	0/0:20,0:20:60:.:.:0,60,548:.
Pf3D7_01_v3	181659	.	A	G	2840.89	PASS	AC=20;AF=1;AN=20;DP=111;ExcessHet=3.0103;FS=0;InbreedingCoeff=0.4063;MLEAC=42;MLEAF=1;MQ=60;POSITIVE_TRAIN_SITE;QD=29.59;SOR=1.014;VQSLOD=10.64;culprit=FS	GT:AD:DP:GQ:PL	./.:0,0:0:.:0,0,0	1/1:0,3:3:9:80,9,0	1/1:0,5:5:15:143,15,0	1/1:0,2:2:6:52,6,0	1/1:0,2:2:6:52,6,0	./.:0,0:0:.:0,0,0	./.:0,0:0:.:0,0,0	./.:0,0:0:.:0,0,0	1/1:0,2:2:6:55,6,0	1/1:0,3:3:9:74,9,0	./.:0,0:0:.:0,0,0	./.:1,0:1:.:0,0,0	./.:5,0:5:.:0,0,0	./.:0,0:0:.:0,0,0	1/1:0,1:1:3:25,3,0	./.:0,0:0:.:0,0,0	./.:0,0:0:.:0,0,0	1/1:0,7:7:21:177,21,0	./.:0,0:0:.:0,0,0	./.:2,0:2:.:0,0,0	./.:0,0:0:.:0,0,0	./.:0,0:0:.:0,0,0	./.:1,0:1:.:0,0,0	./.:0,0:0:.:0,0,0	./.:0,0:0:.:0,0,0	1/1:0,72:72:99:1952,216,0	./.:0,0:0:.:0,0,0	./.:0,0:0:.:0,0,0
Pf3D7_01_v3	181781	.	T	C	1364.31	PASS	AC=8;AF=1;AN=8;DP=57;ExcessHet=3.0103;FS=0;InbreedingCoeff=0.3648;MLEAC=25;MLEAF=1;MQ=60;POSITIVE_TRAIN_SITE;QD=29.03;SOR=0.733;VQSLOD=10.58;culprit=FS	GT:AD:DP:GQ:PL	./.:0,0:0:.:0,0,0	./.:0,0:0:.:0,0,0	./.:1,0:1:.:0,0,0	./.:2,0:2:.:0,0,0	./.:2,0:2:.:0,0,0	./.:0,0:0:.:0,0,0	./.:0,0:0:.:0,0,0	./.:0,0:0:.:0,0,0	1/1:0,1:1:3:27,3,0	./.:0,0:0:.:0,0,0	1/1:0,3:3:9:75,9,0	./.:0,0:0:.:0,0,0	./.:0,0:0:.:0,0,0	./.:0,0:0:.:0,0,0	./.:0,0:0:.:0,0,0	./.:0,0:0:.:0,0,0	./.:0,0:0:.:0,0,0	./.:0,0:0:.:0,0,0	./.:2,0:2:.:0,0,0	./.:0,0:0:.:0,0,0	./.:0,0:0:.:0,0,0	1/1:0,1:1:3:10,3,0	./.:0,0:0:.:0,0,0	./.:0,0:0:.:0,0,0	./.:0,0:0:.:0,0,0	1/1:0,44:44:99:1165,131,0	./.:0,0:0:.:0,0,0	./.:0,0:0:.:0,0,0
Pf3D7_01_v3	181843	.	T	C	1418.9	PASS	AC=2;AF=0.5;AN=4;DP=38;ExcessHet=0.7918;FS=0;InbreedingCoeff=0.3559;MLEAC=11;MLEAF=1;MQ=60;QD=35.86;SOR=0.746;VQSLOD=8.06;culprit=QD	GT:AD:DP:GQ:PGT:PID:PL:PS	./.:0,0:0:.:.:.:0,0,0:.	./.:0,0:0:.:.:.:0,0,0:.	./.:0,0:0:.:.:.:0,0,0:.	./.:0,0:0:.:.:.:0,0,0:.	./.:0,0:0:.:.:.:0,0,0:.	./.:0,0:0:.:.:.:0,0,0:.	./.:0,0:0:.:.:.:0,0,0:.	./.:0,0:0:.:.:.:0,0,0:.	./.:0,0:0:.:.:.:0,0,0:.	./.:0,0:0:.:.:.:0,0,0:.	./.:0,0:0:.:.:.:0,0,0:.	./.:0,0:0:.:.:.:0,0,0:.	./.:0,0:0:.:.:.:0,0,0:.	./.:0,0:0:.:.:.:0,0,0:.	./.:0,0:0:.:.:.:0,0,0:.	./.:0,0:0:.:.:.:0,0,0:.	./.:0,0:0:.:.:.:0,0,0:.	./.:0,0:0:.:.:.:0,0,0:.	./.:0,0:0:.:.:.:0,0,0:.	./.:0,0:0:.:.:.:0,0,0:.	./.:0,0:0:.:.:.:0,0,0:.	./.:0,0:0:.:.:.:0,0,0:.	0/0:1,0:1:3:.:.:0,3,15:.	./.:0,0:0:.:.:.:0,0,0:.	./.:0,0:0:.:.:.:0,0,0:.	1|1:0,37:37:99:1|1:181835_CATAT_C:1390,111,0:181835	./.:0,0:0:.:.:.:0,0,0:.	./.:0,0:0:.:.:.:0,0,0:.
Pf3D7_01_v3	181991	.	G	A	1836.53	PASS	AC=2;AF=1;AN=2;DP=66;ExcessHet=3.0103;FS=0;InbreedingCoeff=0.3548;MLEAC=12;MLEAF=1;MQ=60;POSITIVE_TRAIN_SITE;QD=29.15;SOR=0.79;VQSLOD=10.58;culprit=FS	GT:AD:DP:GQ:PL	./.:0,0:0:.:0,0,0	./.:0,0:0:.:0,0,0	./.:0,0:0:.:0,0,0	./.:0,0:0:.:0,0,0	./.:0,0:0:.:0,0,0	./.:0,0:0:.:0,0,0	./.:0,0:0:.:0,0,0	./.:0,0:0:.:0,0,0	./.:0,0:0:.:0,0,0	./.:0,0:0:.:0,0,0	./.:1,0:1:.:0,0,0	./.:0,0:0:.:0,0,0	./.:0,0:0:.:0,0,0	./.:0,0:0:.:0,0,0	./.:0,0:0:.:0,0,0	./.:0,0:0:.:0,0,0	./.:0,0:0:.:0,0,0	./.:0,0:0:.:0,0,0	./.:0,0:0:.:0,0,0	./.:0,0:0:.:0,0,0	./.:0,0:0:.:0,0,0	./.:0,0:0:.:0,0,0	./.:0,0:0:.:0,0,0	./.:0,0:0:.:0,0,0	./.:0,0:0:.:0,0,0	1/1:0,63:63:99:1802,188,0	./.:0,0:0:.:0,0,0	./.:0,0:0:.:0,0,0
Pf3D7_01_v3	182559	.	C	T	1060.53	PASS	AC=2;AF=1;AN=2;DP=29;ExcessHet=3.0103;FS=0;InbreedingCoeff=0.3548;MLEAC=12;MLEAF=1;MQ=60;POSITIVE_TRAIN_SITE;QD=35.6;SOR=1.071;VQSLOD=9.45;culprit=QD	GT:AD:DP:GQ:PL	./.:0,0:0:.:0,0,0	./.:0,0:0:.:0,0,0	./.:0,0:0:.:0,0,0	./.:0,0:0:.:0,0,0	./.:0,0:0:.:0,0,0	./.:0,0:0:.:0,0,0	./.:0,0:0:.:0,0,0	./.:0,0:0:.:0,0,0	./.:0,0:0:.:0,0,0	./.:0,0:0:.:0,0,0	./.:0,0:0:.:0,0,0	./.:0,0:0:.:0,0,0	./.:0,0:0:.:0,0,0	./.:0,0:0:.:0,0,0	./.:0,0:0:.:0,0,0	./.:0,0:0:.:0,0,0	./.:0,0:0:.:0,0,0	./.:0,0:0:.:0,0,0	./.:0,0:0:.:0,0,0	./.:0,0:0:.:0,0,0	./.:0,0:0:.:0,0,0	./.:0,0:0:.:0,0,0	./.:0,0:0:.:0,0,0	./.:0,0:0:.:0,0,0	./.:0,0:0:.:0,0,0	1/1:0,29:29:87:1026,87,0	./.:0,0:0:.:0,0,0	./.:0,0:0:.:0,0,0
Pf3D7_01_v3	183986	.	G	C	11661.1	PASS	AC=45;AF=0.9;AN=50;BaseQRankSum=0.549;DP=477;ExcessHet=0.1409;FS=0;InbreedingCoeff=0.5555;MLEAC=53;MLEAF=1;MQ=60;MQRankSum=0;POSITIVE_TRAIN_SITE;QD=26.15;ReadPosRankSum=2.2;SOR=0.862;VQSLOD=8.52;culprit=DP;GENE=StAR-related lipid transfer protein	GT:AD:DP:GQ:PL	1/1:0,31:31:93:850,93,0	1/1:0,10:10:30:261,30,0	1/1:0,21:21:63:521,63,0	1/1:0,5:5:15:123,15,0	1/1:0,15:15:45:405,45,0	1/1:0,11:11:33:292,33,0	1/1:0,16:16:48:405,48,0	1/1:0,18:18:53:422,53,0	1/1:0,19:19:56:446,56,0	1/1:0,30:30:87:679,87,0	1/1:0,15:15:45:395,45,0	0/1:2,7:9:9:132,0,9	1/1:0,12:12:36:322,36,0	./.:3,0:3:.:0,0,0	1/1:0,16:16:48:402,48,0	./.:3,0:3:.:0,0,0	1/1:0,2:2:6:55,6,0	1/1:0,21:21:63:573,63,0	1/1:0,3:3:9:82,9,0	1/1:0,34:34:99:885,102,0	1/1:0,54:55:99:1407,161,0	1/1:0,3:3:9:76,9,0	1/1:0,19:19:56:441,56,0	./.:0,0:0:.:0,0,0	./.:0,0:0:.:0,0,0	1/1:0,80:80:99:2131,238,0	0/0:8,0:8:24:0,24,192	0/0:4,0:4:0:0,0,51
Pf3D7_01_v3	184198	.	T	C	312.29	PASS	AC=6;AF=0.231;AN=26;BaseQRankSum=-0.674;DP=85;ExcessHet=0.2035;FS=0;InbreedingCoeff=0.2604;MLEAC=12;MLEAF=0.462;MQ=60;MQRankSum=0;QD=28.39;ReadPosRankSum=-0.967;SOR=1.23;VQSLOD=8.13;culprit=FS;GENE=StAR-related lipid transfer protein	GT:AD:DP:GQ:PGT:PID:PL:PS	0/0:3,0:3:0:.:.:0,0,21:.	./.:0,0:0:.:.:.:0,0,0:.	./.:0,0:0:.:.:.:0,0,0:.	./.:0,0:0:.:.:.:0,0,0:.	0|1:2,2:4:67:0|1:184198_T_C:67,0,78:184198	./.:0,0:0:.:.:.:0,0,0:.	1|1:0,2:2:6:1|1:184198_T_C:64,6,0:184198	0|1:1,2:3:36:0|1:184198_T_C:81,0,36:184198	./.:0,0:0:.:.:.:0,0,0:.	./.:0,0:0:.:.:.:0,0,0:.	0/0:1,0:1:3:.:.:0,3,27:.	./.:0,0:0:.:.:.:0,0,0:.	1|1:0,2:2:6:1|1:184197_A_T:90,6,0:184197	./.:0,0:0:.:.:.:0,0,0:.	./.:0,0:0:.:.:.:0,0,0:.	./.:0,0:0:.:.:.:0,0,0:.	./.:0,0:0:.:.:.:0,0,0:.	0/0:1,0:1:3:.:.:0,3,20:.	0/0:1,0:1:3:.:.:0,3,21:.	./.:0,0:0:.:.:.:0,0,0:.	./.:0,0:0:.:.:.:0,0,0:.	./.:0,0:0:.:.:.:0,0,0:.	0/0:1,0:1:3:.:.:0,3,15:.	./.:0,0:0:.:.:.:0,0,0:.	0/0:1,0:1:3:.:.:0,3,12:.	0/0:63,0:63:99:.:.:0,120,1800:.	0/0:1,0:1:3:.:.:0,3,14:.	0/0:1,0:1:3:.:.:0,3,14:.
Pf3D7_01_v3	184205	.	T	C	133.16	PASS	AC=3;AF=0.136;AN=22;BaseQRankSum=0;DP=83;ExcessHet=0.3572;FS=0;InbreedingCoeff=0.2922;MLEAC=7;MLEAF=0.318;MQ=60;MQRankSum=0;QD=22.19;ReadPosRankSum=-1.383;SOR=0.693;VQSLOD=6.78;culprit=FS;GENE=StAR-related lipid transfer protein	GT:AD:DP:GQ:PGT:PID:PL:PS	./.:0,0:0:.:.:.:0,0,0:.	./.:0,0:0:.:.:.:0,0,0:.	./.:0,0:0:.:.:.:0,0,0:.	./.:0,0:0:.:.:.:0,0,0:.	0|1:2,2:4:67:0|1:184198_T_C:67,0,78:184198	./.:0,0:0:.:.:.:0,0,0:.	1|1:0,2:2:6:1|1:184198_T_C:64,6,0:184198	0/0:4,0:4:0:.:.:0,0,11:.	./.:0,0:0:.:.:.:0,0,0:.	./.:0,0:0:.:.:.:0,0,0:.	0/0:1,0:1:3:.:.:0,3,27:.	./.:0,0:0:.:.:.:0,0,0:.	./.:3,0:3:.:.:.:0,0,0:.	./.:0,0:0:.:.:.:0,0,0:.	./.:0,0:0:.:.:.:0,0,0:.	./.:0,0:0:.:.:.:0,0,0:.	./.:0,0:0:.:.:.:0,0,0:.	0/0:1,0:1:3:.:.:0,3,20:.	0/0:1,0:1:3:.:.:0,3,21:.	./.:0,0:0:.:.:.:0,0,0:.	./.:0,0:0:.:.:.:0,0,0:.	./.:0,0:0:.:.:.:0,0,0:.	0/0:1,0:1:3:.:.:0,3,15:.	./.:0,0:0:.:.:.:0,0,0:.	0/0:1,0:1:3:.:.:0,3,12:.	0/0:63,0:63:99:.:.:0,120,1800:.	0/0:1,0:1:3:.:.:0,3,14:.	0/0:1,0:1:3:.:.:0,3,14:.
Pf3D7_01_v3	184243	.	A	T	1184.96	PASS	AC=2;AF=0.25;AN=8;DP=46;ExcessHet=0.3218;FS=0;InbreedingCoeff=0.364;MLEAC=9;MLEAF=1;MQ=59.57;QD=30.62;SOR=0.836;VQSLOD=8.56;culprit=FS	GT:AD:DP:GQ:PGT:PID:PL:PS	./.:0,0:0:.:.:.:0,0,0:.	./.:0,0:0:.:.:.:0,0,0:.	./.:0,0:0:.:.:.:0,0,0:.	./.:0,0:0:.:.:.:0,0,0:.	./.:0,0:0:.:.:.:0,0,0:.	./.:0,0:0:.:.:.:0,0,0:.	./.:0,0:0:.:.:.:0,0,0:.	./.:0,0:0:.:.:.:0,0,0:.	./.:0,0:0:.:.:.:0,0,0:.	./.:0,0:0:.:.:.:0,0,0:.	./.:0,0:0:.:.:.:0,0,0:.	./.:0,0:0:.:.:.:0,0,0:.	./.:1,0:1:.:.:.:0,0,0:.	./.:0,0:0:.:.:.:0,0,0:.	./.:0,0:0:.:.:.:0,0,0:.	./.:0,0:0:.:.:.:0,0,0:.	0/0:1,0:1:3:.:.:0,3,15:.	./.:0,0:0:.:.:.:0,0,0:.	./.:0,0:0:.:.:.:0,0,0:.	./.:0,0:0:.:.:.:0,0,0:.	./.:0,0:0:.:.:.:0,0,0:.	./.:0,0:0:.:.:.:0,0,0:.	./.:1,0:1:.:.:.:0,0,0:.	./.:0,0:0:.:.:.:0,0,0:.	./.:1,0:1:.:.:.:0,0,0:.	1|1:0,26:28:77:1|1:184243_A_T:1167,77,0:184243	0/0:2,0:2:6:.:.:0,6,37:.	0/0:1,0:1:3:.:.:0,3,26:.
Pf3D7_01_v3	184247	.	A	T	1181.58	PASS	AC=2;AF=0.2;AN=10;DP=44;ExcessHet=0.2482;FS=0;InbreedingCoeff=0.363;MLEAC=9;MLEAF=0.9;MQ=59.55;POSITIVE_TRAIN_SITE;QD=30.07;SOR=0.765;VQSLOD=10.61;culprit=FS	GT:AD:DP:GQ:PGT:PID:PL:PS	./.:0,0:0:.:.:.:0,0,0:.	./.:0,0:0:.:.:.:0,0,0:.	./.:0,0:0:.:.:.:0,0,0:.	./.:0,0:0:.:.:.:0,0,0:.	./.:0,0:0:.:.:.:0,0,0:.	./.:0,0:0:.:.:.:0,0,0:.	./.:0,0:0:.:.:.:0,0,0:.	./.:0,0:0:.:.:.:0,0,0:.	./.:0,0:0:.:.:.:0,0,0:.	./.:0,0:0:.:.:.:0,0,0:.	./.:0,0:0:.:.:.:0,0,0:.	./.:0,0:0:.:.:.:0,0,0:.	0/0:1,0:1:3:.:.:0,3,16:.	./.:0,0:0:.:.:.:0,0,0:.	./.:0,0:0:.:.:.:0,0,0:.	./.:0,0:0:.:.:.:0,0,0:.	0/0:1,0:1:3:.:.:0,3,15:.	./.:0,0:0:.:.:.:0,0,0:.	./.:0,0:0:.:.:.:0,0,0:.	./.:0,0:0:.:.:.:0,0,0:.	./.:0,0:0:.:.:.:0,0,0:.	./.:0,0:0:.:.:.:0,0,0:.	./.:1,0:1:.:.:.:0,0,0:.	./.:0,0:0:.:.:.:0,0,0:.	./.:1,0:1:.:.:.:0,0,0:.	1|1:0,26:27:77:1|1:184243_A_T:1167,77,0:184243	0/0:2,0:2:6:.:.:0,6,37:.	0/0:1,0:1:3:.:.:0,3,26:.
Pf3D7_01_v3	184251	.	A	T	1188.83	PASS	AC=2;AF=0.333;AN=6;DP=43;ExcessHet=0.4576;FS=0;InbreedingCoeff=0.3642;MLEAC=10;MLEAF=1;MQ=59.55;POSITIVE_TRAIN_SITE;QD=29.26;SOR=0.765;VQSLOD=10.54;culprit=FS	GT:AD:DP:GQ:PGT:PID:PL:PS	./.:0,0:0:.:.:.:0,0,0:.	./.:0,0:0:.:.:.:0,0,0:.	./.:0,0:0:.:.:.:0,0,0:.	./.:0,0:0:.:.:.:0,0,0:.	./.:0,0:0:.:.:.:0,0,0:.	./.:0,0:0:.:.:.:0,0,0:.	./.:0,0:0:.:.:.:0,0,0:.	./.:0,0:0:.:.:.:0,0,0:.	./.:0,0:0:.:.:.:0,0,0:.	./.:0,0:0:.:.:.:0,0,0:.	./.:0,0:0:.:.:.:0,0,0:.	./.:0,0:0:.:.:.:0,0,0:.	./.:1,0:1:.:.:.:0,0,0:.	./.:0,0:0:.:.:.:0,0,0:.	./.:0,0:0:.:.:.:0,0,0:.	./.:0,0:0:.:.:.:0,0,0:.	./.:0,0:0:.:.:.:0,0,0:.	./.:0,0:0:.:.:.:0,0,0:.	./.:0,0:0:.:.:.:0,0,0:.	./.:0,0:0:.:.:.:0,0,0:.	./.:0,0:0:.:.:.:0,0,0:.	./.:0,0:0:.:.:.:0,0,0:.	./.:1,0:1:.:.:.:0,0,0:.	./.:0,0:0:.:.:.:0,0,0:.	./.:1,0:1:.:.:.:0,0,0:.	1|1:0,26:27:77:1|1:184243_A_T:1167,77,0:184243	0/0:2,0:2:6:.:.:0,6,37:.	0/0:1,0:1:3:.:.:0,3,26:.
Pf3D7_01_v3	187592	.	T	C	1449.53	PASS	AC=2;AF=1;AN=2;DP=58;ExcessHet=3.0103;FS=0;InbreedingCoeff=0.3548;MLEAC=12;MLEAF=1;MQ=60;POSITIVE_TRAIN_SITE;QD=26.84;SOR=1.047;VQSLOD=9.9;culprit=FS	GT:AD:DP:GQ:PL	./.:0,0:0:.:0,0,0	./.:0,0:0:.:0,0,0	./.:0,0:0:.:0,0,0	./.:0,0:0:.:0,0,0	./.:0,0:0:.:0,0,0	./.:0,0:0:.:0,0,0	./.:0,0:0:.:0,0,0	./.:0,0:0:.:0,0,0	./.:0,0:0:.:0,0,0	./.:0,0:0:.:0,0,0	./.:0,0:0:.:0,0,0	./.:0,0:0:.:0,0,0	./.:0,0:0:.:0,0,0	./.:0,0:0:.:0,0,0	./.:0,0:0:.:0,0,0	./.:0,0:0:.:0,0,0	./.:0,0:0:.:0,0,0	./.:0,0:0:.:0,0,0	./.:0,0:0:.:0,0,0	./.:0,0:0:.:0,0,0	./.:0,0:0:.:0,0,0	./.:0,0:0:.:0,0,0	./.:0,0:0:.:0,0,0	./.:0,0:0:.:0,0,0	./.:0,0:0:.:0,0,0	1/1:0,54:57:99:1415,160,0	./.:0,0:0:.:0,0,0	./.:0,0:0:.:0,0,0
Pf3D7_01_v3	190022	.	A	T	3688.53	PASS	AC=2;AF=1;AN=2;DP=83;ExcessHet=3.0103;FS=0;InbreedingCoeff=0.3548;MLEAC=12;MLEAF=1;MQ=60;POSITIVE_TRAIN_SITE;QD=27.75;SOR=1.525;VQSLOD=8.81;culprit=FS	GT:AD:DP:GQ:PGT:PID:PL:PS	./.:0,0:0:.:.:.:0,0,0:.	./.:0,0:0:.:.:.:0,0,0:.	./.:0,0:0:.:.:.:0,0,0:.	./.:0,0:0:.:.:.:0,0,0:.	./.:0,0:0:.:.:.:0,0,0:.	./.:0,0:0:.:.:.:0,0,0:.	./.:0,0:0:.:.:.:0,0,0:.	./.:0,0:0:.:.:.:0,0,0:.	./.:0,0:0:.:.:.:0,0,0:.	./.:0,0:0:.:.:.:0,0,0:.	./.:0,0:0:.:.:.:0,0,0:.	./.:0,0:0:.:.:.:0,0,0:.	./.:0,0:0:.:.:.:0,0,0:.	./.:0,0:0:.:.:.:0,0,0:.	./.:0,0:0:.:.:.:0,0,0:.	./.:0,0:0:.:.:.:0,0,0:.	./.:0,0:0:.:.:.:0,0,0:.	./.:0,0:0:.:.:.:0,0,0:.	./.:0,0:0:.:.:.:0,0,0:.	./.:0,0:0:.:.:.:0,0,0:.	./.:0,0:0:.:.:.:0,0,0:.	./.:0,0:0:.:.:.:0,0,0:.	./.:0,0:0:.:.:.:0,0,0:.	./.:0,0:0:.:.:.:0,0,0:.	./.:0,0:0:.:.:.:0,0,0:.	1|1:0,82:82:99:1|1:190005_T_TTA:3654,247,0:190005	./.:0,0:0:.:.:.:0,0,0:.	./.:0,0:0:.:.:.:0,0,0:.
Pf3D7_01_v3	190023	.	T	A	3688.53	PASS	AC=2;AF=1;AN=2;DP=85;ExcessHet=3.0103;FS=0;InbreedingCoeff=0.3548;MLEAC=12;MLEAF=1;MQ=60;POSITIVE_TRAIN_SITE;QD=27.14;SOR=1.525;VQSLOD=8.84;culprit=FS	GT:AD:DP:GQ:PGT:PID:PL:PS	./.:0,0:0:.:.:.:0,0,0:.	./.:0,0:0:.:.:.:0,0,0:.	./.:0,0:0:.:.:.:0,0,0:.	./.:0,0:0:.:.:.:0,0,0:.	./.:0,0:0:.:.:.:0,0,0:.	./.:0,0:0:.:.:.:0,0,0:.	./.:0,0:0:.:.:.:0,0,0:.	./.:0,0:0:.:.:.:0,0,0:.	./.:0,0:0:.:.:.:0,0,0:.	./.:0,0:0:.:.:.:0,0,0:.	./.:0,0:0:.:.:.:0,0,0:.	./.:0,0:0:.:.:.:0,0,0:.	./.:0,0:0:.:.:.:0,0,0:.	./.:0,0:0:.:.:.:0,0,0:.	./.:0,0:0:.:.:.:0,0,0:.	./.:0,0:0:.:.:.:0,0,0:.	./.:0,0:0:.:.:.:0,0,0:.	./.:0,0:0:.:.:.:0,0,0:.	./.:0,0:0:.:.:.:0,0,0:.	./.:0,0:0:.:.:.:0,0,0:.	./.:0,0:0:.:.:.:0,0,0:.	./.:0,0:0:.:.:.:0,0,0:.	./.:0,0:0:.:.:.:0,0,0:.	./.:0,0:0:.:.:.:0,0,0:.	./.:0,0:0:.:.:.:0,0,0:.	1|1:0,82:82:99:1|1:190005_T_TTA:3654,247,0:190005	./.:0,0:0:.:.:.:0,0,0:.	./.:0,0:0:.:.:.:0,0,0:.
Pf3D7_01_v3	190260	.	G	A	2494.93	PASS	AC=6;AF=1;AN=6;DP=94;ExcessHet=3.0103;FS=0;InbreedingCoeff=0.3685;MLEAC=22;MLEAF=1;MQ=60;POSITIVE_TRAIN_SITE;QD=27.42;SOR=0.693;VQSLOD=10.23;culprit=FS	GT:AD:DP:GQ:PL	./.:1,0:1:.:0,0,0	./.:0,0:0:.:0,0,0	./.:0,0:0:.:0,0,0	./.:0,0:0:.:0,0,0	./.:0,0:0:.:0,0,0	./.:0,0:0:.:0,0,0	./.:0,0:0:.:0,0,0	./.:0,0:0:.:0,0,0	./.:0,0:0:.:0,0,0	./.:0,0:0:.:0,0,0	./.:0,0:0:.:0,0,0	./.:0,0:0:.:0,0,0	./.:0,0:0:.:0,0,0	./.:0,0:0:.:0,0,0	1/1:0,2:2:6:49,6,0	./.:0,0:0:.:0,0,0	./.:0,0:0:.:0,0,0	./.:0,0:0:.:0,0,0	./.:0,0:0:.:0,0,0	./.:0,0:0:.:0,0,0	./.:0,0:0:.:0,0,0	./.:0,0:0:.:0,0,0	./.:0,0:0:.:0,0,0	./.:0,0:0:.:0,0,0	./.:0,0:0:.:0,0,0	1/1:0,87:88:99:2322,257,0	./.:0,0:0:.:0,0,0	./.:0,0:0:.:0,0,0
Pf3D7_01_v3	190616	.	A	G	4042.73	PASS	AC=30;AF=1;AN=30;DP=168;ExcessHet=3.0103;FS=0;InbreedingCoeff=0.4608;MLEAC=50;MLEAF=1;MQ=60;POSITIVE_TRAIN_SITE;QD=27.5;SOR=0.734;VQSLOD=9.8;culprit=FS;GENE=ubiquitin carboxyl-terminal hydrolase 1%2C putative	GT:AD:DP:GQ:PGT:PID:PL:PS	1/1:0,11:11:33:.:.:295,33,0:.	./.:1,0:1:.:.:.:0,0,0:.	1/1:0,2:2:6:.:.:57,6,0:.	1/1:0,4:4:12:.:.:102,12,0:.	1/1:0,2:2:6:.:.:49,6,0:.	1/1:0,2:2:6:.:.:50,6,0:.	./.:5,0:5:.:.:.:0,0,0:.	1|1:0,2:2:6:1|1:190616_A_G:54,6,0:190616	1/1:0,6:6:18:.:.:149,18,0:.	1/1:0,3:3:9:.:.:79,9,0:.	1/1:0,2:2:6:.:.:52,6,0:.	./.:0,0:0:.:.:.:0,0,0:.	./.:0,0:0:.:.:.:0,0,0:.	./.:2,0:2:.:.:.:0,0,0:.	1/1:0,3:3:9:.:.:74,9,0:.	./.:2,0:2:.:.:.:0,0,0:.	./.:1,0:1:.:.:.:0,0,0:.	./.:1,0:1:.:.:.:0,0,0:.	1/1:0,8:8:24:.:.:208,24,0:.	./.:0,0:0:.:.:.:0,0,0:.	1/1:0,7:7:21:.:.:158,21,0:.	./.:1,0:1:.:.:.:0,0,0:.	1/1:0,4:4:12:.:.:105,12,0:.	./.:0,0:0:.:.:.:0,0,0:.	./.:1,0:1:.:.:.:0,0,0:.	1/1:0,87:89:99:.:.:2214,258,0:.	1/1:0,4:4:12:.:.:102,12,0:.	./.:1,0:1:.:.:.:0,0,0:.
Pf3D7_01_v3	190740	.	G	T	73.09	PASS	AC=2;AF=0.042;AN=48;DP=142;ExcessHet=0.0485;FS=0;InbreedingCoeff=0.3762;MLEAC=2;MLEAF=0.042;MQ=60;QD=33.86;SOR=0.693;VQSLOD=8.74;culprit=QD;GENE=ubiquitin carboxyl-terminal hydrolase 1%2C putative	GT:AD:DP:GQ:PGT:PID:PL:PS	0/0:4,0:4:9:.:.:0,9,135:.	0/0:5,0:5:15:.:.:0,15,109:.	0/0:5,0:5:12:.:.:0,12,180:.	0/0:3,0:3:9:.:.:0,9,77:.	0/0:1,0:1:3:.:.:0,3,14:.	0/0:2,0:2:6:.:.:0,6,36:.	0/0:6,0:6:18:.:.:0,18,133:.	0/0:5,0:5:15:.:.:0,15,112:.	0/0:5,0:5:0:.:.:0,0,76:.	0/0:2,0:2:6:.:.:0,6,52:.	0/0:2,0:2:6:.:.:0,6,46:.	0/0:1,0:1:3:.:.:0,3,14:.	./.:0,0:0:.:.:.:0,0,0:.	0/0:1,0:1:3:.:.:0,3,12:.	0/0:5,0:5:15:.:.:0,15,110:.	1|1:0,2:2:6:1|1:190740_G_T:90,6,0:190740	0/0:1,0:1:3:.:.:0,3,16:.	0/0:1,0:1:3:.:.:0,3,21:.	0/0:6,0:6:18:.:.:0,18,141:.	./.:0,0:0:.:.:.:0,0,0:.	0/0:12,0:12:36:.:.:0,36,283:.	0/0:3,0:3:9:.:.:0,9,76:.	0/0:7,0:7:9:.:.:0,9,135:.	./.:0,0:0:.:.:.:0,0,0:.	./.:0,0:0:.:.:.:0,0,0:.	0/0:58,0:58:99:.:.:0,109,1355:.	0/0:3,0:3:9:.:.:0,9,62:.	0/0:2,0:2:6:.:.:0,6,49:.
Pf3D7_01_v3	192111	.	T	C	62563.8	PASS	AC=60;AF=1;AN=60;DP=2575;ExcessHet=3.0103;FS=0;InbreedingCoeff=-0.0002;MLEAC=60;MLEAF=1;MQ=60;POSITIVE_TRAIN_SITE;QD=25.09;SOR=0.83;VQSLOD=7.52;culprit=FS;GENE=ubiquitin carboxyl-terminal hydrolase 1%2C putative	GT:AD:DP:GQ:PL	1/1:0,114:115:99:2778,334,0	1/1:0,81:82:99:1947,238,0	1/1:0,20:20:59:504,59,0	1/1:0,72:72:99:1742,211,0	1/1:0,153:153:99:3576,448,0	1/1:0,64:64:99:1599,189,0	1/1:0,124:126:99:3349,368,0	1/1:0,128:130:99:3203,379,0	1/1:0,119:120:99:2984,350,0	1/1:0,175:175:99:4596,519,0	1/1:0,56:57:99:1326,164,0	1/1:0,34:34:99:896,101,0	1/1:0,44:44:99:1073,130,0	1/1:0,80:82:99:1982,235,0	1/1:0,86:87:99:2142,254,0	1/1:0,66:67:99:1551,193,0	1/1:0,35:35:99:804,102,0	1/1:0,42:43:99:1011,124,0	1/1:0,62:64:99:1620,185,0	1/1:0,18:18:53:430,53,0	1/1:0,92:93:99:2483,272,0	1/1:0,100:102:99:2463,296,0	1/1:0,151:152:99:3683,444,0	1/1:0,10:10:27:152,27,0	1/1:0,80:81:99:1825,235,0	1/1:0,86:87:99:2216,255,0	1/1:0,11:11:33:285,33,0	1/1:0,19:21:55:433,55,0
Pf3D7_01_v3	192635	.	C	A	37316.9	PASS	AC=52;AF=0.867;AN=60;BaseQRankSum=0.516;DP=2360;ExcessHet=0.0049;FS=0;InbreedingCoeff=0.5868;MLEAC=53;MLEAF=0.883;MQ=59.71;MQRankSum=0;QD=32.15;ReadPosRankSum=0.466;SOR=1.337;VQSLOD=6.16;culprit=FS;GENE=ubiquitin carboxyl-terminal hydrolase 1%2C putative	GT:AD:DP:GQ:PGT:PID:PL:PS	1|1:0,46:46:99:1|1:192629_C_T:1941,132,0:192629	1|1:0,41:41:99:1|1:192629_C_T:1530,112,0:192629	1|1:0,10:11:27:1|1:192629_C_T:405,27,0:192629	0|1:1,15:17:34:0|1:192629_C_T:465,0,34:192629	1|1:0,48:49:99:1|1:192635_C_A:1999,136,0:192635	1|1:0,50:50:99:1|1:192629_C_T:2111,138,0:192629	1|1:0,47:48:99:1|1:192630_G_A:1953,127,0:192630	1|1:0,50:51:99:1|1:192629_C_T:2057,141,0:192629	0|1:2,16:19:58:0|1:192629_C_T:492,0,58:192629	1|1:0,63:68:99:1|1:192629_C_T:2581,177,0:192629	1|1:0,46:46:99:1|1:192629_C_T:1882,123,0:192629	1|1:0,6:6:15:1|1:192635_C_A:257,15,0:192635	1|1:0,20:20:53:1|1:192629_C_T:714,53,0:192629	0/0:4,0:4:12:.:.:0,12,93:.	1|1:0,20:21:57:1|1:192629_C_T:830,57,0:192629	1|1:0,12:12:32:1|1:192618_A_AAAAAGGGTGATG:510,32,0:192618	1|1:0,18:18:51:1|1:192629_C_T:756,51,0:192629	1|1:0,32:32:89:1|1:192629_C_T:1298,89,0:192629	1|1:0,14:14:38:1|1:192629_C_T:567,38,0:192629	1|1:0,19:19:52:1|1:192629_C_T:761,52,0:192629	1|1:2,36:38:10:1|1:192629_C_T:1433,10,0:192629	1|1:0,57:57:99:1|1:192629_C_T:2395,158,0:192629	1|1:0,55:56:99:1|1:192629_C_T:2303,156,0:192629	1|1:0,2:2:3:1|1:192618_A_AAAAAGGGTGATG:61,3,0:192618	1|1:0,80:88:99:1|1:192629_C_T:3250,203,0:192629	1|1:0,25:25:72:1|1:192629_C_T:1102,72,0:192629	0/0:1,0:1:3:.:.:0,3,12:.	0/0:24,0:24:72:.:.:0,72,616:.
Pf3D7_01_v3	193667	.	G	C	47621.4	PASS	AC=60;AF=1;AN=60;DP=1923;ExcessHet=3.0103;FS=0;InbreedingCoeff=-0.0043;MLEAC=60;MLEAF=1;MQ=60;POSITIVE_TRAIN_SITE;QD=25.85;SOR=0.705;VQSLOD=8.4;culprit=FS;GENE=ubiquitin carboxyl-terminal hydrolase 1%2C putative	GT:AD:DP:GQ:PGT:PID:PL:PS	1/1:0,60:61:99:.:.:1488,177,0:.	1/1:0,88:89:99:.:.:2362,261,0:.	1/1:0,4:4:11:.:.:68,11,0:.	1/1:0,42:42:99:.:.:1078,125,0:.	1/1:0,51:51:99:.:.:1220,151,0:.	1/1:0,51:52:99:.:.:1262,150,0:.	1/1:0,98:98:99:.:.:2845,294,0:.	1/1:0,80:83:99:.:.:2022,236,0:.	1/1:0,56:56:99:.:.:1397,165,0:.	1/1:0,90:93:99:.:.:2210,266,0:.	1/1:0,99:99:99:.:.:2563,293,0:.	1/1:0,16:16:48:.:.:402,48,0:.	1/1:0,108:110:99:.:.:2775,320,0:.	1/1:0,11:11:33:.:.:295,33,0:.	1/1:0,71:72:99:.:.:1790,209,0:.	1/1:0,24:24:72:.:.:657,72,0:.	1/1:0,70:70:99:.:.:1658,205,0:.	1/1:0,97:98:99:.:.:2522,287,0:.	1/1:0,33:33:97:.:.:767,97,0:.	1/1:0,68:68:99:.:.:1699,202,0:.	1/1:0,102:102:99:.:.:2731,302,0:.	1/1:0,74:75:99:.:.:1825,218,0:.	1/1:0,130:131:99:.:.:3499,385,0:.	1/1:0,3:3:8:.:.:44,8,0:.	1/1:0,42:42:99:.:.:1013,123,0:.	1/1:0,90:90:99:.:.:2333,267,0:.	1|1:0,12:12:36:1|1:193667_G_C:316,36,0:193667	1/1:0,32:32:95:.:.:804,95,0:.
Pf3D7_01_v3	194117	.	T	C	33307.1	PASS	AC=60;AF=1;AN=60;BaseQRankSum=1.78;DP=1498;ExcessHet=3.0103;FS=0;InbreedingCoeff=-0.0049;MLEAC=60;MLEAF=1;MQ=60;MQRankSum=0;POSITIVE_TRAIN_SITE;QD=24.49;ReadPosRankSum=2.73;SOR=0.167;VQSLOD=7.88;culprit=FS;GENE=ubiquitin carboxyl-terminal hydrolase 1%2C putative	GT:AD:DP:GQ:PL	1/1:0,45:45:99:1142,134,0	1/1:0,58:58:99:1430,170,0	1/1:0,4:4:12:87,12,0	1/1:0,20:21:59:483,59,0	1/1:0,20:20:58:475,58,0	1/1:0,64:66:99:1541,187,0	1/1:0,43:45:99:1032,127,0	1/1:0,52:52:99:1210,153,0	1/1:0,31:31:91:754,91,0	1/1:0,100:101:99:2573,295,0	1/1:0,67:70:99:1575,196,0	1/1:0,15:15:43:307,43,0	1/1:0,64:64:99:1659,188,0	1/1:0,20:20:59:463,59,0	1/1:0,88:88:99:2226,257,0	1/1:0,46:47:99:1133,136,0	1/1:0,35:35:99:817,101,0	1/1:0,61:63:99:1353,177,0	1/1:0,22:23:65:610,65,0	1/1:0,38:38:99:853,109,0	1/1:0,84:85:99:2024,246,0	1/1:0,48:49:99:1255,141,0	1/1:0,113:115:99:2901,330,0	1/1:0,6:7:16:70,16,0	1/1:4,36:42:31:677,31,0	1/1:0,46:47:99:1187,136,0	1/1:0,7:7:21:184,21,0	1/1:0,34:34:99:814,100,0
Pf3D7_01_v3	196981	.	G	A	18338.7	PASS	AC=58;AF=1;AN=58;DP=674;ExcessHet=3.0103;FS=0;InbreedingCoeff=0.5975;MLEAC=59;MLEAF=1;MQ=59.99;POSITIVE_TRAIN_SITE;QD=28.7;SOR=1.47;VQSLOD=7.49;culprit=DP;GENE=ubiquitin carboxyl-terminal hydrolase 1%2C putative	GT:AD:DP:GQ:PGT:PID:PL:PS	1/1:0,10:12:30:.:.:307,30,0:.	1/1:0,23:23:67:.:.:567,67,0:.	1/1:0,21:21:62:.:.:595,62,0:.	1/1:0,26:26:76:.:.:681,76,0:.	1/1:0,18:20:54:.:.:514,54,0:.	1/1:0,14:14:42:.:.:411,42,0:.	1|1:0,29:29:85:1|1:196981_G_A:836,85,0:196981	1/1:0,29:29:86:.:.:854,86,0:.	1/1:0,16:16:47:.:.:428,47,0:.	1/1:0,66:66:99:.:.:1868,195,0:.	1/1:0,11:11:33:.:.:317,33,0:.	1/1:0,15:15:44:.:.:402,44,0:.	1/1:0,13:13:39:.:.:382,39,0:.	1/1:0,11:11:33:.:.:316,33,0:.	1/1:0,34:34:99:.:.:937,100,0:.	1/1:0,17:17:50:.:.:423,50,0:.	1/1:0,42:42:99:.:.:1193,124,0:.	1/1:0,15:15:45:.:.:446,45,0:.	1/1:0,5:5:15:.:.:149,15,0:.	1/1:0,28:28:84:.:.:769,84,0:.	1/1:0,32:34:93:.:.:856,93,0:.	1/1:0,15:16:45:.:.:414,45,0:.	1/1:0,24:26:74:.:.:696,74,0:.	./.:0,0:0:.:.:.:0,0,0:.	1/1:0,5:5:15:.:.:144,15,0:.	1/1:0,67:68:99:.:.:1907,200,0:.	1/1:0,7:7:21:.:.:227,21,0:.	1/1:0,5:5:15:.:.:163,15,0:.
Pf3D7_01_v3	197265	.	T	C	1945.59	PASS	AC=16;AF=1;AN=16;DP=81;ExcessHet=3.0103;FS=0;InbreedingCoeff=0.4076;MLEAC=39;MLEAF=1;MQ=60;POSITIVE_TRAIN_SITE;QD=28.61;SOR=0.693;VQSLOD=10.61;culprit=FS;GENE=ubiquitin carboxyl-terminal hydrolase 1%2C putative	GT:AD:DP:GQ:PL	1/1:0,2:2:6:55,6,0	./.:0,0:0:.:0,0,0	./.:0,0:0:.:0,0,0	./.:0,0:0:.:0,0,0	./.:1,0:1:.:0,0,0	./.:0,0:0:.:0,0,0	./.:0,0:0:.:0,0,0	./.:0,0:0:.:0,0,0	1/1:0,2:2:6:49,6,0	./.:0,0:0:.:0,0,0	./.:0,0:0:.:0,0,0	./.:0,0:0:.:0,0,0	./.:9,0:9:.:0,0,0	./.:0,0:0:.:0,0,0	./.:0,0:0:.:0,0,0	./.:1,0:1:.:0,0,0	1/1:0,4:4:11:69,11,0	./.:0,0:0:.:0,0,0	./.:0,0:0:.:0,0,0	1/1:0,2:2:6:49,6,0	1/1:0,9:9:27:229,27,0	1/1:0,2:2:6:50,6,0	./.:1,0:1:.:0,0,0	./.:0,0:0:.:0,0,0	1/1:0,2:2:6:36,6,0	1/1:0,45:45:99:1232,135,0	./.:0,0:0:.:0,0,0	./.:0,0:0:.:0,0,0
Pf3D7_01_v3	197356	.	T	A	56.1	PASS	AC=2;AF=0.5;AN=4;DP=24;ExcessHet=0.7918;FS=0;InbreedingCoeff=0.3554;MLEAC=6;MLEAF=1;MQ=60;QD=31.04;SOR=1.609;VQSLOD=7.29;culprit=FS;GENE=ubiquitin carboxyl-terminal hydrolase 1%2C putative	GT:AD:DP:GQ:PGT:PID:PL:PS	./.:0,0:0:.:.:.:0,0,0:.	./.:0,0:0:.:.:.:0,0,0:.	./.:0,0:0:.:.:.:0,0,0:.	./.:0,0:0:.:.:.:0,0,0:.	./.:0,0:0:.:.:.:0,0,0:.	./.:0,0:0:.:.:.:0,0,0:.	./.:0,0:0:.:.:.:0,0,0:.	./.:0,0:0:.:.:.:0,0,0:.	./.:0,0:0:.:.:.:0,0,0:.	./.:0,0:0:.:.:.:0,0,0:.	./.:0,0:0:.:.:.:0,0,0:.	./.:0,0:0:.:.:.:0,0,0:.	./.:0,0:0:.:.:.:0,0,0:.	./.:0,0:0:.:.:.:0,0,0:.	./.:0,0:0:.:.:.:0,0,0:.	./.:0,0:0:.:.:.:0,0,0:.	./.:0,0:0:.:.:.:0,0,0:.	./.:0,0:0:.:.:.:0,0,0:.	./.:0,0:0:.:.:.:0,0,0:.	./.:0,0:0:.:.:.:0,0,0:.	./.:0,0:0:.:.:.:0,0,0:.	1|1:0,1:1:3:1|1:197345_G_A:45,3,0:197345	./.:0,0:0:.:.:.:0,0,0:.	./.:0,0:0:.:.:.:0,0,0:.	./.:0,0:0:.:.:.:0,0,0:.	0/0:23,0:23:63:.:.:0,63,945:.	./.:0,0:0:.:.:.:0,0,0:.	./.:0,0:0:.:.:.:0,0,0:.
Pf3D7_01_v3	197358	.	A	T	56.1	PASS	AC=2;AF=0.5;AN=4;DP=24;ExcessHet=0.7918;FS=0;InbreedingCoeff=0.3554;MLEAC=6;MLEAF=1;MQ=60;QD=25.9;SOR=1.609;VQSLOD=6.29;culprit=FS;GENE=ubiquitin carboxyl-terminal hydrolase 1%2C putative	GT:AD:DP:GQ:PGT:PID:PL:PS	./.:0,0:0:.:.:.:0,0,0:.	./.:0,0:0:.:.:.:0,0,0:.	./.:0,0:0:.:.:.:0,0,0:.	./.:0,0:0:.:.:.:0,0,0:.	./.:0,0:0:.:.:.:0,0,0:.	./.:0,0:0:.:.:.:0,0,0:.	./.:0,0:0:.:.:.:0,0,0:.	./.:0,0:0:.:.:.:0,0,0:.	./.:0,0:0:.:.:.:0,0,0:.	./.:0,0:0:.:.:.:0,0,0:.	./.:0,0:0:.:.:.:0,0,0:.	./.:0,0:0:.:.:.:0,0,0:.	./.:0,0:0:.:.:.:0,0,0:.	./.:0,0:0:.:.:.:0,0,0:.	./.:0,0:0:.:.:.:0,0,0:.	./.:0,0:0:.:.:.:0,0,0:.	./.:0,0:0:.:.:.:0,0,0:.	./.:0,0:0:.:.:.:0,0,0:.	./.:0,0:0:.:.:.:0,0,0:.	./.:0,0:0:.:.:.:0,0,0:.	./.:0,0:0:.:.:.:0,0,0:.	1|1:0,1:1:3:1|1:197345_G_A:45,3,0:197345	./.:0,0:0:.:.:.:0,0,0:.	./.:0,0:0:.:.:.:0,0,0:.	./.:0,0:0:.:.:.:0,0,0:.	0/0:23,0:23:63:.:.:0,63,945:.	./.:0,0:0:.:.:.:0,0,0:.	./.:0,0:0:.:.:.:0,0,0:.
Pf3D7_01_v3	197492	.	T	A	48.74	PASS	AC=2;AF=0.167;AN=12;DP=50;ExcessHet=0.202;FS=0;InbreedingCoeff=0.3823;MLEAC=4;MLEAF=0.333;MQ=55.18;QD=24.37;SOR=0.693;VQSLOD=7.6;culprit=FS;GENE=ubiquitin carboxyl-terminal hydrolase 1%2C putative	GT:AD:DP:GQ:PL	./.:0,0:0:.:0,0,0	./.:0,0:0:.:0,0,0	./.:0,0:0:.:0,0,0	./.:0,0:0:.:0,0,0	./.:0,0:0:.:0,0,0	./.:0,0:0:.:0,0,0	./.:0,0:0:.:0,0,0	./.:0,0:0:.:0,0,0	./.:0,0:0:.:0,0,0	./.:0,0:0:.:0,0,0	./.:0,0:0:.:0,0,0	./.:0,0:0:.:0,0,0	./.:0,0:0:.:0,0,0	./.:0,0:0:.:0,0,0	./.:0,0:0:.:0,0,0	0/0:3,0:3:9:0,9,72	1/1:0,2:2:6:49,6,0	./.:0,0:0:.:0,0,0	./.:0,0:0:.:0,0,0	./.:0,0:0:.:0,0,0	0/0:1,0:1:3:0,3,14	./.:0,0:0:.:0,0,0	0/0:2,0:2:6:0,6,46	./.:0,0:0:.:0,0,0	./.:0,0:0:.:0,0,0	0/0:40,0:40:90:0,90,1350	./.:0,0:0:.:0,0,0	0/0:1,0:1:3:0,3,14
Pf3D7_01_v3	198158	.	A	G	143.12	PASS	AC=2;AF=0.034;AN=58;DP=831;ExcessHet=0.0383;FS=0;InbreedingCoeff=0.792;MLEAC=1;MLEAF=0.017;MQ=60;QD=28.62;SOR=1.022;VQSLOD=6.7;culprit=FS;GENE=ubiquitin carboxyl-terminal hydrolase 1%2C putative	GT:AD:DP:GQ:PGT:PID:PL:PS	0/0:33,0:33:99:.:.:0,99,845:.	0/0:31,0:31:81:.:.:0,81,1215:.	0/0:16,0:16:48:.:.:0,48,391:.	0/0:25,0:25:72:.:.:0,72,1080:.	0/0:34,0:34:99:.:.:0,99,856:.	0/0:32,0:32:90:.:.:0,90,1350:.	0/0:53,0:53:99:.:.:0,116,1443:.	0/0:54,0:54:99:.:.:0,99,1753:.	0/0:29,0:29:81:.:.:0,81,716:.	0/0:33,0:33:99:.:.:0,99,906:.	0/0:57,0:57:99:.:.:0,107,1491:.	0/0:19,0:19:54:.:.:0,54,810:.	0/0:37,0:37:99:.:.:0,101,1043:.	0/0:8,0:8:24:.:.:0,24,179:.	0/0:29,0:29:70:.:.:0,70,715:.	0/0:7,0:7:21:.:.:0,21,156:.	0/0:30,0:30:90:.:.:0,90,869:.	0/0:45,0:45:99:.:.:0,104,1146:.	0/0:5,0:5:15:.:.:0,15,109:.	0/0:36,0:36:99:.:.:0,105,1575:.	0/0:37,0:37:99:.:.:0,100,924:.	0/0:35,0:35:99:.:.:0,99,1485:.	0/0:28,0:28:35:.:.:0,35,682:.	./.:0,0:0:.:.:.:0,0,0:.	0/0:35,0:35:65:.:.:0,65,813:.	0/0:49,0:49:99:.:.:0,99,1206:.	1|1:0,5:5:15:1|1:198156_A_G:171,15,0:198156	0/0:2,0:2:6:.:.:0,6,36:.
Pf3D7_01_v3	200163	.	G	C	69.35	PASS	AC=2;AF=0.033;AN=60;DP=949;ExcessHet=0.037;FS=0;InbreedingCoeff=0.5866;MLEAC=1;MLEAF=0.017;MQ=60;QD=34.67;SOR=0.693;VQSLOD=6.75;culprit=QD;GENE=ubiquitin carboxyl-terminal hydrolase 1%2C putative	GT:AD:DP:GQ:PGT:PID:PL:PS	0/0:40,0:40:99:.:.:0,105,1148:.	0/0:49,0:49:99:.:.:0,102,1429:.	0/0:34,0:34:99:.:.:0,101,1015:.	0/0:55,0:55:99:.:.:0,109,1313:.	0/0:52,0:52:99:.:.:0,103,1326:.	0/0:34,0:34:99:.:.:0,102,847:.	0/0:37,0:37:99:.:.:0,99,957:.	0/0:38,0:38:99:.:.:0,111,1041:.	0/0:52,0:52:99:.:.:0,104,1384:.	0/0:38,0:38:99:.:.:0,102,1035:.	0/0:36,0:36:99:.:.:0,99,880:.	0/0:36,0:36:99:.:.:0,99,1083:.	0/0:33,0:33:99:.:.:0,99,832:.	0/0:12,0:12:36:.:.:0,36,289:.	0/0:31,0:31:90:.:.:0,90,772:.	0/0:27,0:27:81:.:.:0,81,693:.	0/0:38,0:38:99:.:.:0,100,986:.	0/0:15,0:15:45:.:.:0,45,426:.	0/0:4,0:4:12:.:.:0,12,98:.	0/0:40,0:40:99:.:.:0,99,992:.	0/0:45,0:45:99:.:.:0,116,1200:.	0/0:40,0:40:99:.:.:0,102,1101:.	0/0:53,0:53:99:.:.:0,103,1419:.	0/0:1,0:1:3:.:.:0,3,13:.	0/0:14,0:14:39:.:.:0,39,585:.	0/0:41,0:41:99:.:.:0,111,1038:.	1|1:0,2:2:6:1|1:200163_G_C:90,6,0:200163	0/0:19,0:19:57:.:.:0,57,467:.
Pf3D7_01_v3	200173	.	T	C	69.08	PASS	AC=2;AF=0.033;AN=60;DP=953;ExcessHet=0.037;FS=0;InbreedingCoeff=0.7285;MLEAC=1;MLEAF=0.017;MQ=60;QD=34.54;SOR=0.693;VQSLOD=7.09;culprit=QD;GENE=ubiquitin carboxyl-terminal hydrolase 1%2C putative	GT:AD:DP:GQ:PGT:PID:PL:PS	0/0:40,0:40:99:.:.:0,105,1148:.	0/0:49,0:49:99:.:.:0,102,1429:.	0/0:34,0:34:99:.:.:0,101,1015:.	0/0:55,0:55:99:.:.:0,109,1313:.	0/0:52,0:52:99:.:.:0,103,1326:.	0/0:35,0:35:99:.:.:0,102,1530:.	0/0:37,0:37:99:.:.:0,99,957:.	0/0:38,0:38:99:.:.:0,111,1041:.	0/0:52,0:52:99:.:.:0,104,1384:.	0/0:38,0:38:99:.:.:0,102,1035:.	0/0:36,0:36:99:.:.:0,99,880:.	0/0:36,0:36:99:.:.:0,99,1083:.	0/0:34,0:34:99:.:.:0,102,877:.	0/0:12,0:12:24:.:.:0,24,273:.	0/0:33,0:33:99:.:.:0,99,830:.	0/0:27,0:27:81:.:.:0,81,693:.	0/0:38,0:38:99:.:.:0,100,986:.	0/0:15,0:15:45:.:.:0,45,426:.	0/0:4,0:4:12:.:.:0,12,98:.	0/0:40,0:40:99:.:.:0,99,992:.	0/0:45,0:45:99:.:.:0,116,1200:.	0/0:40,0:40:99:.:.:0,102,1101:.	0/0:53,0:53:99:.:.:0,103,1419:.	0/0:1,0:1:3:.:.:0,3,13:.	0/0:16,0:16:42:.:.:0,42,630:.	0/0:41,0:41:99:.:.:0,111,1038:.	1|1:0,2:2:6:1|1:200163_G_C:90,6,0:200163	0/0:19,0:19:57:.:.:0,57,462:.
Pf3D7_01_v3	201154	.	T	A	69.61	PASS	AC=2;AF=0.25;AN=8;DP=44;ExcessHet=0.3218;FS=0;InbreedingCoeff=0.3628;MLEAC=5;MLEAF=0.625;MQ=60;QD=34.81;SOR=0.693;VQSLOD=7.93;culprit=QD;GENE=ubiquitin carboxyl-terminal hydrolase 1%2C putative	GT:AD:DP:GQ:PGT:PID:PL:PS	./.:0,0:0:.:.:.:0,0,0:.	./.:0,0:0:.:.:.:0,0,0:.	./.:0,0:0:.:.:.:0,0,0:.	./.:0,0:0:.:.:.:0,0,0:.	./.:0,0:0:.:.:.:0,0,0:.	./.:0,0:0:.:.:.:0,0,0:.	./.:0,0:0:.:.:.:0,0,0:.	./.:0,0:0:.:.:.:0,0,0:.	./.:0,0:0:.:.:.:0,0,0:.	./.:0,0:0:.:.:.:0,0,0:.	./.:0,0:0:.:.:.:0,0,0:.	./.:0,0:0:.:.:.:0,0,0:.	./.:0,0:0:.:.:.:0,0,0:.	./.:0,0:0:.:.:.:0,0,0:.	0/0:2,0:2:3:.:.:0,3,45:.	1|1:0,2:2:6:1|1:201154_T_A:64,6,0:201154	./.:0,0:0:.:.:.:0,0,0:.	./.:0,0:0:.:.:.:0,0,0:.	./.:0,0:0:.:.:.:0,0,0:.	./.:0,0:0:.:.:.:0,0,0:.	./.:0,0:0:.:.:.:0,0,0:.	./.:0,0:0:.:.:.:0,0,0:.	./.:0,0:0:.:.:.:0,0,0:.	./.:0,0:0:.:.:.:0,0,0:.	./.:0,0:0:.:.:.:0,0,0:.	0/0:39,0:39:99:.:.:0,104,1209:.	./.:0,0:0:.:.:.:0,0,0:.	0/0:1,0:1:3:.:.:0,3,22:.
Pf3D7_01_v3	201158	.	A	C	71.39	PASS	AC=2;AF=0.25;AN=8;DP=44;ExcessHet=0.4576;FS=0;InbreedingCoeff=0.3529;MLEAC=6;MLEAF=0.75;MQ=60;QD=31.12;SOR=0.693;VQSLOD=8.81;culprit=FS;GENE=ubiquitin carboxyl-terminal hydrolase 1%2C putative	GT:AD:DP:GQ:PGT:PID:PL:PS	./.:0,0:0:.:.:.:0,0,0:.	./.:0,0:0:.:.:.:0,0,0:.	./.:0,0:0:.:.:.:0,0,0:.	./.:0,0:0:.:.:.:0,0,0:.	./.:0,0:0:.:.:.:0,0,0:.	./.:0,0:0:.:.:.:0,0,0:.	./.:0,0:0:.:.:.:0,0,0:.	./.:0,0:0:.:.:.:0,0,0:.	./.:0,0:0:.:.:.:0,0,0:.	./.:0,0:0:.:.:.:0,0,0:.	./.:0,0:0:.:.:.:0,0,0:.	./.:0,0:0:.:.:.:0,0,0:.	./.:0,0:0:.:.:.:0,0,0:.	./.:0,0:0:.:.:.:0,0,0:.	0/0:2,0:2:0:.:.:0,0,13:.	1|1:0,2:2:6:1|1:201154_T_A:64,6,0:201154	./.:0,0:0:.:.:.:0,0,0:.	./.:0,0:0:.:.:.:0,0,0:.	./.:0,0:0:.:.:.:0,0,0:.	./.:0,0:0:.:.:.:0,0,0:.	./.:0,0:0:.:.:.:0,0,0:.	./.:0,0:0:.:.:.:0,0,0:.	./.:0,0:0:.:.:.:0,0,0:.	./.:0,0:0:.:.:.:0,0,0:.	./.:0,0:0:.:.:.:0,0,0:.	0/0:39,0:39:99:.:.:0,104,1209:.	./.:0,0:0:.:.:.:0,0,0:.	0/0:1,0:1:3:.:.:0,3,22:.
Pf3D7_01_v3	205066	.	G	A	1711.41	PASS	AC=4;AF=0.069;AN=58;DP=1896;ExcessHet=0.0021;FS=0;InbreedingCoeff=0.9273;MLEAC=4;MLEAF=0.069;MQ=60;POSITIVE_TRAIN_SITE;QD=27.6;SOR=1.234;VQSLOD=8.17;culprit=FS;GENE=conserved protein%2C unknown function	GT:AD:DP:GQ:PL	0/0:46,0:46:99:0,100,1136	0/0:73,0:73:99:0,120,1800	0/0:83,0:83:99:0,108,1800	0/0:94,0:94:99:0,108,1800	0/0:82,0:82:99:0,120,1800	0/0:56,0:56:99:0,99,1485	0/0:138,0:138:99:0,120,1800	0/0:66,0:66:99:0,109,1609	0/0:93,0:93:99:0,120,1800	0/0:76,0:76:99:0,111,1800	0/0:79,0:79:99:0,120,1800	0/0:39,0:39:99:0,99,1125	0/0:59,0:59:99:0,120,1800	0/0:67,0:67:99:0,107,1800	0/0:37,0:37:99:0,111,916	0/0:76,0:76:99:0,120,1800	0/0:54,0:54:99:0,101,1663	0/0:83,0:83:99:0,111,1800	0/0:70,0:70:99:0,120,1800	0/0:50,0:50:99:0,110,1456	0/0:99,0:99:99:0,120,1800	0/0:81,0:81:99:0,120,1800	0/0:60,0:60:99:0,113,1629	./.:0,0:0:.:0,0,0	0/0:39,0:39:99:0,100,925	0/0:48,0:48:99:0,119,1268	1/1:0,32:32:96:900,96,0	1/1:0,30:30:90:859,90,0
Pf3D7_01_v3	205358	.	T	A	95.66	PASS	AC=1;AF=0.018;AN=56;BaseQRankSum=-1.15;DP=566;ExcessHet=3.0103;FS=0;InbreedingCoeff=0.289;MLEAC=1;MLEAF=0.018;MQ=60;MQRankSum=0;QD=23.92;ReadPosRankSum=-1.15;SOR=0.916;VQSLOD=6.31;culprit=DP;GENE=conserved protein%2C unknown function	GT:AD:DP:GQ:PGT:PID:PL:PS	0/0:20,0:20:54:.:.:0,54,810:.	0/0:16,0:16:21:.:.:0,21,425:.	0/0:14,0:14:36:.:.:0,36,540:.	0/0:28,0:28:60:.:.:0,60,724:.	0/0:17,0:17:28:.:.:0,28,401:.	0/0:19,0:19:57:.:.:0,57,497:.	0/0:51,0:51:99:.:.:0,105,1451:.	0/0:39,0:39:99:.:.:0,101,1081:.	0/0:35,0:35:70:.:.:0,70,959:.	0/0:24,0:24:60:.:.:0,60,900:.	0/0:16,0:16:39:.:.:0,39,585:.	0/0:9,0:9:21:.:.:0,21,315:.	0/0:14,0:14:36:.:.:0,36,540:.	0|1:1,3:4:33:0|1:205353_T_A:110,0,33:205353	0/0:18,0:18:54:.:.:0,54,452:.	0/0:5,0:5:9:.:.:0,9,135:.	0/0:10,0:10:4:.:.:0,4,244:.	0/0:31,0:31:90:.:.:0,90,1350:.	0/0:43,0:43:99:.:.:0,100,1115:.	0/0:8,0:8:24:.:.:0,24,218:.	0/0:24,0:24:72:.:.:0,72,630:.	0/0:18,0:18:51:.:.:0,51,765:.	0/0:28,0:28:23:.:.:0,23,678:.	./.:0,0:0:.:.:.:0,0,0:.	0/0:5,0:5:15:.:.:0,15,115:.	0/0:48,0:48:99:.:.:0,119,1268:.	./.:0,0:0:.:.:.:0,0,0:.	0/0:9,0:9:21:.:.:0,21,315:.
Pf3D7_01_v3	205507	.	A	C	74.64	PASS	AC=1;AF=0.063;AN=16;BaseQRankSum=-0.967;DP=93;ExcessHet=3.0103;FS=0;InbreedingCoeff=0.2682;MLEAC=4;MLEAF=0.25;MQ=60;MQRankSum=0;QD=24.88;ReadPosRankSum=-0.967;SOR=0.223;VQSLOD=7.52;culprit=FS	GT:AD:DP:GQ:PGT:PID:PL:PS	./.:2,0:2:.:.:.:0,0,0:.	./.:0,0:0:.:.:.:0,0,0:.	./.:0,0:0:.:.:.:0,0,0:.	./.:0,0:0:.:.:.:0,0,0:.	0/0:5,0:5:0:.:.:0,0,50:.	./.:0,0:0:.:.:.:0,0,0:.	./.:3,0:3:.:.:.:0,0,0:.	./.:2,0:2:.:.:.:0,0,0:.	./.:0,0:0:.:.:.:0,0,0:.	./.:0,0:0:.:.:.:0,0,0:.	0/0:3,0:3:0:.:.:0,0,34:.	0|1:1,2:3:36:0|1:205501_T_C:68,0,36:205501	./.:0,0:0:.:.:.:0,0,0:.	./.:0,0:0:.:.:.:0,0,0:.	./.:0,0:0:.:.:.:0,0,0:.	0/0:2,0:2:6:.:.:0,6,40:.	./.:5,0:5:.:.:.:0,0,0:.	./.:0,0:0:.:.:.:0,0,0:.	0/0:10,0:10:0:.:.:0,0,6:.	0/0:1,0:1:3:.:.:0,3,26:.	./.:5,0:5:.:.:.:0,0,0:.	./.:0,0:0:.:.:.:0,0,0:.	0/0:4,0:4:0:.:.:0,0,7:.	./.:0,0:0:.:.:.:0,0,0:.	./.:0,0:0:.:.:.:0,0,0:.	0/0:48,0:48:99:.:.:0,119,1268:.	./.:0,0:0:.:.:.:0,0,0:.	./.:0,0:0:.:.:.:0,0,0:.
Pf3D7_01_v3	206082	.	T	C	107.99	PASS	AC=2;AF=0.167;AN=12;DP=89;ExcessHet=0.202;FS=0;InbreedingCoeff=0.4117;MLEAC=5;MLEAF=0.417;MQ=60;QD=27;SOR=1.609;VQSLOD=6.81;culprit=FS	GT:AD:DP:GQ:PGT:PID:PL:PS	./.:0,0:0:.:.:.:0,0,0:.	./.:0,0:0:.:.:.:0,0,0:.	./.:0,0:0:.:.:.:0,0,0:.	./.:0,0:0:.:.:.:0,0,0:.	./.:0,0:0:.:.:.:0,0,0:.	./.:0,0:0:.:.:.:0,0,0:.	./.:0,0:0:.:.:.:0,0,0:.	./.:0,0:0:.:.:.:0,0,0:.	./.:0,0:0:.:.:.:0,0,0:.	0/0:3,0:3:9:.:.:0,9,72:.	./.:0,0:0:.:.:.:0,0,0:.	./.:0,0:0:.:.:.:0,0,0:.	0/0:1,0:1:3:.:.:0,3,14:.	./.:0,0:0:.:.:.:0,0,0:.	./.:0,0:0:.:.:.:0,0,0:.	./.:0,0:0:.:.:.:0,0,0:.	./.:0,0:0:.:.:.:0,0,0:.	./.:0,0:0:.:.:.:0,0,0:.	0/0:10,0:10:30:.:.:0,30,248:.	./.:0,0:0:.:.:.:0,0,0:.	./.:0,0:0:.:.:.:0,0,0:.	./.:0,0:0:.:.:.:0,0,0:.	1|1:0,4:4:11:1|1:206074_C_CAT:110,11,0:206074	./.:0,0:0:.:.:.:0,0,0:.	0/0:2,0:2:6:.:.:0,6,42:.	0/0:69,0:69:99:.:.:0,120,1800:.	./.:0,0:0:.:.:.:0,0,0:.	./.:0,0:0:.:.:.:0,0,0:.
Pf3D7_01_v3	209424	.	C	A	77.18	PASS	AC=2;AF=0.056;AN=36;DP=107;ExcessHet=0.0625;FS=0;InbreedingCoeff=0.3658;MLEAC=2;MLEAF=0.056;MQ=60;QD=29.98;SOR=0.693;VQSLOD=8.92;culprit=FS;GENE=conserved Plasmodium protein%2C unknown function	GT:AD:DP:GQ:PGT:PID:PL:PS	0/0:1,0:1:3:.:.:0,3,16:.	0/0:1,0:1:3:.:.:0,3,18:.	./.:0,0:0:.:.:.:0,0,0:.	0/0:2,0:2:6:.:.:0,6,41:.	0/0:2,0:2:6:.:.:0,6,29:.	0/0:2,0:2:6:.:.:0,6,46:.	0/0:1,0:1:3:.:.:0,3,16:.	0/0:2,0:2:6:.:.:0,6,47:.	./.:0,0:0:.:.:.:0,0,0:.	1|1:0,2:2:6:1|1:209424_C_A:90,6,0:209424	./.:0,0:0:.:.:.:0,0,0:.	./.:0,0:0:.:.:.:0,0,0:.	./.:0,0:0:.:.:.:0,0,0:.	./.:3,0:3:.:.:.:0,0,0:.	./.:0,0:0:.:.:.:0,0,0:.	./.:0,0:0:.:.:.:0,0,0:.	0/0:3,0:3:9:.:.:0,9,69:.	0/0:2,0:2:6:.:.:0,6,49:.	0/0:1,0:1:3:.:.:0,3,14:.	0/0:1,0:1:3:.:.:0,3,26:.	0/0:1,0:1:3:.:.:0,3,21:.	0/0:4,0:4:12:.:.:0,12,90:.	0/0:7,0:7:18:.:.:0,18,270:.	./.:0,0:0:.:.:.:0,0,0:.	./.:0,0:0:.:.:.:0,0,0:.	0/0:68,0:68:99:.:.:0,120,1800:.	0/0:1,0:1:3:.:.:0,3,27:.	0/0:3,0:3:6:.:.:0,6,90:.
Pf3D7_01_v3	210841	.	T	A	397.03	PASS	AC=4;AF=0.667;AN=6;BaseQRankSum=0.939;DP=30;ExcessHet=0.4576;FS=0;InbreedingCoeff=0.3693;MLEAC=17;MLEAF=1;MQ=59.04;MQRankSum=0;POSITIVE_TRAIN_SITE;QD=20.9;ReadPosRankSum=1.55;SOR=0.26;VQSLOD=7.43;culprit=QD	GT:AD:DP:GQ:PL	./.:0,0:0:.:0,0,0	./.:0,0:0:.:0,0,0	./.:0,0:0:.:0,0,0	./.:0,0:0:.:0,0,0	./.:0,0:0:.:0,0,0	./.:2,0:2:.:0,0,0	./.:0,0:0:.:0,0,0	./.:0,0:0:.:0,0,0	./.:0,0:0:.:0,0,0	./.:0,0:0:.:0,0,0	./.:0,0:0:.:0,0,0	./.:0,0:0:.:0,0,0	1/1:0,3:3:9:96,9,0	./.:0,0:0:.:0,0,0	./.:0,0:0:.:0,0,0	./.:0,0:0:.:0,0,0	./.:0,0:0:.:0,0,0	0/0:1,0:1:3:0,3,23	./.:0,0:0:.:0,0,0	./.:0,0:0:.:0,0,0	./.:0,0:0:.:0,0,0	./.:0,0:0:.:0,0,0	./.:0,0:0:.:0,0,0	./.:0,0:0:.:0,0,0	./.:0,0:0:.:0,0,0	1/1:1,15:19:34:252,34,0	./.:0,0:0:.:0,0,0	./.:0,0:0:.:0,0,0
Pf3D7_01_v3	213138	.	A	C	81.32	PASS	AC=1;AF=0.056;AN=18;BaseQRankSum=0.319;DP=102;ExcessHet=3.0103;FS=0;InbreedingCoeff=0.3156;MLEAC=3;MLEAF=0.167;MQ=60;MQRankSum=0;QD=27.11;ReadPosRankSum=-0.319;SOR=0.446;VQSLOD=8.05;culprit=FS	GT:AD:DP:GQ:PGT:PID:PL:PS	0|1:1,2:4:36:0|1:213132_C_A:81,0,36:213132	./.:0,0:0:.:.:.:0,0,0:.	./.:0,0:0:.:.:.:0,0,0:.	./.:0,0:0:.:.:.:0,0,0:.	./.:0,0:0:.:.:.:0,0,0:.	./.:5,0:5:.:.:.:0,0,0:.	./.:0,0:0:.:.:.:0,0,0:.	./.:0,0:0:.:.:.:0,0,0:.	./.:0,0:0:.:.:.:0,0,0:.	./.:0,0:0:.:.:.:0,0,0:.	./.:0,0:0:.:.:.:0,0,0:.	./.:0,0:0:.:.:.:0,0,0:.	./.:0,0:0:.:.:.:0,0,0:.	./.:0,0:0:.:.:.:0,0,0:.	0/0:7,0:7:9:.:.:0,9,135:.	./.:0,0:0:.:.:.:0,0,0:.	./.:0,0:0:.:.:.:0,0,0:.	./.:0,0:0:.:.:.:0,0,0:.	0/0:3,0:3:9:.:.:0,9,64:.	./.:0,0:0:.:.:.:0,0,0:.	0/0:5,0:5:0:.:.:0,0,72:.	0/0:3,0:3:3:.:.:0,3,45:.	0/0:8,0:8:3:.:.:0,3,45:.	./.:0,0:0:.:.:.:0,0,0:.	0/0:4,0:4:9:.:.:0,9,135:.	0/0:57,0:57:99:.:.:0,115,1449:.	./.:0,0:0:.:.:.:0,0,0:.	0/0:1,0:1:3:.:.:0,3,20:.
Pf3D7_01_v3	213141	.	A	T	82.56	PASS	AC=1;AF=0.056;AN=18;BaseQRankSum=1.15;DP=88;ExcessHet=3.0103;FS=0;InbreedingCoeff=0.295;MLEAC=4;MLEAF=0.222;MQ=60;MQRankSum=0;QD=27.52;ReadPosRankSum=-0.319;SOR=0.446;VQSLOD=8.56;culprit=FS	GT:AD:DP:GQ:PGT:PID:PL:PS	0|1:1,2:4:36:0|1:213132_C_A:81,0,36:213132	./.:0,0:0:.:.:.:0,0,0:.	./.:0,0:0:.:.:.:0,0,0:.	./.:0,0:0:.:.:.:0,0,0:.	./.:0,0:0:.:.:.:0,0,0:.	./.:0,0:0:.:.:.:0,0,0:.	./.:0,0:0:.:.:.:0,0,0:.	./.:0,0:0:.:.:.:0,0,0:.	0/0:2,0:2:6:.:.:0,6,41:.	./.:0,0:0:.:.:.:0,0,0:.	./.:0,0:0:.:.:.:0,0,0:.	./.:0,0:0:.:.:.:0,0,0:.	./.:0,0:0:.:.:.:0,0,0:.	./.:0,0:0:.:.:.:0,0,0:.	0/0:7,0:7:0:.:.:0,0,122:.	./.:0,0:0:.:.:.:0,0,0:.	./.:0,0:0:.:.:.:0,0,0:.	./.:0,0:0:.:.:.:0,0,0:.	0/0:3,0:3:9:.:.:0,9,64:.	./.:0,0:0:.:.:.:0,0,0:.	0/0:7,0:7:6:.:.:0,6,90:.	0/0:3,0:3:3:.:.:0,3,45:.	./.:0,0:0:.:.:.:0,0,0:.	./.:0,0:0:.:.:.:0,0,0:.	0/0:4,0:4:0:.:.:0,0,62:.	0/0:57,0:57:99:.:.:0,115,1449:.	./.:0,0:0:.:.:.:0,0,0:.	0/0:1,0:1:3:.:.:0,3,20:.
Pf3D7_01_v3	213371	.	T	C	41.86	PASS	AC=2;AF=0.091;AN=22;DP=59;ExcessHet=0.1047;FS=0;InbreedingCoeff=0.3848;MLEAC=3;MLEAF=0.136;MQ=60;QD=20.93;SOR=0.693;VQSLOD=6.3;culprit=QD	GT:AD:DP:GQ:PL	0/0:2,0:2:6:0,6,44	./.:0,0:0:.:0,0,0	./.:0,0:0:.:0,0,0	./.:0,0:0:.:0,0,0	./.:0,0:0:.:0,0,0	0/0:1,0:1:3:0,3,15	./.:0,0:0:.:0,0,0	./.:0,0:0:.:0,0,0	./.:0,0:0:.:0,0,0	./.:0,0:0:.:0,0,0	0/0:1,0:1:3:0,3,15	./.:0,0:0:.:0,0,0	./.:0,0:0:.:0,0,0	./.:0,0:0:.:0,0,0	0/0:2,0:2:6:0,6,40	0/0:2,0:2:6:0,6,41	./.:0,0:0:.:0,0,0	./.:0,0:0:.:0,0,0	0/0:1,0:1:3:0,3,12	./.:0,0:0:.:0,0,0	0/0:3,0:3:9:0,9,65	./.:0,0:0:.:0,0,0	1/1:0,2:2:6:49,6,0	./.:0,0:0:.:0,0,0	0/0:2,0:2:6:0,6,36	0/0:40,0:40:99:0,99,1485	0/0:1,0:1:3:0,3,19	./.:0,0:0:.:0,0,0
Pf3D7_01_v3	216095	.	T	A	69.99	PASS	AC=1;AF=0.036;AN=28;BaseQRankSum=0.967;DP=119;ExcessHet=3.0103;FS=0;InbreedingCoeff=0.2357;MLEAC=3;MLEAF=0.107;MQ=60;MQRankSum=0;QD=23.33;ReadPosRankSum=-0.967;SOR=0.223;VQSLOD=7;culprit=FS;GENE=novel putative transporter 1%2C putative	GT:AD:DP:GQ:PGT:PID:PL:PS	0/0:3,0:3:3:.:.:0,3,45:.	0/0:27,0:27:60:.:.:0,60,900:.	0/0:2,0:2:6:.:.:0,6,34:.	./.:2,0:2:.:.:.:0,0,0:.	0/0:6,0:6:0:.:.:0,0,6:.	./.:0,0:0:.:.:.:0,0,0:.	0/0:8,0:8:0:.:.:0,0,97:.	0/0:4,0:4:0:.:.:0,0,8:.	./.:0,0:0:.:.:.:0,0,0:.	0/0:2,0:2:0:.:.:0,0,14:.	./.:0,0:0:.:.:.:0,0,0:.	./.:0,0:0:.:.:.:0,0,0:.	0/0:10,0:10:0:.:.:0,0,12:.	0/0:1,0:1:3:.:.:0,3,16:.	0/0:2,0:2:6:.:.:0,6,50:.	./.:0,0:0:.:.:.:0,0,0:.	0|1:1,2:3:27:0|1:216095_T_A:70,0,27:216095	0/0:1,0:1:3:.:.:0,3,19:.	./.:0,0:0:.:.:.:0,0,0:.	0/0:5,0:5:0:.:.:0,0,31:.	./.:0,0:0:.:.:.:0,0,0:.	./.:0,0:0:.:.:.:0,0,0:.	./.:0,0:0:.:.:.:0,0,0:.	./.:0,0:0:.:.:.:0,0,0:.	./.:0,0:0:.:.:.:0,0,0:.	0/0:41,0:41:99:.:.:0,106,1213:.	./.:2,0:2:.:.:.:0,0,0:.	./.:0,0:0:.:.:.:0,0,0:.
Pf3D7_01_v3	216754	.	T	G	22828.4	PASS	AC=58;AF=1;AN=58;BaseQRankSum=1.71;DP=972;ExcessHet=3.0103;FS=0;InbreedingCoeff=0.5912;MLEAC=60;MLEAF=1;MQ=59.98;MQRankSum=0;POSITIVE_TRAIN_SITE;QD=24.57;ReadPosRankSum=2.41;SOR=0.266;VQSLOD=7.19;culprit=FS;GENE=novel putative transporter 1%2C putative	GT:AD:DP:GQ:PGT:PID:PL:PS	1/1:1,22:23:63:.:.:578,63,0:.	1/1:3,72:75:99:.:.:1703,165,0:.	1/1:0,38:38:99:.:.:924,112,0:.	1/1:0,44:44:99:.:.:990,127,0:.	1/1:0,55:55:99:.:.:1298,161,0:.	1/1:0,19:19:57:.:.:519,57,0:.	1/1:2,59:61:99:.:.:1365,133,0:.	1/1:0,43:43:99:.:.:1004,126,0:.	1/1:0,73:73:99:.:.:1749,214,0:.	1/1:0,38:38:99:.:.:964,113,0:.	1/1:0,10:10:30:.:.:263,30,0:.	1/1:0,24:24:70:.:.:564,70,0:.	1/1:0,29:30:85:.:.:704,85,0:.	1/1:0,15:15:44:.:.:378,44,0:.	1/1:1,12:13:29:.:.:308,29,0:.	1/1:0,10:10:29:.:.:215,29,0:.	1/1:0,35:35:99:.:.:889,103,0:.	1/1:0,20:20:59:.:.:484,59,0:.	1/1:0,34:35:98:.:.:784,98,0:.	1/1:0,28:29:82:.:.:662,82,0:.	1/1:0,35:35:99:.:.:846,103,0:.	1/1:0,13:13:39:.:.:365,39,0:.	1/1:0,62:62:99:.:.:1505,182,0:.	./.:0,0:0:.:.:.:0,0,0:.	1/1:0,5:5:15:.:.:107,15,0:.	1/1:1,84:85:99:.:.:2115,240,0:.	1|1:0,15:15:45:1|1:216754_T_G:450,45,0:216754	1/1:0,3:3:12:.:.:129,12,0:.
Pf3D7_01_v3	218661	.	T	C	43.56	PASS	AC=2;AF=0.111;AN=18;DP=79;ExcessHet=0.1296;FS=0;InbreedingCoeff=0.3987;MLEAC=3;MLEAF=0.167;MQ=60;QD=21.78;SOR=0.693;VQSLOD=6.62;culprit=QD;GENE=RNase MRP	GT:AD:DP:GQ:PL	./.:0,0:0:.:0,0,0	./.:0,0:0:.:0,0,0	./.:0,0:0:.:0,0,0	./.:0,0:0:.:0,0,0	1/1:0,2:2:6:49,6,0	./.:0,0:0:.:0,0,0	./.:0,0:0:.:0,0,0	0/0:1,0:1:3:0,3,15	./.:0,0:0:.:0,0,0	./.:0,0:0:.:0,0,0	./.:0,0:0:.:0,0,0	0/0:2,0:2:6:0,6,49	0/0:1,0:1:3:0,3,19	0/0:4,0:4:12:0,12,85	0/0:4,0:4:12:0,12,92	0/0:1,0:1:3:0,3,15	./.:0,0:0:.:0,0,0	./.:0,0:0:.:0,0,0	./.:0,0:0:.:0,0,0	./.:0,0:0:.:0,0,0	./.:0,0:0:.:0,0,0	./.:0,0:0:.:0,0,0	./.:0,0:0:.:0,0,0	./.:0,0:0:.:0,0,0	./.:0,0:0:.:0,0,0	0/0:62,0:62:99:0,120,1800	./.:0,0:0:.:0,0,0	0/0:2,0:2:6:0,6,41
Pf3D7_01_v3	219593	.	C	T	1631.53	PASS	AC=2;AF=1;AN=2;DP=61;ExcessHet=3.0103;FS=0;InbreedingCoeff=0.3548;MLEAC=12;MLEAF=1;MQ=60;QD=29.66;SOR=1.421;VQSLOD=7.47;culprit=FS	GT:AD:DP:GQ:PL	./.:0,0:0:.:0,0,0	./.:0,0:0:.:0,0,0	./.:0,0:0:.:0,0,0	./.:0,0:0:.:0,0,0	./.:0,0:0:.:0,0,0	./.:0,0:0:.:0,0,0	./.:0,0:0:.:0,0,0	./.:0,0:0:.:0,0,0	./.:0,0:0:.:0,0,0	./.:0,0:0:.:0,0,0	./.:0,0:0:.:0,0,0	./.:0,0:0:.:0,0,0	./.:0,0:0:.:0,0,0	./.:0,0:0:.:0,0,0	./.:0,0:0:.:0,0,0	./.:0,0:0:.:0,0,0	./.:0,0:0:.:0,0,0	./.:0,0:0:.:0,0,0	./.:0,0:0:.:0,0,0	./.:0,0:0:.:0,0,0	./.:0,0:0:.:0,0,0	./.:0,0:0:.:0,0,0	./.:0,0:0:.:0,0,0	./.:0,0:0:.:0,0,0	./.:0,0:0:.:0,0,0	1/1:0,55:59:99:1597,163,0	./.:0,0:0:.:0,0,0	./.:0,0:0:.:0,0,0
Pf3D7_01_v3	225550	.	T	A	83.44	PASS	AC=1;AF=0.05;AN=20;BaseQRankSum=-0.431;DP=55;ExcessHet=3.0103;FS=0;InbreedingCoeff=0.2624;MLEAC=4;MLEAF=0.2;MQ=60;MQRankSum=0;QD=27.81;ReadPosRankSum=-0.967;SOR=0.223;VQSLOD=7.89;culprit=FS;GENE=cyclase-associated protein	GT:AD:DP:GQ:PGT:PID:PL:PS	./.:0,0:0:.:.:.:0,0,0:.	0/0:2,0:2:0:.:.:0,0,13:.	0/0:1,0:1:3:.:.:0,3,23:.	0/0:2,0:2:3:.:.:0,3,45:.	0/0:1,0:1:3:.:.:0,3,14:.	./.:0,0:0:.:.:.:0,0,0:.	0/0:1,0:1:3:.:.:0,3,16:.	./.:2,0:2:.:.:.:0,0,0:.	0/0:1,0:1:3:.:.:0,3,33:.	./.:0,0:0:.:.:.:0,0,0:.	./.:0,0:0:.:.:.:0,0,0:.	./.:0,0:0:.:.:.:0,0,0:.	./.:0,0:0:.:.:.:0,0,0:.	./.:0,0:0:.:.:.:0,0,0:.	0/0:3,0:3:0:.:.:0,0,29:.	./.:0,0:0:.:.:.:0,0,0:.	./.:0,0:0:.:.:.:0,0,0:.	./.:0,0:0:.:.:.:0,0,0:.	./.:0,0:0:.:.:.:0,0,0:.	./.:0,0:0:.:.:.:0,0,0:.	./.:0,0:0:.:.:.:0,0,0:.	0/0:1,0:1:3:.:.:0,3,21:.	0|1:1,2:3:36:0|1:225550_T_A:81,0,36:225550	./.:0,0:0:.:.:.:0,0,0:.	./.:0,0:0:.:.:.:0,0,0:.	0/0:38,0:38:99:.:.:0,99,1086:.	./.:0,0:0:.:.:.:0,0,0:.	./.:0,0:0:.:.:.:0,0,0:.
Pf3D7_01_v3	226913	.	C	T	8183.21	PASS	AC=42;AF=1;AN=42;DP=187;ExcessHet=3.0103;FS=0;InbreedingCoeff=0.4313;MLEAC=55;MLEAF=1;MQ=60;POSITIVE_TRAIN_SITE;QD=27.35;SOR=1.147;VQSLOD=8.87;culprit=FS;GENE=conserved Plasmodium protein%2C unknown function	GT:AD:DP:GQ:PGT:PID:PL:PS	1|1:0,5:5:15:1|1:226913_C_T:206,15,0:226913	1|1:0,2:2:6:1|1:226913_C_T:77,6,0:226913	1/1:0,17:19:57:.:.:818,57,0:.	1|1:0,16:16:48:1|1:226913_C_T:720,48,0:226913	1|1:0,11:11:33:1|1:226913_C_T:482,33,0:226913	1|1:0,2:2:6:1|1:226913_C_T:90,6,0:226913	1|1:0,2:2:6:1|1:226913_C_T:90,6,0:226913	./.:2,0:2:.:.:.:0,0,0:.	1|1:0,4:4:12:1|1:226913_C_T:180,12,0:226913	1|1:0,2:2:6:1|1:226913_C_T:90,6,0:226913	1|1:0,1:1:3:1|1:226913_C_T:45,3,0:226913	1|1:0,6:6:18:1|1:226913_C_T:270,18,0:226913	1|1:0,4:4:12:1|1:226913_C_T:180,12,0:226913	1|1:0,4:4:12:1|1:226913_C_T:162,12,0:226913	1|1:0,8:9:24:1|1:226913_C_T:360,24,0:226913	1|1:0,11:11:33:1|1:226913_C_T:495,33,0:226913	1|1:0,2:2:6:1|1:226913_C_T:90,6,0:226913	1|1:0,2:2:6:1|1:226913_C_T:90,6,0:226913	./.:0,0:0:.:.:.:0,0,0:.	1|1:0,11:11:33:1|1:226913_C_T:495,33,0:226913	1|1:0,2:2:6:1|1:226913_C_T:90,6,0:226913	./.:0,0:0:.:.:.:0,0,0:.	./.:1,0:1:.:.:.:0,0,0:.	./.:0,0:0:.:.:.:0,0,0:.	./.:0,0:0:.:.:.:0,0,0:.	1|1:0,61:61:99:1|1:226913_C_T:2705,184,0:226913	./.:1,0:1:.:.:.:0,0,0:.	./.:0,0:0:.:.:.:0,0,0:.
Pf3D7_01_v3	226924	.	G	A	8193.51	PASS	AC=42;AF=0.955;AN=44;DP=188;ExcessHet=0.0508;FS=0;InbreedingCoeff=0.4436;MLEAC=53;MLEAF=1;MQ=60;QD=29.66;SOR=1.172;VQSLOD=7.17;culprit=FS;GENE=conserved Plasmodium protein%2C unknown function	GT:AD:DP:GQ:PGT:PID:PL:PS	1|1:0,4:4:12:1|1:226913_C_T:180,12,0:226913	1|1:0,1:1:3:1|1:226913_C_T:45,3,0:226913	1/1:0,19:19:57:.:.:855,57,0:.	1|1:0,16:16:48:1|1:226913_C_T:720,48,0:226913	1|1:0,11:11:33:1|1:226913_C_T:475,33,0:226913	1|1:0,2:2:6:1|1:226913_C_T:90,6,0:226913	1|1:0,2:2:6:1|1:226913_C_T:90,6,0:226913	./.:1,0:1:.:.:.:0,0,0:.	1|1:0,6:6:18:1|1:226913_C_T:230,18,0:226913	1|1:0,2:2:6:1|1:226913_C_T:90,6,0:226913	1|1:0,1:1:3:1|1:226913_C_T:45,3,0:226913	1|1:0,6:6:18:1|1:226913_C_T:270,18,0:226913	1|1:0,4:4:12:1|1:226913_C_T:180,12,0:226913	1|1:0,3:3:9:1|1:226913_C_T:135,9,0:226913	1|1:0,10:11:30:1|1:226913_C_T:394,30,0:226913	1|1:0,11:11:33:1|1:226913_C_T:495,33,0:226913	1|1:0,2:2:6:1|1:226913_C_T:90,6,0:226913	1|1:0,2:2:6:1|1:226913_C_T:90,6,0:226913	./.:0,0:0:.:.:.:0,0,0:.	1|1:0,11:11:33:1|1:226913_C_T:495,33,0:226913	1|1:0,2:2:6:1|1:226913_C_T:90,6,0:226913	./.:0,0:0:.:.:.:0,0,0:.	./.:1,0:1:.:.:.:0,0,0:.	./.:0,0:0:.:.:.:0,0,0:.	./.:0,0:0:.:.:.:0,0,0:.	1|1:0,61:62:99:1|1:226913_C_T:2716,184,0:226913	0/0:1,0:1:3:.:.:0,3,15:.	./.:0,0:0:.:.:.:0,0,0:.
Pf3D7_01_v3	227206	.	C	T	8537.47	PASS	AC=52;AF=1;AN=52;DP=312;ExcessHet=3.0103;FS=0;InbreedingCoeff=0.4175;MLEAC=58;MLEAF=1;MQ=60;POSITIVE_TRAIN_SITE;QD=28.84;SOR=0.806;VQSLOD=9.03;culprit=FS;GENE=conserved Plasmodium protein%2C unknown function	GT:AD:DP:GQ:PGT:PID:PL:PS	1/1:0,4:4:12:.:.:114,12,0:.	1/1:0,3:3:9:.:.:88,9,0:.	1/1:0,22:22:66:.:.:604,66,0:.	1|1:0,24:25:72:1|1:227192_A_G:711,72,0:227192	1|1:0,35:35:99:1|1:227192_A_G:994,105,0:227192	1/1:0,4:4:12:.:.:111,12,0:.	1/1:0,10:10:30:.:.:268,30,0:.	./.:1,0:1:.:.:.:0,0,0:.	1/1:0,7:7:21:.:.:196,21,0:.	1/1:0,2:2:6:.:.:49,6,0:.	1/1:0,7:7:21:.:.:158,21,0:.	1/1:0,2:2:6:.:.:64,6,0:.	1/1:0,8:8:24:.:.:195,24,0:.	1/1:0,13:14:38:.:.:283,38,0:.	1/1:0,20:20:59:.:.:479,59,0:.	1/1:0,20:20:60:.:.:499,60,0:.	./.:2,0:2:.:.:.:0,0,0:.	1/1:0,4:4:12:.:.:110,12,0:.	1/1:0,3:3:9:.:.:82,9,0:.	1/1:0,10:10:30:.:.:253,30,0:.	1/1:0,9:9:27:.:.:228,27,0:.	1/1:0,2:2:6:.:.:49,6,0:.	1/1:0,11:11:33:.:.:265,33,0:.	./.:0,0:0:.:.:.:0,0,0:.	./.:0,0:0:.:.:.:0,0,0:.	1/1:0,64:64:99:.:.:1961,191,0:.	1/1:0,2:2:6:.:.:49,6,0:.	1|1:0,2:2:6:1|1:227199_A_AT:90,6,0:227199
Pf3D7_01_v3	227401	.	T	C	1946.06	PASS	AC=28;AF=1;AN=28;DP=122;ExcessHet=3.0103;FS=0;InbreedingCoeff=0.4394;MLEAC=49;MLEAF=1;MQ=59.92;POSITIVE_TRAIN_SITE;QD=24.33;SOR=1.691;VQSLOD=6.83;culprit=FS	GT:AD:DP:GQ:PL	./.:0,0:0:.:0,0,0	1/1:0,3:3:8:45,8,0	1/1:0,1:3:3:27,3,0	./.:9,0:9:.:0,0,0	1/1:0,5:5:14:77,14,0	./.:2,0:2:.:0,0,0	1/1:0,6:6:18:138,18,0	./.:1,0:1:.:0,0,0	./.:1,0:1:.:0,0,0	./.:4,0:4:.:0,0,0	1/1:0,2:2:6:50,6,0	./.:2,0:2:.:0,0,0	1/1:0,4:4:11:57,11,0	1/1:0,15:17:41:256,41,0	1/1:0,1:2:3:10,3,0	1/1:0,8:8:23:180,23,0	./.:0,0:0:.:0,0,0	./.:1,0:1:.:0,0,0	1/1:0,4:4:12:101,12,0	1/1:0,3:3:9:63,9,0	./.:2,0:2:.:0,0,0	1/1:0,2:2:6:49,6,0	./.:1,0:1:.:0,0,0	./.:0,0:0:.:0,0,0	./.:0,0:0:.:0,0,0	1/1:0,26:27:75:588,75,0	./.:0,0:0:.:0,0,0	./.:0,0:0:.:0,0,0
Pf3D7_01_v3	227680	.	A	G	75.87	PASS	AC=1;AF=0.042;AN=24;BaseQRankSum=-0.967;DP=85;ExcessHet=3.0103;FS=0;InbreedingCoeff=0.3705;MLEAC=2;MLEAF=0.083;MQ=60;MQRankSum=0;QD=25.29;ReadPosRankSum=-0.967;SOR=0.223;VQSLOD=7.71;culprit=FS	GT:AD:DP:GQ:PGT:PID:PL:PS	./.:0,0:0:.:.:.:0,0,0:.	0/0:2,0:2:6:.:.:0,6,39:.	0/0:3,0:3:9:.:.:0,9,52:.	0/0:1,0:1:3:.:.:0,3,15:.	./.:0,0:0:.:.:.:0,0,0:.	./.:0,0:0:.:.:.:0,0,0:.	./.:0,0:0:.:.:.:0,0,0:.	./.:0,0:0:.:.:.:0,0,0:.	0/0:1,0:1:3:.:.:0,3,26:.	0/0:6,0:6:18:.:.:0,18,134:.	./.:0,0:0:.:.:.:0,0,0:.	./.:0,0:0:.:.:.:0,0,0:.	0/0:1,0:1:3:.:.:0,3,13:.	0/0:4,0:4:12:.:.:0,12,93:.	0|1:1,2:3:36:0|1:227680_A_G:81,0,36:227680	0/0:5,0:5:15:.:.:0,15,106:.	./.:0,0:0:.:.:.:0,0,0:.	./.:0,0:0:.:.:.:0,0,0:.	0/0:3,0:3:9:.:.:0,9,70:.	0/0:7,0:7:21:.:.:0,21,157:.	./.:0,0:0:.:.:.:0,0,0:.	./.:0,0:0:.:.:.:0,0,0:.	./.:0,0:0:.:.:.:0,0,0:.	./.:0,0:0:.:.:.:0,0,0:.	./.:0,0:0:.:.:.:0,0,0:.	0/0:49,0:49:99:.:.:0,112,1299:.	./.:0,0:0:.:.:.:0,0,0:.	./.:0,0:0:.:.:.:0,0,0:.
Pf3D7_01_v3	227707	.	A	T	76.75	PASS	AC=1;AF=0.045;AN=22;BaseQRankSum=-0.967;DP=82;ExcessHet=3.0103;FS=0;InbreedingCoeff=0.3689;MLEAC=3;MLEAF=0.136;MQ=60;MQRankSum=0;QD=25.58;ReadPosRankSum=-0.967;SOR=0.223;VQSLOD=7.63;culprit=FS	GT:AD:DP:GQ:PGT:PID:PL:PS	./.:0,0:0:.:.:.:0,0,0:.	0/0:2,0:2:3:.:.:0,3,45:.	0/0:3,0:3:9:.:.:0,9,65:.	0/0:1,0:1:3:.:.:0,3,15:.	0/0:2,0:2:6:.:.:0,6,32:.	./.:0,0:0:.:.:.:0,0,0:.	./.:0,0:0:.:.:.:0,0,0:.	./.:0,0:0:.:.:.:0,0,0:.	./.:0,0:0:.:.:.:0,0,0:.	0/0:5,0:5:15:.:.:0,15,112:.	./.:0,0:0:.:.:.:0,0,0:.	./.:0,0:0:.:.:.:0,0,0:.	./.:0,0:0:.:.:.:0,0,0:.	0/0:4,0:4:9:.:.:0,9,135:.	0|1:1,2:3:36:0|1:227680_A_G:81,0,36:227680	0/0:4,0:4:9:.:.:0,9,135:.	./.:0,0:0:.:.:.:0,0,0:.	./.:0,0:0:.:.:.:0,0,0:.	0/0:3,0:3:9:.:.:0,9,70:.	0/0:6,0:6:18:.:.:0,18,146:.	./.:0,0:0:.:.:.:0,0,0:.	./.:0,0:0:.:.:.:0,0,0:.	./.:0,0:0:.:.:.:0,0,0:.	./.:0,0:0:.:.:.:0,0,0:.	./.:0,0:0:.:.:.:0,0,0:.	0/0:49,0:49:99:.:.:0,112,1299:.	./.:0,0:0:.:.:.:0,0,0:.	./.:0,0:0:.:.:.:0,0,0:.
Pf3D7_01_v3	227711	.	A	G	77.94	PASS	AC=1;AF=0.05;AN=20;BaseQRankSum=-0.967;DP=80;ExcessHet=3.0103;FS=0;InbreedingCoeff=0.3578;MLEAC=3;MLEAF=0.15;MQ=60;MQRankSum=0;QD=25.98;ReadPosRankSum=-0.967;SOR=0.223;VQSLOD=7.88;culprit=FS	GT:AD:DP:GQ:PGT:PID:PL:PS	./.:0,0:0:.:.:.:0,0,0:.	0/0:2,0:2:3:.:.:0,3,45:.	0/0:3,0:3:9:.:.:0,9,65:.	./.:0,0:0:.:.:.:0,0,0:.	0/0:2,0:2:6:.:.:0,6,32:.	./.:0,0:0:.:.:.:0,0,0:.	./.:0,0:0:.:.:.:0,0,0:.	./.:0,0:0:.:.:.:0,0,0:.	./.:0,0:0:.:.:.:0,0,0:.	0/0:5,0:5:15:.:.:0,15,112:.	./.:0,0:0:.:.:.:0,0,0:.	./.:0,0:0:.:.:.:0,0,0:.	./.:0,0:0:.:.:.:0,0,0:.	0/0:3,0:3:6:.:.:0,6,90:.	0|1:1,2:3:36:0|1:227680_A_G:81,0,36:227680	0/0:4,0:4:3:.:.:0,3,45:.	./.:0,0:0:.:.:.:0,0,0:.	./.:0,0:0:.:.:.:0,0,0:.	0/0:3,0:3:9:.:.:0,9,70:.	0/0:6,0:6:18:.:.:0,18,146:.	./.:0,0:0:.:.:.:0,0,0:.	./.:0,0:0:.:.:.:0,0,0:.	./.:0,0:0:.:.:.:0,0,0:.	./.:0,0:0:.:.:.:0,0,0:.	./.:0,0:0:.:.:.:0,0,0:.	0/0:49,0:49:99:.:.:0,112,1299:.	./.:0,0:0:.:.:.:0,0,0:.	./.:0,0:0:.:.:.:0,0,0:.
Pf3D7_01_v3	227872	.	G	A	679.53	PASS	AC=2;AF=1;AN=2;DP=31;ExcessHet=3.0103;FS=0;InbreedingCoeff=0.3548;MLEAC=12;MLEAF=1;MQ=59.76;POSITIVE_TRAIN_SITE;QD=30.89;SOR=1.27;VQSLOD=9.91;culprit=FS	GT:AD:DP:GQ:PL	./.:0,0:0:.:0,0,0	./.:0,0:0:.:0,0,0	./.:0,0:0:.:0,0,0	./.:1,0:1:.:0,0,0	./.:0,0:0:.:0,0,0	./.:0,0:0:.:0,0,0	./.:0,0:0:.:0,0,0	./.:2,0:2:.:0,0,0	./.:0,0:0:.:0,0,0	./.:0,0:0:.:0,0,0	./.:0,0:0:.:0,0,0	./.:0,0:0:.:0,0,0	./.:0,0:0:.:0,0,0	./.:0,0:0:.:0,0,0	./.:4,0:4:.:0,0,0	./.:0,0:0:.:0,0,0	./.:0,0:0:.:0,0,0	./.:0,0:0:.:0,0,0	./.:0,0:0:.:0,0,0	./.:0,0:0:.:0,0,0	./.:0,0:0:.:0,0,0	./.:0,0:0:.:0,0,0	./.:0,0:0:.:0,0,0	./.:0,0:0:.:0,0,0	./.:0,0:0:.:0,0,0	1/1:0,22:24:65:645,65,0	./.:0,0:0:.:0,0,0	./.:0,0:0:.:0,0,0
Pf3D7_01_v3	229722	.	G	C	80.48	PASS	AC=2;AF=0.043;AN=46;BaseQRankSum=0;DP=234;ExcessHet=0.0663;FS=0;InbreedingCoeff=0.1522;MLEAC=3;MLEAF=0.065;MQ=60;MQRankSum=0;QD=31.92;ReadPosRankSum=0.253;SOR=1.112;VQSLOD=7.18;culprit=FS	GT:AD:DP:GQ:PGT:PID:PL:PS	./.:2,0:2:.:.:.:0,0,0:.	0|0:4,1:5:5:0|1:229722_G_C:0,5,120:229722	0/0:4,0:4:9:.:.:0,9,135:.	0/0:24,0:24:0:.:.:0,0,367:.	0/0:21,0:21:0:.:.:0,0,332:.	0/0:3,1:4:2:.:.:0,2,70:.	0/0:20,0:20:0:.:.:0,0,333:.	0/0:5,0:5:9:.:.:0,9,135:.	0/0:17,0:17:0:.:.:0,0,41:.	0/0:2,0:2:3:.:.:0,3,45:.	0/0:6,0:6:0:.:.:0,0,109:.	0/0:3,0:3:6:.:.:0,6,90:.	0/0:2,0:2:6:.:.:0,6,48:.	0/0:7,0:7:3:.:.:0,3,45:.	0/0:21,0:21:0:.:.:0,0,342:.	./.:0,0:0:.:.:.:0,0,0:.	0/0:4,0:4:0:.:.:0,0,30:.	0/0:1,0:1:3:.:.:0,3,14:.	0/0:14,0:14:22:.:.:0,22,288:.	0/0:8,0:8:0:.:.:0,0,58:.	./.:0,0:0:.:.:.:0,0,0:.	./.:3,0:3:.:.:.:0,0,0:.	./.:0,0:0:.:.:.:0,0,0:.	./.:0,0:0:.:.:.:0,0,0:.	0/0:4,0:4:3:.:.:0,3,45:.	0/0:48,0:48:99:.:.:0,105,1523:.	./.:0,0:0:.:.:.:0,0,0:.	0/0:4,0:4:0:.:.:0,0,41:.
Pf3D7_01_v3	229732	.	T	A	75.74	PASS	AC=2;AF=0.045;AN=44;DP=163;ExcessHet=0.0591;FS=0;InbreedingCoeff=0.3145;MLEAC=2;MLEAF=0.045;MQ=60;QD=32.94;SOR=0.693;VQSLOD=8.64;culprit=FS	GT:AD:DP:GQ:PGT:PID:PL:PS	0/0:1,0:1:3:.:.:0,3,23:.	0/0:1,0:1:3:.:.:0,3,21:.	0/0:4,0:4:9:.:.:0,9,135:.	0/0:16,0:16:33:.:.:0,33,495:.	0/0:19,0:19:57:.:.:0,57,475:.	0/0:4,0:4:0:.:.:0,0,52:.	0/0:10,0:10:30:.:.:0,30,256:.	0/0:3,0:3:9:.:.:0,9,53:.	0/0:5,0:5:15:.:.:0,15,141:.	./.:0,0:0:.:.:.:0,0,0:.	0/0:5,0:5:0:.:.:0,0,65:.	0/0:2,0:2:6:.:.:0,6,37:.	0/0:2,0:2:6:.:.:0,6,48:.	./.:0,0:0:.:.:.:0,0,0:.	0/0:15,0:15:3:.:.:0,3,304:.	./.:0,0:0:.:.:.:0,0,0:.	0/0:2,0:2:3:.:.:0,3,45:.	0/0:2,0:2:6:.:.:0,6,39:.	0/0:11,0:11:27:.:.:0,27,405:.	0/0:8,0:8:0:.:.:0,0,58:.	./.:0,0:0:.:.:.:0,0,0:.	0/0:1,0:1:3:.:.:0,3,16:.	./.:0,0:0:.:.:.:0,0,0:.	./.:0,0:0:.:.:.:0,0,0:.	0/0:1,0:1:3:.:.:0,3,22:.	0/0:48,0:48:99:.:.:0,105,1523:.	./.:0,0:0:.:.:.:0,0,0:.	0/0:1,0:1:3:.:.:0,3,27:.
Pf3D7_01_v3	230489	.	C	T	8618.28	PASS	AC=42;AF=0.955;AN=44;DP=339;ExcessHet=0.0508;FS=0;InbreedingCoeff=0.6037;MLEAC=55;MLEAF=1;MQ=60;POSITIVE_TRAIN_SITE;QD=28.26;SOR=1.131;VQSLOD=7.63;culprit=FS;GENE=conserved Plasmodium protein%2C unknown function	GT:AD:DP:GQ:PGT:PID:PL:PS	1/1:0,7:7:21:.:.:200,21,0:.	1/1:0,24:24:71:.:.:622,71,0:.	1|1:0,17:17:51:1|1:230489_C_T:433,51,0:230489	1/1:0,16:18:48:.:.:450,48,0:.	1/1:0,26:27:78:.:.:679,78,0:.	1/1:0,5:5:15:.:.:146,15,0:.	1/1:0,38:38:99:.:.:1044,114,0:.	1/1:0,10:10:28:.:.:201,28,0:.	1|1:0,9:9:27:1|1:230465_C_T:260,27,0:230465	./.:13,0:13:.:.:.:0,0,0:.	1|1:0,3:3:9:1|1:230489_C_T:121,9,0:230489	1/1:0,5:5:15:.:.:156,15,0:.	1/1:0,4:4:12:.:.:84,12,0:.	./.:0,0:0:.:.:.:0,0,0:.	1/1:0,3:3:9:.:.:74,9,0:.	1/1:0,5:5:15:.:.:124,15,0:.	1|1:0,6:6:18:1|1:230469_T_C:196,18,0:230469	1/1:0,12:12:36:.:.:338,36,0:.	1/1:0,18:19:54:.:.:461,54,0:.	1/1:0,8:8:24:.:.:210,24,0:.	./.:1,0:1:.:.:.:0,0,0:.	1/1:0,26:26:78:.:.:689,78,0:.	1/1:0,3:3:9:.:.:84,9,0:.	./.:0,0:0:.:.:.:0,0,0:.	./.:8,0:8:.:.:.:0,0,0:.	1/1:0,60:60:99:.:.:1699,178,0:.	./.:0,0:0:.:.:.:0,0,0:.	0/0:2,0:2:6:.:.:0,6,44:.
Pf3D7_01_v3	231599	.	C	A	3063.71	PASS	AC=22;AF=1;AN=22;DP=108;ExcessHet=3.0103;FS=0;InbreedingCoeff=0.4216;MLEAC=44;MLEAF=1;MQ=60;POSITIVE_TRAIN_SITE;QD=31.91;SOR=0.778;VQSLOD=10.87;culprit=FS;GENE=conserved Plasmodium protein%2C unknown function	GT:AD:DP:GQ:PGT:PID:PL:PS	./.:0,0:0:.:.:.:0,0,0:.	1/1:0,3:3:9:.:.:82,9,0:.	./.:1,0:1:.:.:.:0,0,0:.	./.:1,0:1:.:.:.:0,0,0:.	1/1:0,3:3:9:.:.:80,9,0:.	./.:1,0:1:.:.:.:0,0,0:.	./.:0,0:0:.:.:.:0,0,0:.	./.:1,0:1:.:.:.:0,0,0:.	./.:1,0:1:.:.:.:0,0,0:.	./.:0,0:0:.:.:.:0,0,0:.	./.:1,0:1:.:.:.:0,0,0:.	./.:1,0:1:.:.:.:0,0,0:.	./.:0,0:0:.:.:.:0,0,0:.	./.:0,0:0:.:.:.:0,0,0:.	1/1:0,2:2:6:.:.:57,6,0:.	1/1:0,2:2:6:.:.:49,6,0:.	1/1:0,3:3:9:.:.:91,9,0:.	1|1:0,6:6:18:1|1:231599_C_A:211,18,0:231599	1/1:0,2:2:6:.:.:34,6,0:.	./.:1,0:1:.:.:.:0,0,0:.	1/1:0,2:2:6:.:.:43,6,0:.	1/1:0,2:2:6:.:.:49,6,0:.	1/1:0,3:3:9:.:.:67,9,0:.	./.:0,0:0:.:.:.:0,0,0:.	./.:0,0:0:.:.:.:0,0,0:.	1/1:0,68:68:99:.:.:2074,204,0:.	./.:0,0:0:.:.:.:0,0,0:.	./.:0,0:0:.:.:.:0,0,0:.
Pf3D7_01_v3	233535	.	T	C	18109.5	PASS	AC=54;AF=0.931;AN=58;BaseQRankSum=-1.703;DP=733;ExcessHet=0.0021;FS=0;InbreedingCoeff=0.7194;MLEAC=56;MLEAF=0.966;MQ=60;MQRankSum=0;POSITIVE_TRAIN_SITE;QD=26.51;ReadPosRankSum=-0.072;SOR=0.238;VQSLOD=8.39;culprit=FS;GENE=conserved Plasmodium protein%2C unknown function	GT:AD:DP:GQ:PGT:PID:PL:PS	1/1:0,21:21:63:.:.:555,63,0:.	1/1:0,54:54:99:.:.:1407,160,0:.	1/1:0,30:30:90:.:.:786,90,0:.	1|1:0,29:29:87:1|1:233535_T_C:814,87,0:233535	1|1:0,18:18:54:1|1:233535_T_C:508,54,0:233535	1|1:0,38:38:99:1|1:233533_C_T:1142,114,0:233533	1/1:0,28:28:83:.:.:703,83,0:.	1/1:0,17:17:51:.:.:422,51,0:.	1/1:0,43:44:99:.:.:1078,128,0:.	1/1:0,37:37:99:.:.:992,111,0:.	1/1:0,24:24:72:.:.:621,72,0:.	1/1:0,11:11:33:.:.:287,33,0:.	1/1:0,3:3:9:.:.:84,9,0:.	1/1:0,14:14:41:.:.:346,41,0:.	1/1:0,36:36:99:.:.:822,105,0:.	1/1:0,13:14:38:.:.:316,38,0:.	1/1:0,29:29:85:.:.:702,85,0:.	1/1:1,47:48:99:.:.:1143,109,0:.	1/1:0,13:13:39:.:.:350,39,0:.	1/1:0,19:19:57:.:.:535,57,0:.	1/1:0,15:15:45:.:.:401,45,0:.	1/1:0,24:24:72:.:.:619,72,0:.	1/1:0,22:22:65:.:.:552,65,0:.	./.:0,0:0:.:.:.:0,0,0:.	1/1:0,4:4:12:.:.:95,12,0:.	1/1:0,87:87:99:.:.:2317,259,0:.	0/0:10,0:10:24:.:.:0,24,360:.	0/0:14,0:14:0:.:.:0,0,284:.
Pf3D7_01_v3	234001	.	T	A	80.54	PASS	AC=1;AF=0.063;AN=16;BaseQRankSum=-0.967;DP=92;ExcessHet=3.0103;FS=0;InbreedingCoeff=0.3501;MLEAC=3;MLEAF=0.188;MQ=60;MQRankSum=0;QD=26.85;ReadPosRankSum=-0.967;SOR=1.179;VQSLOD=7.75;culprit=FS;GENE=conserved Plasmodium protein%2C unknown function	GT:AD:DP:GQ:PGT:PID:PL:PS	0/0:4,0:4:12:.:.:0,12,77:.	./.:0,0:0:.:.:.:0,0,0:.	./.:0,0:0:.:.:.:0,0,0:.	./.:0,0:0:.:.:.:0,0,0:.	./.:0,0:0:.:.:.:0,0,0:.	./.:0,0:0:.:.:.:0,0,0:.	0/0:8,0:8:24:.:.:0,24,205:.	./.:0,0:0:.:.:.:0,0,0:.	0|1:1,2:3:36:0|1:234001_T_A:81,0,36:234001	./.:0,0:0:.:.:.:0,0,0:.	./.:0,0:0:.:.:.:0,0,0:.	./.:0,0:0:.:.:.:0,0,0:.	0/0:1,0:1:3:.:.:0,3,25:.	./.:0,0:0:.:.:.:0,0,0:.	./.:0,0:0:.:.:.:0,0,0:.	./.:0,0:0:.:.:.:0,0,0:.	./.:0,0:0:.:.:.:0,0,0:.	./.:0,0:0:.:.:.:0,0,0:.	./.:0,0:0:.:.:.:0,0,0:.	0/0:2,0:2:6:.:.:0,6,35:.	./.:0,0:0:.:.:.:0,0,0:.	0/0:1,0:1:3:.:.:0,3,15:.	./.:0,0:0:.:.:.:0,0,0:.	./.:0,0:0:.:.:.:0,0,0:.	./.:0,0:0:.:.:.:0,0,0:.	0/0:70,0:70:99:.:.:0,120,1800:.	0/0:3,0:3:9:.:.:0,9,70:.	./.:0,0:0:.:.:.:0,0,0:.
Pf3D7_01_v3	234008	.	G	A	80.81	PASS	AC=1;AF=0.063;AN=16;BaseQRankSum=-0.967;DP=92;ExcessHet=3.0103;FS=0;InbreedingCoeff=0.3445;MLEAC=3;MLEAF=0.188;MQ=60;MQRankSum=0;QD=26.94;ReadPosRankSum=-0.967;SOR=1.179;VQSLOD=7.99;culprit=FS;GENE=conserved Plasmodium protein%2C unknown function	GT:AD:DP:GQ:PGT:PID:PL:PS	0/0:4,0:4:12:.:.:0,12,77:.	./.:0,0:0:.:.:.:0,0,0:.	./.:0,0:0:.:.:.:0,0,0:.	./.:0,0:0:.:.:.:0,0,0:.	./.:0,0:0:.:.:.:0,0,0:.	./.:0,0:0:.:.:.:0,0,0:.	0/0:8,0:8:21:.:.:0,21,315:.	./.:0,0:0:.:.:.:0,0,0:.	0|1:1,2:3:36:0|1:234001_T_A:81,0,36:234001	./.:0,0:0:.:.:.:0,0,0:.	./.:0,0:0:.:.:.:0,0,0:.	./.:0,0:0:.:.:.:0,0,0:.	0/0:1,0:1:3:.:.:0,3,25:.	./.:0,0:0:.:.:.:0,0,0:.	./.:0,0:0:.:.:.:0,0,0:.	./.:0,0:0:.:.:.:0,0,0:.	./.:0,0:0:.:.:.:0,0,0:.	./.:0,0:0:.:.:.:0,0,0:.	./.:0,0:0:.:.:.:0,0,0:.	0/0:2,0:2:6:.:.:0,6,35:.	./.:0,0:0:.:.:.:0,0,0:.	0/0:1,0:1:3:.:.:0,3,15:.	./.:0,0:0:.:.:.:0,0,0:.	./.:0,0:0:.:.:.:0,0,0:.	./.:0,0:0:.:.:.:0,0,0:.	0/0:70,0:70:99:.:.:0,120,1800:.	0/0:3,0:3:6:.:.:0,6,90:.	./.:0,0:0:.:.:.:0,0,0:.
Pf3D7_01_v3	234181	.	A	T	2880.41	PASS	AC=2;AF=1;AN=2;DP=81;ExcessHet=3.0103;FS=0;InbreedingCoeff=0.3548;MLEAC=12;MLEAF=1;MQ=60;QD=24.57;SOR=1.061;VQSLOD=7;culprit=FS;GENE=conserved Plasmodium protein%2C unknown function	GT:AD:DP:GQ:PL	./.:0,0:0:.:0,0,0	./.:0,0:0:.:0,0,0	./.:0,0:0:.:0,0,0	./.:0,0:0:.:0,0,0	./.:0,0:0:.:0,0,0	./.:0,0:0:.:0,0,0	./.:0,0:0:.:0,0,0	./.:0,0:0:.:0,0,0	./.:0,0:0:.:0,0,0	./.:0,0:0:.:0,0,0	./.:0,0:0:.:0,0,0	./.:0,0:0:.:0,0,0	./.:0,0:0:.:0,0,0	./.:0,0:0:.:0,0,0	./.:0,0:0:.:0,0,0	./.:0,0:0:.:0,0,0	./.:0,0:0:.:0,0,0	./.:0,0:0:.:0,0,0	./.:0,0:0:.:0,0,0	./.:0,0:0:.:0,0,0	./.:0,0:0:.:0,0,0	./.:0,0:0:.:0,0,0	./.:0,0:0:.:0,0,0	./.:0,0:0:.:0,0,0	./.:1,0:1:.:0,0,0	1/1:0,53:55:99:2846,196,0	./.:0,0:0:.:0,0,0	./.:0,0:0:.:0,0,0
Pf3D7_01_v3	234187	.	T	A	2460	PASS	AC=2;AF=1;AN=2;DP=80;ExcessHet=3.0103;FS=0;InbreedingCoeff=0.3548;MLEAC=12;MLEAF=1;MQ=60;QD=31.63;SOR=1.061;VQSLOD=9.01;culprit=FS;GENE=conserved Plasmodium protein%2C unknown function	GT:AD:DP:GQ:PL	./.:0,0:0:.:0,0,0	./.:0,0:0:.:0,0,0	./.:0,0:0:.:0,0,0	./.:0,0:0:.:0,0,0	./.:0,0:0:.:0,0,0	./.:0,0:0:.:0,0,0	./.:0,0:0:.:0,0,0	./.:0,0:0:.:0,0,0	./.:0,0:0:.:0,0,0	./.:0,0:0:.:0,0,0	./.:0,0:0:.:0,0,0	./.:0,0:0:.:0,0,0	./.:0,0:0:.:0,0,0	./.:0,0:0:.:0,0,0	./.:0,0:0:.:0,0,0	./.:0,0:0:.:0,0,0	./.:0,0:0:.:0,0,0	./.:0,0:0:.:0,0,0	./.:0,0:0:.:0,0,0	./.:0,0:0:.:0,0,0	./.:0,0:0:.:0,0,0	./.:0,0:0:.:0,0,0	./.:0,0:0:.:0,0,0	./.:0,0:0:.:0,0,0	./.:1,0:1:.:0,0,0	1/1:0,53:55:99:2846,196,0	./.:0,0:0:.:0,0,0	./.:0,0:0:.:0,0,0
Pf3D7_01_v3	236807	.	A	G	47.62	PASS	AC=2;AF=0.125;AN=16;DP=59;ExcessHet=0.1703;FS=0;InbreedingCoeff=0.3594;MLEAC=4;MLEAF=0.25;MQ=60;QD=23.81;SOR=0.693;VQSLOD=7.57;culprit=FS	GT:AD:DP:GQ:PL	0/0:2,0:2:6:0,6,40	./.:0,0:0:.:0,0,0	./.:0,0:0:.:0,0,0	./.:2,0:2:.:0,0,0	1/1:0,2:2:6:49,6,0	./.:0,0:0:.:0,0,0	./.:0,0:0:.:0,0,0	0/0:2,0:2:0:0,0,18	./.:0,0:0:.:0,0,0	./.:0,0:0:.:0,0,0	./.:0,0:0:.:0,0,0	./.:0,0:0:.:0,0,0	0/0:1,0:1:3:0,3,32	./.:0,0:0:.:0,0,0	0/0:3,0:3:6:0,6,90	0/0:1,0:1:3:0,3,15	0/0:1,0:1:3:0,3,15	./.:0,0:0:.:0,0,0	./.:0,0:0:.:0,0,0	./.:0,0:0:.:0,0,0	./.:0,0:0:.:0,0,0	./.:0,0:0:.:0,0,0	./.:0,0:0:.:0,0,0	./.:0,0:0:.:0,0,0	./.:0,0:0:.:0,0,0	0/0:45,0:45:99:0,105,1134	./.:0,0:0:.:0,0,0	./.:0,0:0:.:0,0,0
Pf3D7_01_v3	237558	.	T	A	2338.53	PASS	AC=2;AF=1;AN=2;DP=58;ExcessHet=3.0103;FS=0;InbreedingCoeff=0.3548;MLEAC=12;MLEAF=1;MQ=60;POSITIVE_TRAIN_SITE;QD=29.75;SOR=1.047;VQSLOD=10.28;culprit=FS	GT:AD:DP:GQ:PGT:PID:PL:PS	./.:0,0:0:.:.:.:0,0,0:.	./.:0,0:0:.:.:.:0,0,0:.	./.:0,0:0:.:.:.:0,0,0:.	./.:0,0:0:.:.:.:0,0,0:.	./.:0,0:0:.:.:.:0,0,0:.	./.:0,0:0:.:.:.:0,0,0:.	./.:0,0:0:.:.:.:0,0,0:.	./.:0,0:0:.:.:.:0,0,0:.	./.:0,0:0:.:.:.:0,0,0:.	./.:0,0:0:.:.:.:0,0,0:.	./.:0,0:0:.:.:.:0,0,0:.	./.:0,0:0:.:.:.:0,0,0:.	./.:0,0:0:.:.:.:0,0,0:.	./.:0,0:0:.:.:.:0,0,0:.	./.:0,0:0:.:.:.:0,0,0:.	./.:0,0:0:.:.:.:0,0,0:.	./.:0,0:0:.:.:.:0,0,0:.	./.:0,0:0:.:.:.:0,0,0:.	./.:0,0:0:.:.:.:0,0,0:.	./.:0,0:0:.:.:.:0,0,0:.	./.:0,0:0:.:.:.:0,0,0:.	./.:0,0:0:.:.:.:0,0,0:.	./.:0,0:0:.:.:.:0,0,0:.	./.:0,0:0:.:.:.:0,0,0:.	./.:0,0:0:.:.:.:0,0,0:.	1|1:0,57:57:99:1|1:237483_AATATATATATATATATATATAT_A:2304,172,0:237483	./.:0,0:0:.:.:.:0,0,0:.	./.:0,0:0:.:.:.:0,0,0:.
Pf3D7_01_v3	239234	.	G	A	117760	PASS	AC=54;AF=0.931;AN=58;BaseQRankSum=1.36;DP=3432;ExcessHet=0.0021;FS=0;InbreedingCoeff=0.9183;MLEAC=55;MLEAF=0.948;MQ=59.97;MQRankSum=0;QD=30.72;ReadPosRankSum=1.7;SOR=0.436;VQSLOD=6.09;culprit=FS;GENE=asparagine-rich antigen Pfa35-2	GT:AD:DP:GQ:PGT:PID:PL:PS	1|1:0,158:160:99:1|1:239234_G_A:6935,476,0:239234	1/1:0,225:226:99:.:.:9749,678,0:.	1/1:0,267:270:99:.:.:11661,804,0:.	1/1:0,118:119:99:.:.:5129,356,0:.	1|1:1,132:134:99:1|1:239234_G_A:5667,375,0:239234	1/1:3,165:172:99:.:.:4915,425,0:.	1|1:0,46:46:99:1|1:239234_G_A:1783,138,0:239234	1|1:0,184:187:99:1|1:239234_G_A:8004,554,0:239234	1|1:1,205:210:99:1|1:239234_G_A:8939,609,0:239234	1|1:0,161:163:99:1|1:239234_G_A:7006,485,0:239234	1|1:0,99:100:99:1|1:239234_G_A:3837,296,0:239234	1/1:0,10:10:42:.:.:614,42,0:.	1|1:0,86:87:99:1|1:239234_G_A:3641,259,0:239234	1|1:0,24:24:72:1|1:239234_G_A:958,72,0:239234	1|1:0,57:57:99:1|1:239234_G_A:2315,171,0:239234	1/1:2,28:30:40:.:.:778,40,0:.	1|1:0,125:127:99:1|1:239234_G_A:5517,376,0:239234	1/1:1,117:120:99:.:.:5111,344,0:.	1|1:0,55:55:99:1|1:239234_G_A:2297,165,0:239234	1|1:0,39:39:99:1|1:239234_G_A:1725,118,0:239234	1|1:0,103:104:99:1|1:239234_G_A:4521,310,0:239234	1|1:1,98:100:99:1|1:239234_G_A:4126,253,0:239234	1/1:0,331:335:99:.:.:14425,997,0:.	./.:0,0:1:.:.:.:0,0,0:.	1/1:0,6:6:18:.:.:270,18,0:.	1|1:0,68:68:99:1|1:239234_G_A:3043,205,0:239234	0/0:17,0:17:35:.:.:0,35,397:.	0/0:16,0:16:16:.:.:0,16,348:.
Pf3D7_01_v3	239972	.	G	A	71649.3	PASS	AC=58;AF=0.967;AN=60;BaseQRankSum=0.171;DP=2565;ExcessHet=0.037;FS=0;InbreedingCoeff=0.9442;MLEAC=58;MLEAF=0.967;MQ=60;MQRankSum=0;POSITIVE_TRAIN_SITE;QD=29;ReadPosRankSum=0.933;SOR=0.34;VQSLOD=7.88;culprit=FS;GENE=asparagine-rich antigen Pfa35-2	GT:AD:DP:GQ:PL	1/1:0,77:77:99:2225,230,0	1/1:0,174:175:99:5054,520,0	1/1:0,123:123:99:3585,367,0	1/1:0,87:88:99:2520,261,0	1/1:0,161:161:99:4433,479,0	1/1:0,163:163:99:4691,486,0	1/1:0,78:78:99:2287,234,0	1/1:0,136:137:99:3859,407,0	1/1:0,132:133:99:3901,396,0	1/1:0,166:166:99:4716,495,0	1/1:0,49:49:99:1354,147,0	1/1:0,122:123:99:3747,364,0	1/1:1,51:52:99:1412,128,0	1/1:0,72:73:99:2066,214,0	1/1:0,72:72:99:2056,215,0	1/1:0,51:51:99:1487,152,0	1/1:0,96:96:99:2755,286,0	1/1:0,70:70:99:2041,210,0	1/1:0,23:23:68:656,68,0	1/1:0,86:89:99:2421,256,0	1/1:0,53:53:99:1499,157,0	1/1:0,47:47:99:1343,141,0	1/1:0,204:204:99:6018,609,0	1/1:0,3:3:9:75,9,0	1/1:0,12:12:36:327,36,0	1/1:0,101:102:99:2915,301,0	0/0:20,0:20:28:0,28,460	1/1:0,17:17:51:539,51,0
Pf3D7_01_v3	248553	.	T	A	76.36	PASS	AC=2;AF=0.167;AN=12;DP=58;ExcessHet=0.202;FS=0;InbreedingCoeff=0.3665;MLEAC=5;MLEAF=0.417;MQ=60;QD=25.45;SOR=1.179;VQSLOD=7.63;culprit=FS	GT:AD:DP:GQ:PL	./.:0,0:0:.:0,0,0	0/0:1,0:1:3:0,3,16	./.:0,0:0:.:0,0,0	0/0:1,0:1:3:0,3,15	0/0:1,0:1:3:0,3,15	./.:0,0:0:.:0,0,0	1/1:0,3:3:9:75,9,0	./.:0,0:0:.:0,0,0	./.:0,0:0:.:0,0,0	0/0:1,0:1:3:0,3,24	./.:0,0:0:.:0,0,0	./.:0,0:0:.:0,0,0	./.:0,0:0:.:0,0,0	./.:0,0:0:.:0,0,0	./.:0,0:0:.:0,0,0	./.:0,0:0:.:0,0,0	./.:0,0:0:.:0,0,0	./.:0,0:0:.:0,0,0	./.:0,0:0:.:0,0,0	./.:0,0:0:.:0,0,0	./.:1,0:1:.:0,0,0	./.:0,0:0:.:0,0,0	./.:0,0:0:.:0,0,0	./.:0,0:0:.:0,0,0	./.:0,0:0:.:0,0,0	0/0:50,0:50:99:0,102,1325	./.:0,0:0:.:0,0,0	./.:0,0:0:.:0,0,0
Pf3D7_01_v3	249229	.	G	T	191.99	PASS	AC=2;AF=0.063;AN=32;DP=90;ExcessHet=0.0812;FS=0;InbreedingCoeff=0.376;MLEAC=5;MLEAF=0.156;MQ=60;QD=24;SOR=1.27;VQSLOD=6.82;culprit=FS	GT:AD:DP:GQ:PL	0/0:3,0:3:0:0,0,15	./.:0,0:0:.:0,0,0	./.:0,0:0:.:0,0,0	0/0:7,0:7:0:0,0,2	0/0:1,0:1:3:0,3,19	0/0:1,0:1:3:0,3,18	0/0:3,0:3:9:0,9,50	./.:0,0:0:.:0,0,0	./.:0,0:0:.:0,0,0	./.:0,0:0:.:0,0,0	./.:0,0:0:.:0,0,0	0/0:4,0:4:12:0,12,86	1/1:0,8:11:24:203,24,0	0/0:2,0:2:6:0,6,43	./.:0,0:0:.:0,0,0	0/0:2,0:2:3:0,3,45	0/0:1,0:1:3:0,3,24	0/0:3,0:3:6:0,6,90	./.:0,0:0:.:0,0,0	./.:0,0:0:.:0,0,0	0/0:2,0:2:6:0,6,47	0/0:2,0:2:6:0,6,40	0/0:1,0:1:3:0,3,18	./.:0,0:0:.:0,0,0	./.:0,0:0:.:0,0,0	0/0:45,0:45:99:0,120,1231	./.:0,0:0:.:0,0,0	./.:0,0:0:.:0,0,0
Pf3D7_01_v3	250552	.	A	T	71.74	PASS	AC=1;AF=0.022;AN=46;BaseQRankSum=-0.674;DP=229;ExcessHet=3.0103;FS=0;InbreedingCoeff=0.231;MLEAC=2;MLEAF=0.043;MQ=60;MQRankSum=0;QD=23.91;ReadPosRankSum=-0.319;SOR=0.446;VQSLOD=6.26;culprit=FS;GENE=cyclin-dependent kinases regulatory subunit%2C putative	GT:AD:DP:GQ:PGT:PID:PL:PS	0/0:8,0:8:0:.:.:0,0,103:.	0/0:7,0:7:0:.:.:0,0,102:.	0/0:24,0:24:13:.:.:0,13,528:.	0/0:14,0:14:22:.:.:0,22,313:.	0/0:3,0:3:0:.:.:0,0,21:.	0/0:9,0:9:24:.:.:0,24,360:.	0/0:10,0:10:10:.:.:0,10,232:.	./.:0,0:0:.:.:.:0,0,0:.	0|1:1,2:4:36:0|1:250544_A_T:81,0,36:250544	0/0:17,0:17:39:.:.:0,39,585:.	0/0:5,0:5:15:.:.:0,15,139:.	0/0:7,0:7:21:.:.:0,21,161:.	0/0:2,0:2:3:.:.:0,3,45:.	0/0:3,0:3:6:.:.:0,6,90:.	0/0:15,0:15:30:.:.:0,30,450:.	0/0:2,0:2:0:.:.:0,0,2:.	0/0:6,0:6:15:.:.:0,15,225:.	0/0:9,0:9:6:.:.:0,6,193:.	./.:0,0:0:.:.:.:0,0,0:.	./.:3,0:3:.:.:.:0,0,0:.	0/0:1,0:1:3:.:.:0,3,14:.	0/0:7,0:7:0:.:.:0,0,139:.	./.:0,0:0:.:.:.:0,0,0:.	./.:0,0:0:.:.:.:0,0,0:.	./.:0,0:0:.:.:.:0,0,0:.	0/0:67,0:67:99:.:.:0,118,1800:.	0/0:2,0:2:6:.:.:0,6,43:.	0/0:2,0:2:3:.:.:0,3,45:.
Pf3D7_01_v3	251519	.	T	A	10298.6	PASS	AC=42;AF=0.913;AN=46;DP=365;ExcessHet=0.0034;FS=0;InbreedingCoeff=0.6393;MLEAC=54;MLEAF=1;MQ=60;POSITIVE_TRAIN_SITE;QD=29.94;SOR=0.936;VQSLOD=8.99;culprit=DP;GENE=cyclin-dependent kinases regulatory subunit%2C putative	GT:AD:DP:GQ:PGT:PID:PL:PS	1/1:0,7:7:21:.:.:221,21,0:.	1/1:0,10:10:30:.:.:254,30,0:.	1/1:0,2:2:6:.:.:65,6,0:.	1/1:0,7:7:21:.:.:211,21,0:.	1/1:0,11:11:32:.:.:269,32,0:.	1/1:0,16:17:48:.:.:492,48,0:.	1/1:0,28:28:84:.:.:816,84,0:.	1/1:0,16:16:48:.:.:464,48,0:.	1/1:0,10:10:30:.:.:291,30,0:.	1/1:0,21:21:62:.:.:552,62,0:.	./.:1,0:1:.:.:.:0,0,0:.	1/1:0,10:10:30:.:.:307,30,0:.	1/1:0,4:4:12:.:.:133,12,0:.	1/1:0,8:8:24:.:.:205,24,0:.	1/1:0,18:18:54:.:.:503,54,0:.	1|1:0,15:15:45:1|1:251519_T_A:432,45,0:251519	1/1:0,8:8:24:.:.:232,24,0:.	1/1:0,5:5:15:.:.:146,15,0:.	./.:0,0:0:.:.:.:0,0,0:.	./.:1,0:1:.:.:.:0,0,0:.	1/1:0,11:11:32:.:.:292,32,0:.	1/1:0,8:9:24:.:.:224,24,0:.	1/1:0,10:10:30:.:.:321,30,0:.	./.:0,0:0:.:.:.:0,0,0:.	./.:0,0:0:.:.:.:0,0,0:.	1/1:0,119:119:99:.:.:3545,355,0:.	0/0:2,0:2:6:.:.:0,6,49:.	0/0:1,0:1:3:.:.:0,3,21:.
Pf3D7_01_v3	251826	.	T	A	71.39	PASS	AC=1;AF=0.025;AN=40;BaseQRankSum=-0.967;DP=210;ExcessHet=3.0103;FS=0;InbreedingCoeff=0.3499;MLEAC=2;MLEAF=0.05;MQ=60;MQRankSum=0;QD=23.8;ReadPosRankSum=-0.967;SOR=0.223;VQSLOD=6.55;culprit=FS;GENE=cyclin-dependent kinases regulatory subunit%2C putative	GT:AD:DP:GQ:PGT:PID:PL:PS	0/0:12,0:12:36:.:.:0,36,320:.	./.:0,0:0:.:.:.:0,0,0:.	0/0:2,0:2:6:.:.:0,6,46:.	0/0:7,0:7:21:.:.:0,21,184:.	0/0:4,0:4:12:.:.:0,12,99:.	0/0:9,0:9:0:.:.:0,0,101:.	0/0:12,0:12:27:.:.:0,27,405:.	0/0:8,0:8:24:.:.:0,24,193:.	0/0:6,0:6:18:.:.:0,18,148:.	0/0:13,0:13:0:.:.:0,0,277:.	0|1:1,2:3:36:0|1:251826_T_A:81,0,36:251826	0/0:11,0:11:0:.:.:0,0,197:.	./.:0,0:0:.:.:.:0,0,0:.	0/0:6,0:6:18:.:.:0,18,138:.	0/0:5,0:5:15:.:.:0,15,139:.	0/0:7,0:7:21:.:.:0,21,188:.	0/0:4,0:4:0:.:.:0,0,56:.	0/0:4,0:4:12:.:.:0,12,89:.	./.:0,0:0:.:.:.:0,0,0:.	./.:0,0:0:.:.:.:0,0,0:.	0/0:6,0:6:18:.:.:0,18,146:.	0/0:9,0:9:27:.:.:0,27,222:.	0/0:7,0:7:15:.:.:0,15,225:.	./.:0,0:0:.:.:.:0,0,0:.	./.:0,0:0:.:.:.:0,0,0:.	0/0:75,0:75:99:.:.:0,120,1800:.	./.:0,0:0:.:.:.:0,0,0:.	./.:0,0:0:.:.:.:0,0,0:.
Pf3D7_01_v3	251828	.	T	A	69.94	PASS	AC=1;AF=0.025;AN=40;BaseQRankSum=-0.967;DP=208;ExcessHet=3.0103;FS=0;InbreedingCoeff=0.4307;MLEAC=2;MLEAF=0.05;MQ=60;MQRankSum=0;QD=23.31;ReadPosRankSum=-0.967;SOR=0.223;VQSLOD=6.42;culprit=FS;GENE=cyclin-dependent kinases regulatory subunit%2C putative	GT:AD:DP:GQ:PGT:PID:PL:PS	0/0:12,0:12:36:.:.:0,36,320:.	./.:0,0:0:.:.:.:0,0,0:.	0/0:2,0:2:6:.:.:0,6,46:.	0/0:7,0:7:21:.:.:0,21,184:.	0/0:6,0:6:18:.:.:0,18,139:.	0/0:9,0:9:0:.:.:0,0,101:.	0/0:12,0:12:27:.:.:0,27,405:.	0/0:8,0:8:24:.:.:0,24,193:.	0/0:6,0:6:12:.:.:0,12,180:.	0/0:13,0:13:20:.:.:0,20,330:.	0|1:1,2:3:36:0|1:251826_T_A:81,0,36:251826	0/0:11,0:11:27:.:.:0,27,405:.	./.:0,0:0:.:.:.:0,0,0:.	0/0:4,0:4:12:.:.:0,12,103:.	0/0:3,0:3:9:.:.:0,9,81:.	0/0:7,0:7:21:.:.:0,21,188:.	0/0:4,0:4:9:.:.:0,9,135:.	0/0:4,0:4:12:.:.:0,12,89:.	./.:0,0:0:.:.:.:0,0,0:.	./.:0,0:0:.:.:.:0,0,0:.	0/0:6,0:6:18:.:.:0,18,146:.	0/0:9,0:9:27:.:.:0,27,222:.	0/0:7,0:7:15:.:.:0,15,225:.	./.:0,0:0:.:.:.:0,0,0:.	./.:0,0:0:.:.:.:0,0,0:.	0/0:75,0:75:99:.:.:0,120,1800:.	./.:0,0:0:.:.:.:0,0,0:.	./.:0,0:0:.:.:.:0,0,0:.
Pf3D7_01_v3	254517	.	G	A	103.93	PASS	AC=2;AF=0.037;AN=54;DP=463;ExcessHet=0.0428;FS=0;InbreedingCoeff=0.3301;MLEAC=2;MLEAF=0.037;MQ=60;QD=34.64;SOR=1.179;VQSLOD=6.8;culprit=DP;GENE=3'-5' exonuclease%2C putative	GT:AD:DP:GQ:PGT:PID:PL:PS	0/0:7,0:7:21:.:.:0,21,168:.	0/0:16,0:16:3:.:.:0,3,310:.	0/0:10,0:10:30:.:.:0,30,254:.	0/0:15,0:15:30:.:.:0,30,323:.	0/0:7,0:7:21:.:.:0,21,161:.	0/0:3,0:3:9:.:.:0,9,74:.	0/0:26,0:26:14:.:.:0,14,503:.	0/0:21,0:21:16:.:.:0,16,410:.	0/0:27,0:27:0:.:.:0,0,429:.	0/0:14,0:14:0:.:.:0,0,172:.	0/0:1,0:1:3:.:.:0,3,14:.	0/0:17,0:17:35:.:.:0,35,381:.	0/0:22,0:22:25:.:.:0,25,444:.	0/0:7,0:7:0:.:.:0,0,125:.	0/0:23,0:23:43:.:.:0,43,521:.	0/0:11,0:11:12:.:.:0,12,221:.	0/0:1,0:1:3:.:.:0,3,16:.	0/0:14,0:14:0:.:.:0,0,171:.	0/0:16,0:16:26:.:.:0,26,332:.	0/0:15,0:15:15:.:.:0,15,286:.	0/0:59,0:59:57:.:.:0,57,1252:.	0/0:2,0:2:6:.:.:0,6,46:.	0/0:7,0:7:21:.:.:0,21,190:.	./.:0,0:0:.:.:.:0,0,0:.	./.:0,0:0:.:.:.:0,0,0:.	0/0:78,0:78:99:.:.:0,120,1800:.	0/0:25,0:25:18:.:.:0,18,458:.	0/0:16,0:16:0:.:.:0,0,272:.
Pf3D7_01_v3	254520	.	G	C	103.64	PASS	AC=2;AF=0.037;AN=54;DP=463;ExcessHet=0.0445;FS=0;InbreedingCoeff=0.3565;MLEAC=2;MLEAF=0.037;MQ=60;QD=34.55;SOR=1.179;VQSLOD=6.73;culprit=DP;GENE=3'-5' exonuclease%2C putative	GT:AD:DP:GQ:PGT:PID:PL:PS	0/0:7,0:7:21:.:.:0,21,168:.	0/0:15,0:15:20:.:.:0,20,329:.	0/0:10,0:10:24:.:.:0,24,360:.	0/0:15,0:15:42:.:.:0,42,630:.	0/0:7,0:7:21:.:.:0,21,161:.	0/0:3,0:3:9:.:.:0,9,74:.	0/0:24,0:24:10:.:.:0,10,443:.	0/0:19,0:19:20:.:.:0,20,351:.	0/0:27,0:27:18:.:.:0,18,515:.	0/0:16,0:16:0:.:.:0,0,193:.	0/0:1,0:1:3:.:.:0,3,14:.	0/0:17,0:17:42:.:.:0,42,630:.	0/0:22,0:22:50:.:.:0,50,497:.	0/0:7,0:7:0:.:.:0,0,131:.	0/0:21,0:21:42:.:.:0,42,486:.	0/0:13,0:13:33:.:.:0,33,495:.	0/0:1,0:1:3:.:.:0,3,16:.	0/0:14,0:14:0:.:.:0,0,148:.	0/0:17,0:17:24:.:.:0,24,325:.	0/0:16,0:16:0:.:.:0,0,260:.	0/0:59,0:59:22:.:.:0,22,1179:.	0/0:2,0:2:6:.:.:0,6,46:.	0/0:7,0:7:21:.:.:0,21,190:.	./.:0,0:0:.:.:.:0,0,0:.	./.:0,0:0:.:.:.:0,0,0:.	0/0:78,0:78:99:.:.:0,120,1800:.	0/0:27,0:27:0:.:.:0,0,439:.	0/0:15,0:15:39:.:.:0,39,585:.
Pf3D7_01_v3	254885	.	A	T	97.46	PASS	AC=1;AF=0.05;AN=20;BaseQRankSum=-0.674;DP=85;ExcessHet=3.0103;FS=0;InbreedingCoeff=0.2936;MLEAC=3;MLEAF=0.15;MQ=60;MQRankSum=0;QD=24.36;ReadPosRankSum=-1.15;SOR=0.916;VQSLOD=7.74;culprit=FS;GENE=3'-5' exonuclease%2C putative	GT:AD:DP:GQ:PGT:PID:PL:PS	./.:0,0:0:.:.:.:0,0,0:.	0/0:3,0:3:6:.:.:0,6,90:.	0|1:1,3:4:33:0|1:254885_A_T:97,0,33:254885	0/0:1,0:1:3:.:.:0,3,15:.	0/0:1,0:1:3:.:.:0,3,14:.	./.:0,0:0:.:.:.:0,0,0:.	./.:3,0:3:.:.:.:0,0,0:.	./.:0,0:0:.:.:.:0,0,0:.	./.:0,0:0:.:.:.:0,0,0:.	./.:0,0:0:.:.:.:0,0,0:.	./.:0,0:0:.:.:.:0,0,0:.	./.:0,0:0:.:.:.:0,0,0:.	./.:0,0:0:.:.:.:0,0,0:.	./.:0,0:0:.:.:.:0,0,0:.	0/0:7,0:7:9:.:.:0,9,135:.	./.:0,0:0:.:.:.:0,0,0:.	./.:0,0:0:.:.:.:0,0,0:.	./.:0,0:0:.:.:.:0,0,0:.	0/0:4,0:4:6:.:.:0,6,90:.	0/0:5,0:5:0:.:.:0,0,73:.	0/0:4,0:4:0:.:.:0,0,8:.	./.:6,0:6:.:.:.:0,0,0:.	./.:0,0:0:.:.:.:0,0,0:.	./.:0,0:0:.:.:.:0,0,0:.	./.:0,0:0:.:.:.:0,0,0:.	0/0:44,0:44:99:.:.:0,100,1075:.	0/0:3,0:3:3:.:.:0,3,45:.	./.:0,0:0:.:.:.:0,0,0:.
Pf3D7_01_v3	254889	.	T	C	98.12	PASS	AC=1;AF=0.056;AN=18;BaseQRankSum=-0.674;DP=62;ExcessHet=3.0103;FS=0;InbreedingCoeff=0.2994;MLEAC=3;MLEAF=0.167;MQ=60;MQRankSum=0;QD=24.53;ReadPosRankSum=-1.15;SOR=0.916;VQSLOD=7.31;culprit=FS;GENE=3'-5' exonuclease%2C putative	GT:AD:DP:GQ:PGT:PID:PL:PS	./.:0,0:0:.:.:.:0,0,0:.	0/0:3,0:3:3:.:.:0,3,45:.	0|1:1,3:4:33:0|1:254885_A_T:97,0,33:254885	0/0:1,0:1:3:.:.:0,3,15:.	0/0:1,0:1:3:.:.:0,3,14:.	./.:0,0:0:.:.:.:0,0,0:.	0/0:1,0:1:3:.:.:0,3,15:.	./.:0,0:0:.:.:.:0,0,0:.	./.:0,0:0:.:.:.:0,0,0:.	./.:0,0:0:.:.:.:0,0,0:.	./.:0,0:0:.:.:.:0,0,0:.	./.:0,0:0:.:.:.:0,0,0:.	./.:0,0:0:.:.:.:0,0,0:.	./.:0,0:0:.:.:.:0,0,0:.	0/0:3,0:3:9:.:.:0,9,76:.	./.:0,0:0:.:.:.:0,0,0:.	./.:0,0:0:.:.:.:0,0,0:.	./.:0,0:0:.:.:.:0,0,0:.	0/0:3,0:3:0:.:.:0,0,25:.	0/0:2,0:2:6:.:.:0,6,49:.	./.:0,0:0:.:.:.:0,0,0:.	./.:0,0:0:.:.:.:0,0,0:.	./.:0,0:0:.:.:.:0,0,0:.	./.:0,0:0:.:.:.:0,0,0:.	./.:0,0:0:.:.:.:0,0,0:.	0/0:44,0:44:99:.:.:0,100,1075:.	./.:0,0:0:.:.:.:0,0,0:.	./.:0,0:0:.:.:.:0,0,0:.
Pf3D7_01_v3	254902	.	C	A	84.38	PASS	AC=3;AF=0.375;AN=8;BaseQRankSum=0;DP=52;ExcessHet=1.549;FS=0;InbreedingCoeff=0.3106;MLEAC=10;MLEAF=1;MQ=60;MQRankSum=0;QD=29.15;ReadPosRankSum=0.967;SOR=1.179;VQSLOD=8.51;culprit=FS;GENE=3'-5' exonuclease%2C putative	GT:AD:DP:GQ:PL	./.:0,0:0:.:0,0,0	./.:0,0:0:.:0,0,0	./.:0,0:0:.:0,0,0	./.:0,0:0:.:0,0,0	./.:0,0:0:.:0,0,0	./.:0,0:0:.:0,0,0	./.:0,0:0:.:0,0,0	./.:0,0:0:.:0,0,0	./.:0,0:0:.:0,0,0	./.:0,0:0:.:0,0,0	./.:0,0:0:.:0,0,0	./.:0,0:0:.:0,0,0	./.:0,0:0:.:0,0,0	./.:0,0:0:.:0,0,0	0/1:2,1:3:15:15,0,80	./.:0,0:0:.:0,0,0	./.:0,0:0:.:0,0,0	./.:0,0:0:.:0,0,0	1/1:0,2:2:6:49,6,0	0/0:3,0:3:0:0,0,21	./.:0,0:0:.:0,0,0	./.:0,0:0:.:0,0,0	./.:0,0:0:.:0,0,0	./.:0,0:0:.:0,0,0	./.:0,0:0:.:0,0,0	0/0:44,0:44:99:0,100,1075	./.:0,0:0:.:0,0,0	./.:0,0:0:.:0,0,0
Pf3D7_01_v3	255747	.	G	C	5020.41	PASS	AC=28;AF=1;AN=28;DP=199;ExcessHet=3.0103;FS=0;InbreedingCoeff=0.4889;MLEAC=50;MLEAF=1;MQ=60;POSITIVE_TRAIN_SITE;QD=27.43;SOR=0.831;VQSLOD=8.77;culprit=FS	GT:AD:DP:GQ:PL	1/1:0,17:17:51:465,51,0	1/1:0,9:9:27:226,27,0	./.:0,0:0:.:0,0,0	1/1:0,2:2:6:57,6,0	./.:3,0:3:.:0,0,0	1/1:0,4:4:12:104,12,0	./.:1,0:1:.:0,0,0	1/1:0,2:2:6:37,6,0	./.:0,0:0:.:0,0,0	1/1:0,3:3:9:81,9,0	1/1:0,8:8:24:207,24,0	./.:0,0:0:.:0,0,0	./.:1,0:1:.:0,0,0	1/1:0,2:2:6:59,6,0	1/1:0,13:13:39:320,39,0	./.:2,0:2:.:0,0,0	./.:1,0:1:.:0,0,0	./.:0,0:0:.:0,0,0	1/1:0,8:8:24:211,24,0	./.:1,0:1:.:0,0,0	1/1:0,16:16:48:390,48,0	1/1:0,4:4:12:103,12,0	1/1:0,6:6:17:130,17,0	./.:0,0:0:.:0,0,0	./.:0,0:0:.:0,0,0	1/1:0,89:90:99:2338,264,0	./.:0,0:0:.:0,0,0	./.:0,0:0:.:0,0,0
Pf3D7_01_v3	257411	.	T	A	91.64	PASS	AC=2;AF=0.034;AN=58;DP=1375;ExcessHet=0.0383;FS=0;InbreedingCoeff=0.7171;MLEAC=1;MLEAF=0.017;MQ=57.04;QD=30.55;SOR=1.179;VQSLOD=6.95;culprit=FS;GENE=conserved protein%2C unknown function	GT:AD:DP:GQ:PGT:PID:PL:PS	0/0:48,0:48:99:.:.:0,99,1223:.	0/0:69,0:69:99:.:.:0,102,1300:.	0/0:127,0:127:99:.:.:0,118,1800:.	0/0:62,0:62:99:.:.:0,120,1800:.	0/0:52,0:52:99:.:.:0,116,1542:.	0/0:45,0:45:99:.:.:0,102,1165:.	0/0:41,0:41:99:.:.:0,118,1088:.	0/0:54,0:54:99:.:.:0,111,1328:.	0/0:53,0:53:99:.:.:0,101,1237:.	0/0:98,0:98:99:.:.:0,116,1800:.	0/0:68,0:68:99:.:.:0,120,1800:.	0/0:1,0:1:3:.:.:0,3,27:.	0/0:67,0:67:99:.:.:0,110,1481:.	0/0:19,0:19:54:.:.:0,54,810:.	0/0:50,0:50:99:.:.:0,100,1321:.	0/0:23,0:23:66:.:.:0,66,577:.	0/0:51,0:51:99:.:.:0,115,1352:.	0/0:49,0:49:99:.:.:0,120,1800:.	0/0:39,0:39:99:.:.:0,112,933:.	0/0:103,0:103:99:.:.:0,120,1800:.	0/0:12,0:12:36:.:.:0,36,313:.	0/0:97,0:97:99:.:.:0,120,1800:.	0/0:43,0:43:99:.:.:0,112,918:.	./.:0,0:0:.:.:.:0,0,0:.	0/0:22,0:22:63:.:.:0,63,506:.	0/0:45,0:45:99:.:.:0,109,1535:.	0/0:10,0:10:30:.:.:0,30,251:.	1|1:0,3:3:9:1|1:257411_T_A:115,9,0:257411
Pf3D7_01_v3	257415	.	A	C	91.92	PASS	AC=2;AF=0.034;AN=58;DP=1375;ExcessHet=0.0397;FS=0;InbreedingCoeff=0.6339;MLEAC=1;MLEAF=0.017;MQ=57.04;QD=30.64;SOR=1.179;VQSLOD=6.23;culprit=FS;GENE=conserved protein%2C unknown function	GT:AD:DP:GQ:PGT:PID:PL:PS	0/0:48,0:48:99:.:.:0,99,1223:.	0/0:69,0:69:99:.:.:0,102,1300:.	0/0:127,0:127:99:.:.:0,118,1800:.	0/0:62,0:62:99:.:.:0,120,1800:.	0/0:52,0:52:99:.:.:0,116,1542:.	0/0:45,0:45:99:.:.:0,102,1165:.	0/0:41,0:41:99:.:.:0,118,1088:.	0/0:54,0:54:99:.:.:0,111,1328:.	0/0:53,0:53:99:.:.:0,101,1237:.	0/0:98,0:98:99:.:.:0,116,1800:.	0/0:68,0:68:99:.:.:0,120,1800:.	0/0:1,0:1:3:.:.:0,3,27:.	0/0:67,0:67:99:.:.:0,110,1481:.	0/0:16,0:16:48:.:.:0,48,405:.	0/0:50,0:50:99:.:.:0,100,1321:.	0/0:24,0:24:72:.:.:0,72,616:.	0/0:51,0:51:99:.:.:0,115,1352:.	0/0:49,0:49:99:.:.:0,120,1800:.	0/0:39,0:39:99:.:.:0,112,933:.	0/0:105,0:105:99:.:.:0,120,1800:.	0/0:12,0:12:36:.:.:0,36,313:.	0/0:97,0:97:99:.:.:0,120,1800:.	0/0:43,0:43:99:.:.:0,112,918:.	./.:0,0:0:.:.:.:0,0,0:.	0/0:22,0:22:63:.:.:0,63,506:.	0/0:45,0:45:99:.:.:0,109,1535:.	0/0:10,0:10:30:.:.:0,30,251:.	1|1:0,3:3:9:1|1:257411_T_A:115,9,0:257411
Pf3D7_01_v3	259210	.	G	A	37.04	PASS	AC=2;AF=0.071;AN=28;DP=85;ExcessHet=0.0877;FS=0;InbreedingCoeff=0.3993;MLEAC=2;MLEAF=0.071;MQ=60;QD=33.52;SOR=1.609;VQSLOD=7.57;culprit=FS	GT:AD:DP:GQ:PGT:PID:PL:PS	0/0:1,0:1:3:.:.:0,3,18:.	0/0:4,0:4:9:.:.:0,9,135:.	0/0:5,0:5:15:.:.:0,15,122:.	./.:0,0:0:.:.:.:0,0,0:.	./.:0,0:0:.:.:.:0,0,0:.	./.:3,0:3:.:.:.:0,0,0:.	./.:0,0:0:.:.:.:0,0,0:.	1|1:0,1:1:3:1|1:259210_G_A:45,3,0:259210	./.:0,0:0:.:.:.:0,0,0:.	0/0:4,0:4:12:.:.:0,12,92:.	0/0:4,0:4:12:.:.:0,12,83:.	0/0:1,0:1:3:.:.:0,3,15:.	0/0:2,0:2:3:.:.:0,3,45:.	0/0:4,0:4:12:.:.:0,12,103:.	0/0:3,0:3:3:.:.:0,3,45:.	./.:0,0:0:.:.:.:0,0,0:.	./.:0,0:0:.:.:.:0,0,0:.	0/0:4,0:4:0:.:.:0,0,25:.	0/0:2,0:2:6:.:.:0,6,33:.	./.:0,0:0:.:.:.:0,0,0:.	./.:0,0:0:.:.:.:0,0,0:.	0/0:7,0:7:18:.:.:0,18,270:.	./.:0,0:0:.:.:.:0,0,0:.	./.:0,0:0:.:.:.:0,0,0:.	./.:0,0:0:.:.:.:0,0,0:.	0/0:40,0:40:99:.:.:0,106,1221:.	./.:0,0:0:.:.:.:0,0,0:.	./.:0,0:0:.:.:.:0,0,0:.
Pf3D7_01_v3	261092	.	A	G	3937.4	PASS	AC=24;AF=1;AN=24;DP=152;ExcessHet=3.0103;FS=0;InbreedingCoeff=0.4452;MLEAC=47;MLEAF=1;MQ=60;POSITIVE_TRAIN_SITE;QD=27.73;SOR=0.693;VQSLOD=8.67;culprit=FS;GENE=V-type proton ATPase subunit C%2C putative	GT:AD:DP:GQ:PGT:PID:PL:PS	1/1:0,9:9:27:.:.:236,27,0:.	./.:0,0:0:.:.:.:0,0,0:.	./.:0,0:0:.:.:.:0,0,0:.	./.:1,0:1:.:.:.:0,0,0:.	1/1:0,3:3:9:.:.:77,9,0:.	./.:2,0:2:.:.:.:0,0,0:.	1/1:0,6:6:17:.:.:125,17,0:.	./.:0,0:0:.:.:.:0,0,0:.	1/1:0,3:3:9:.:.:81,9,0:.	./.:2,0:2:.:.:.:0,0,0:.	./.:0,0:0:.:.:.:0,0,0:.	1/1:0,2:2:6:.:.:59,6,0:.	./.:0,0:0:.:.:.:0,0,0:.	1/1:0,2:2:6:.:.:55,6,0:.	./.:0,0:0:.:.:.:0,0,0:.	1/1:0,2:2:6:.:.:54,6,0:.	./.:0,0:0:.:.:.:0,0,0:.	1/1:0,13:13:39:.:.:330,39,0:.	1/1:0,2:2:6:.:.:49,6,0:.	./.:0,0:0:.:.:.:0,0,0:.	./.:1,0:1:.:.:.:0,0,0:.	1/1:0,2:2:6:.:.:49,6,0:.	./.:0,0:0:.:.:.:0,0,0:.	./.:0,0:0:.:.:.:0,0,0:.	1|1:0,8:8:23:1|1:261087_A_C:195,23,0:261087	1/1:0,90:90:99:.:.:2376,268,0:.	./.:0,0:0:.:.:.:0,0,0:.	./.:0,0:0:.:.:.:0,0,0:.
Pf3D7_01_v3	265941	.	C	T	1960.12	PASS	AC=12;AF=1;AN=12;DP=78;ExcessHet=3.0103;FS=0;InbreedingCoeff=0.385;MLEAC=33;MLEAF=1;MQ=60;POSITIVE_TRAIN_SITE;QD=28;SOR=0.898;VQSLOD=10.55;culprit=FS;GENE=calcium-transporting ATPase	GT:AD:DP:GQ:PL	1/1:0,2:2:6:34,6,0	./.:0,0:0:.:0,0,0	./.:0,0:0:.:0,0,0	./.:0,0:0:.:0,0,0	./.:0,0:0:.:0,0,0	./.:0,0:0:.:0,0,0	./.:0,0:0:.:0,0,0	./.:0,0:0:.:0,0,0	./.:0,0:0:.:0,0,0	1/1:0,2:2:6:49,6,0	./.:1,0:1:.:0,0,0	./.:0,0:0:.:0,0,0	./.:0,0:0:.:0,0,0	./.:1,0:1:.:0,0,0	1/1:0,1:1:3:25,3,0	1/1:0,5:5:15:131,15,0	./.:0,0:0:.:0,0,0	./.:0,0:0:.:0,0,0	1/1:0,2:2:6:49,6,0	./.:0,0:0:.:0,0,0	./.:1,0:1:.:0,0,0	./.:1,0:1:.:0,0,0	./.:0,0:0:.:0,0,0	./.:0,0:0:.:0,0,0	./.:1,0:1:.:0,0,0	1/1:0,59:61:99:1535,171,0	./.:0,0:0:.:0,0,0	./.:0,0:0:.:0,0,0
Pf3D7_01_v3	266341	.	T	A	70.11	PASS	AC=2;AF=0.043;AN=46;DP=269;ExcessHet=0.0485;FS=0;InbreedingCoeff=0.519;MLEAC=1;MLEAF=0.022;MQ=60;QD=31.15;SOR=0.693;VQSLOD=7.43;culprit=FS;GENE=calcium-transporting ATPase	GT:AD:DP:GQ:PGT:PID:PL:PS	0/0:5,0:5:15:.:.:0,15,111:.	0/0:12,0:12:17:.:.:0,17,305:.	0/0:12,0:12:33:.:.:0,33,495:.	0/0:14,0:14:39:.:.:0,39,585:.	0/0:15,0:15:42:.:.:0,42,630:.	0/0:2,0:2:3:.:.:0,3,45:.	0/0:12,0:12:36:.:.:0,36,302:.	0/0:4,0:4:12:.:.:0,12,97:.	0/0:9,0:9:27:.:.:0,27,248:.	0/0:44,0:44:95:.:.:0,95,1120:.	0/0:16,0:16:27:.:.:0,27,412:.	0/0:10,0:10:30:.:.:0,30,259:.	0/0:8,0:8:24:.:.:0,24,196:.	1|1:0,2:2:6:1|1:266341_T_A:88,6,0:266341	0/0:9,0:9:3:.:.:0,3,202:.	0/0:4,0:4:12:.:.:0,12,106:.	./.:0,0:0:.:.:.:0,0,0:.	0/0:1,0:1:3:.:.:0,3,13:.	0/0:3,0:3:9:.:.:0,9,71:.	0/0:10,0:10:8:.:.:0,8,208:.	./.:0,0:0:.:.:.:0,0,0:.	0/0:8,0:8:24:.:.:0,24,219:.	0/0:14,0:14:21:.:.:0,21,378:.	./.:0,0:0:.:.:.:0,0,0:.	0/0:2,0:2:6:.:.:0,6,43:.	0/0:53,0:53:99:.:.:0,117,1575:.	./.:0,0:0:.:.:.:0,0,0:.	./.:0,0:0:.:.:.:0,0,0:.
Pf3D7_01_v3	266347	.	A	C	70.66	PASS	AC=2;AF=0.045;AN=44;DP=255;ExcessHet=0.0533;FS=0;InbreedingCoeff=0.5214;MLEAC=2;MLEAF=0.045;MQ=60;QD=29.32;SOR=0.693;VQSLOD=7.38;culprit=FS;GENE=calcium-transporting ATPase	GT:AD:DP:GQ:PGT:PID:PL:PS	0/0:5,0:5:15:.:.:0,15,111:.	0/0:12,0:12:8:.:.:0,8,283:.	0/0:10,0:10:30:.:.:0,30,243:.	0/0:14,0:14:36:.:.:0,36,540:.	0/0:16,0:16:45:.:.:0,45,675:.	0/0:1,0:1:3:.:.:0,3,25:.	0/0:12,0:12:36:.:.:0,36,309:.	0/0:2,0:2:6:.:.:0,6,39:.	0/0:9,0:9:27:.:.:0,27,205:.	0/0:38,0:38:99:.:.:0,102,1058:.	0/0:13,0:13:33:.:.:0,33,495:.	0/0:10,0:10:30:.:.:0,30,259:.	0/0:8,0:8:24:.:.:0,24,196:.	1|1:0,2:2:6:1|1:266341_T_A:88,6,0:266341	0/0:9,0:9:24:.:.:0,24,360:.	0/0:4,0:4:0:.:.:0,0,81:.	./.:0,0:0:.:.:.:0,0,0:.	./.:0,0:0:.:.:.:0,0,0:.	0/0:3,0:3:9:.:.:0,9,71:.	0/0:9,0:9:27:.:.:0,27,225:.	./.:0,0:0:.:.:.:0,0,0:.	0/0:8,0:8:24:.:.:0,24,193:.	0/0:15,0:15:42:.:.:0,42,630:.	./.:0,0:0:.:.:.:0,0,0:.	0/0:2,0:2:6:.:.:0,6,43:.	0/0:53,0:53:99:.:.:0,117,1575:.	./.:0,0:0:.:.:.:0,0,0:.	./.:0,0:0:.:.:.:0,0,0:.
Pf3D7_01_v3	266349	.	G	A	70.12	PASS	AC=2;AF=0.045;AN=44;DP=252;ExcessHet=0.0508;FS=0;InbreedingCoeff=0.5654;MLEAC=1;MLEAF=0.023;MQ=60;QD=30.49;SOR=0.693;VQSLOD=7.15;culprit=FS;GENE=calcium-transporting ATPase	GT:AD:DP:GQ:PGT:PID:PL:PS	0/0:5,0:5:15:.:.:0,15,111:.	0/0:11,0:11:33:.:.:0,33,271:.	0/0:10,0:10:30:.:.:0,30,243:.	0/0:14,0:14:36:.:.:0,36,540:.	0/0:16,0:16:45:.:.:0,45,675:.	0/0:1,0:1:3:.:.:0,3,25:.	0/0:12,0:12:36:.:.:0,36,309:.	0/0:2,0:2:6:.:.:0,6,39:.	0/0:9,0:9:27:.:.:0,27,205:.	0/0:38,0:38:99:.:.:0,102,1058:.	0/0:13,0:13:17:.:.:0,17,270:.	0/0:10,0:10:30:.:.:0,30,259:.	0/0:8,0:8:24:.:.:0,24,196:.	1|1:0,2:2:6:1|1:266341_T_A:88,6,0:266341	0/0:9,0:9:24:.:.:0,24,360:.	0/0:4,0:4:12:.:.:0,12,81:.	./.:0,0:0:.:.:.:0,0,0:.	./.:0,0:0:.:.:.:0,0,0:.	0/0:3,0:3:9:.:.:0,9,71:.	0/0:9,0:9:27:.:.:0,27,225:.	./.:0,0:0:.:.:.:0,0,0:.	0/0:8,0:8:24:.:.:0,24,193:.	0/0:13,0:13:39:.:.:0,39,340:.	./.:0,0:0:.:.:.:0,0,0:.	0/0:2,0:2:6:.:.:0,6,43:.	0/0:53,0:53:99:.:.:0,117,1575:.	./.:0,0:0:.:.:.:0,0,0:.	./.:0,0:0:.:.:.:0,0,0:.
Pf3D7_01_v3	269190	.	A	C	1954.05	PASS	AC=8;AF=1;AN=8;BaseQRankSum=1.77;DP=82;ExcessHet=3.0103;FS=0;InbreedingCoeff=0.3847;MLEAC=28;MLEAF=1;MQ=60;MQRankSum=0;POSITIVE_TRAIN_SITE;QD=27.52;ReadPosRankSum=-1.68;SOR=0.234;VQSLOD=9.86;culprit=FS	GT:AD:DP:GQ:PL	1/1:0,2:2:6:49,6,0	1/1:0,5:5:15:138,15,0	./.:0,0:0:.:0,0,0	./.:1,0:1:.:0,0,0	./.:0,0:0:.:0,0,0	./.:0,0:0:.:0,0,0	./.:0,0:0:.:0,0,0	./.:0,0:0:.:0,0,0	1/1:0,2:2:6:34,6,0	./.:1,0:1:.:0,0,0	./.:0,0:0:.:0,0,0	./.:0,0:0:.:0,0,0	./.:0,0:0:.:0,0,0	./.:0,0:0:.:0,0,0	./.:0,0:0:.:0,0,0	./.:0,0:0:.:0,0,0	./.:1,0:1:.:0,0,0	./.:0,0:0:.:0,0,0	./.:0,0:0:.:0,0,0	./.:0,0:0:.:0,0,0	./.:1,0:1:.:0,0,0	./.:0,0:0:.:0,0,0	./.:0,0:0:.:0,0,0	./.:0,0:0:.:0,0,0	./.:0,0:0:.:0,0,0	1/1:1,61:65:99:1629,175,0	./.:0,0:0:.:0,0,0	./.:0,0:0:.:0,0,0
Pf3D7_01_v3	269366	.	T	A	244.71	PASS	AC=2;AF=1;AN=2;DP=19;ExcessHet=3.0103;FS=0;InbreedingCoeff=0.3546;MLEAC=12;MLEAF=1;MQ=49.51;QD=30.59;SOR=0.914;VQSLOD=8.61;culprit=FS	GT:AD:DP:GQ:PL	./.:0,0:0:.:0,0,0	./.:0,0:0:.:0,0,0	./.:0,0:0:.:0,0,0	./.:0,0:0:.:0,0,0	./.:0,0:0:.:0,0,0	./.:0,0:0:.:0,0,0	./.:0,0:0:.:0,0,0	./.:0,0:0:.:0,0,0	./.:0,0:0:.:0,0,0	./.:0,0:0:.:0,0,0	./.:0,0:0:.:0,0,0	./.:0,0:0:.:0,0,0	./.:0,0:0:.:0,0,0	./.:0,0:0:.:0,0,0	./.:0,0:0:.:0,0,0	./.:0,0:0:.:0,0,0	./.:0,0:0:.:0,0,0	./.:0,0:0:.:0,0,0	./.:0,0:0:.:0,0,0	./.:0,0:0:.:0,0,0	./.:0,0:0:.:0,0,0	./.:0,0:0:.:0,0,0	./.:0,0:0:.:0,0,0	./.:0,0:0:.:0,0,0	./.:0,0:0:.:0,0,0	1/1:0,8:18:24:211,24,0	./.:0,0:0:.:0,0,0	./.:0,0:0:.:0,0,0
Pf3D7_01_v3	271165	.	T	C	1643.53	PASS	AC=2;AF=1;AN=2;DP=72;ExcessHet=3.0103;FS=0;InbreedingCoeff=0.3548;MLEAC=12;MLEAF=1;MQ=60;POSITIVE_TRAIN_SITE;QD=24.17;SOR=0.88;VQSLOD=9.27;culprit=FS	GT:AD:DP:GQ:PL	./.:0,0:0:.:0,0,0	./.:0,0:0:.:0,0,0	./.:0,0:0:.:0,0,0	./.:0,0:0:.:0,0,0	./.:0,0:0:.:0,0,0	./.:0,0:0:.:0,0,0	./.:0,0:0:.:0,0,0	./.:0,0:0:.:0,0,0	./.:0,0:0:.:0,0,0	./.:0,0:0:.:0,0,0	./.:0,0:0:.:0,0,0	./.:0,0:0:.:0,0,0	./.:0,0:0:.:0,0,0	./.:0,0:0:.:0,0,0	./.:0,0:0:.:0,0,0	./.:0,0:0:.:0,0,0	./.:0,0:0:.:0,0,0	./.:0,0:0:.:0,0,0	./.:0,0:0:.:0,0,0	./.:0,0:0:.:0,0,0	./.:0,0:0:.:0,0,0	./.:0,0:0:.:0,0,0	./.:0,0:0:.:0,0,0	./.:0,0:0:.:0,0,0	./.:0,0:0:.:0,0,0	1/1:0,68:68:99:1609,198,0	./.:0,0:0:.:0,0,0	./.:0,0:0:.:0,0,0
Pf3D7_01_v3	271756	.	T	C	821.83	PASS	AC=2;AF=0.5;AN=4;DP=38;ExcessHet=0.7918;FS=0;InbreedingCoeff=0.3555;MLEAC=11;MLEAF=1;MQ=60;QD=24.9;SOR=0.984;VQSLOD=7.14;culprit=FS	GT:AD:DP:GQ:PL	./.:0,0:0:.:0,0,0	./.:0,0:0:.:0,0,0	./.:0,0:0:.:0,0,0	./.:0,0:0:.:0,0,0	./.:0,0:0:.:0,0,0	./.:0,0:0:.:0,0,0	./.:0,0:0:.:0,0,0	./.:0,0:0:.:0,0,0	./.:0,0:0:.:0,0,0	./.:0,0:0:.:0,0,0	./.:0,0:0:.:0,0,0	./.:0,0:0:.:0,0,0	./.:0,0:0:.:0,0,0	./.:0,0:0:.:0,0,0	./.:0,0:0:.:0,0,0	./.:0,0:0:.:0,0,0	./.:0,0:0:.:0,0,0	./.:0,0:0:.:0,0,0	./.:0,0:0:.:0,0,0	./.:0,0:0:.:0,0,0	./.:0,0:0:.:0,0,0	./.:0,0:0:.:0,0,0	./.:0,0:0:.:0,0,0	./.:0,0:0:.:0,0,0	./.:0,0:0:.:0,0,0	1/1:0,33:37:96:793,96,0	./.:0,0:0:.:0,0,0	./.:0,0:0:.:0,0,0
Pf3D7_01_v3	274550	.	C	A	10128.3	PASS	AC=48;AF=1;AN=48;DP=372;ExcessHet=3.0103;FS=0;InbreedingCoeff=0.5725;MLEAC=56;MLEAF=1;MQ=60;POSITIVE_TRAIN_SITE;QD=28.45;SOR=0.893;VQSLOD=8.89;culprit=DP;GENE=conserved Plasmodium protein%2C unknown function	GT:AD:DP:GQ:PGT:PID:PL:PS	1/1:0,9:9:27:.:.:275,27,0:.	1/1:0,6:6:18:.:.:142,18,0:.	1/1:0,3:3:9:.:.:86,9,0:.	1/1:0,38:38:99:.:.:966,111,0:.	1/1:0,11:11:32:.:.:230,32,0:.	1/1:0,8:8:24:.:.:233,24,0:.	1/1:0,4:4:12:.:.:123,12,0:.	1/1:0,8:8:24:.:.:222,24,0:.	1/1:0,10:11:30:.:.:279,30,0:.	1/1:0,4:4:12:.:.:104,12,0:.	1/1:0,3:3:9:.:.:73,9,0:.	1/1:0,17:17:51:.:.:472,51,0:.	1/1:0,4:4:12:.:.:121,12,0:.	1/1:0,11:11:33:.:.:286,33,0:.	1/1:0,25:25:75:.:.:678,75,0:.	1|1:0,23:23:68:1|1:274550_C_A:606,68,0:274550	1/1:0,5:5:15:.:.:135,15,0:.	1/1:0,11:11:33:.:.:308,33,0:.	1|1:0,16:16:47:1|1:274550_C_A:455,47,0:274550	1|1:0,16:16:47:1|1:274549_A_C:452,47,0:274549	1/1:0,9:9:27:.:.:242,27,0:.	1/1:0,19:21:55:.:.:490,55,0:.	./.:0,0:0:.:.:.:0,0,0:.	./.:0,0:0:.:.:.:0,0,0:.	./.:0,0:0:.:.:.:0,0,0:.	1/1:0,88:88:99:.:.:2503,260,0:.	./.:1,0:1:.:.:.:0,0,0:.	./.:0,0:0:.:.:.:0,0,0:.
Pf3D7_01_v3	275206	.	C	G	10174.6	PASS	AC=48;AF=1;AN=48;BaseQRankSum=1.73;DP=436;ExcessHet=3.0103;FS=0;InbreedingCoeff=0.5598;MLEAC=58;MLEAF=1;MQ=60;MQRankSum=0;POSITIVE_TRAIN_SITE;QD=24.28;ReadPosRankSum=1.43;SOR=0.235;VQSLOD=8.07;culprit=DP;GENE=conserved Plasmodium protein%2C unknown function	GT:AD:DP:GQ:PL	1/1:0,4:4:12:114,12,0	1/1:0,18:18:52:410,52,0	./.:1,0:1:.:0,0,0	1/1:0,39:39:99:861,112,0	1/1:0,20:20:57:401,57,0	1/1:0,17:17:50:392,50,0	1/1:0,8:8:24:205,24,0	1/1:0,18:18:54:457,54,0	1/1:0,9:9:26:206,26,0	1/1:0,4:4:12:88,12,0	1/1:0,41:41:99:952,120,0	1/1:0,23:23:67:601,67,0	1/1:0,3:3:9:77,9,0	1/1:0,6:6:17:123,17,0	1/1:0,17:17:49:372,49,0	1/1:0,7:7:21:170,21,0	1/1:0,15:15:44:361,44,0	1/1:0,12:12:35:283,35,0	1/1:0,16:16:48:416,48,0	1/1:0,11:11:32:263,32,0	1/1:0,13:13:38:290,38,0	1/1:0,17:17:49:362,49,0	./.:1,0:1:.:0,0,0	./.:0,0:0:.:0,0,0	1/1:0,3:3:9:55,9,0	1/1:1,95:96:99:2266,270,0	./.:2,0:2:.:0,0,0	1/1:0,2:2:6:38,6,0
Pf3D7_01_v3	276845	.	G	A	19351.1	PASS	AC=58;AF=1;AN=58;DP=715;ExcessHet=3.0103;FS=0;InbreedingCoeff=0.4911;MLEAC=60;MLEAF=1;MQ=59.97;POSITIVE_TRAIN_SITE;QD=28.46;SOR=0.83;VQSLOD=8.99;culprit=FS;GENE=conserved Plasmodium protein%2C unknown function	GT:AD:DP:GQ:PL	1/1:0,18:19:54:530,54,0	1/1:0,13:13:39:374,39,0	1/1:0,17:17:50:441,50,0	1/1:0,40:40:99:1064,119,0	1/1:0,16:16:48:445,48,0	1/1:0,24:24:72:657,72,0	1/1:0,32:34:96:898,96,0	1/1:0,47:47:99:1356,141,0	1/1:0,10:10:30:286,30,0	1/1:0,15:15:45:401,45,0	1/1:0,25:26:74:660,74,0	1/1:0,45:45:99:1330,134,0	1/1:0,26:26:78:765,78,0	1/1:0,10:10:30:240,30,0	1/1:0,22:22:66:590,66,0	1/1:0,20:20:60:512,60,0	1/1:0,23:23:69:620,69,0	1/1:0,26:26:78:673,78,0	1/1:0,23:23:69:606,69,0	1/1:0,25:26:75:676,75,0	1/1:0,39:39:99:1138,117,0	1/1:0,27:27:81:739,81,0	1/1:0,11:11:33:299,33,0	./.:0,0:0:.:0,0,0	1/1:0,3:3:9:73,9,0	1/1:0,88:89:99:2605,263,0	1/1:0,2:2:6:66,6,0	1/1:0,17:17:51:449,51,0
Pf3D7_01_v3	277709	.	C	T	8500.8	PASS	AC=52;AF=0.963;AN=54;DP=315;ExcessHet=0.0412;FS=0;InbreedingCoeff=0.5356;MLEAC=57;MLEAF=1;MQ=60;POSITIVE_TRAIN_SITE;QD=27.78;SOR=0.788;VQSLOD=8.95;culprit=FS;GENE=conserved Plasmodium protein%2C unknown function	GT:AD:DP:GQ:PGT:PID:PL:PS	1/1:0,9:9:26:.:.:212,26,0:.	1/1:0,3:3:9:.:.:65,9,0:.	1/1:0,11:11:33:.:.:291,33,0:.	1/1:0,21:21:63:.:.:565,63,0:.	1/1:0,14:14:42:.:.:383,42,0:.	1|1:0,10:10:30:1|1:277709_C_T:282,30,0:277709	1/1:0,23:23:68:.:.:618,68,0:.	1/1:0,15:15:44:.:.:348,44,0:.	1/1:0,6:6:18:.:.:153,18,0:.	1/1:0,6:6:18:.:.:162,18,0:.	1/1:0,3:3:9:.:.:65,9,0:.	1|1:0,19:19:57:1|1:277688_T_A:567,57,0:277688	1/1:0,2:2:6:.:.:42,6,0:.	1/1:0,7:7:21:.:.:204,21,0:.	1/1:0,9:9:27:.:.:284,27,0:.	1/1:0,9:9:27:.:.:255,27,0:.	1/1:0,9:9:27:.:.:226,27,0:.	1/1:0,9:9:27:.:.:267,27,0:.	1/1:0,2:2:6:.:.:49,6,0:.	1/1:0,3:3:9:.:.:74,9,0:.	1/1:0,14:14:42:.:.:361,42,0:.	1/1:0,7:7:20:.:.:146,20,0:.	1/1:0,4:4:12:.:.:84,12,0:.	./.:0,0:0:.:.:.:0,0,0:.	./.:1,0:1:.:.:.:0,0,0:.	1/1:0,83:83:99:.:.:2197,244,0:.	./.:0,0:0:.:.:.:0,0,0:.	0/0:1,0:1:3:.:.:0,3,18:.
Pf3D7_01_v3	278565	.	A	T	50.53	PASS	AC=2;AF=0.2;AN=10;DP=38;ExcessHet=0.2482;FS=0;InbreedingCoeff=0.384;MLEAC=5;MLEAF=0.5;MQ=60;QD=25.26;SOR=0.693;VQSLOD=7.91;culprit=FS	GT:AD:DP:GQ:PL	./.:0,0:0:.:0,0,0	./.:0,0:0:.:0,0,0	./.:0,0:0:.:0,0,0	./.:0,0:0:.:0,0,0	./.:0,0:0:.:0,0,0	./.:0,0:0:.:0,0,0	./.:0,0:0:.:0,0,0	./.:0,0:0:.:0,0,0	./.:0,0:0:.:0,0,0	./.:0,0:0:.:0,0,0	1/1:0,2:2:6:49,6,0	./.:0,0:0:.:0,0,0	./.:0,0:0:.:0,0,0	./.:0,0:0:.:0,0,0	./.:0,0:0:.:0,0,0	./.:0,0:0:.:0,0,0	./.:0,0:0:.:0,0,0	0/0:3,0:3:6:0,6,90	./.:0,0:0:.:0,0,0	./.:0,0:0:.:0,0,0	./.:0,0:0:.:0,0,0	./.:0,0:0:.:0,0,0	./.:0,0:0:.:0,0,0	./.:0,0:0:.:0,0,0	./.:0,0:0:.:0,0,0	0/0:29,0:29:75:0,75,1125	0/0:1,0:1:3:0,3,16	0/0:3,0:3:9:0,9,91
Pf3D7_01_v3	279451	.	A	G	70.43	PASS	AC=2;AF=0.037;AN=54;DP=312;ExcessHet=0.0412;FS=0;InbreedingCoeff=0.5155;MLEAC=1;MLEAF=0.019;MQ=60;QD=22.93;SOR=0.693;VQSLOD=6.35;culprit=FS;GENE=conserved Plasmodium protein%2C unknown function	GT:AD:DP:GQ:PGT:PID:PL:PS	0/0:22,0:22:48:.:.:0,48,574:.	0/0:8,0:8:24:.:.:0,24,179:.	0/0:19,0:19:57:.:.:0,57,511:.	0/0:24,0:24:72:.:.:0,72,669:.	0/0:24,0:24:72:.:.:0,72,633:.	0/0:13,0:13:39:.:.:0,39,312:.	0/0:5,0:5:9:.:.:0,9,135:.	0/0:7,0:7:21:.:.:0,21,172:.	0/0:19,0:19:51:.:.:0,51,765:.	0/0:4,0:4:12:.:.:0,12,93:.	0/0:4,0:4:9:.:.:0,9,135:.	0/0:1,0:1:3:.:.:0,3,16:.	0/0:10,0:10:27:.:.:0,27,405:.	./.:0,0:0:.:.:.:0,0,0:.	0/0:3,0:3:9:.:.:0,9,71:.	./.:0,0:0:.:.:.:0,0,0:.	0/0:26,0:26:78:.:.:0,78,689:.	0/0:7,0:7:21:.:.:0,21,162:.	0/0:11,0:11:33:.:.:0,33,248:.	0/0:2,0:2:6:.:.:0,6,39:.	0/0:2,0:2:6:.:.:0,6,29:.	0/0:6,0:6:18:.:.:0,18,151:.	0/0:8,0:8:21:.:.:0,21,315:.	0/0:2,0:2:6:.:.:0,6,41:.	0/0:15,0:15:45:.:.:0,45,392:.	0/0:54,0:54:99:.:.:0,100,1202:.	1|1:0,2:2:6:1|1:279451_A_G:90,6,0:279451	0/0:2,0:2:6:.:.:0,6,40:.
Pf3D7_01_v3	280237	.	C	T	1372.16	PASS	AC=4;AF=1;AN=4;DP=43;ExcessHet=3.0103;FS=0;InbreedingCoeff=0.3621;MLEAC=17;MLEAF=1;MQ=60;POSITIVE_TRAIN_SITE;QD=33.47;SOR=0.892;VQSLOD=10.46;culprit=FS	GT:AD:DP:GQ:PL	./.:0,0:0:.:0,0,0	./.:0,0:0:.:0,0,0	./.:0,0:0:.:0,0,0	./.:1,0:1:.:0,0,0	./.:0,0:0:.:0,0,0	./.:0,0:0:.:0,0,0	./.:0,0:0:.:0,0,0	./.:0,0:0:.:0,0,0	./.:0,0:0:.:0,0,0	./.:0,0:0:.:0,0,0	./.:0,0:0:.:0,0,0	./.:0,0:0:.:0,0,0	./.:0,0:0:.:0,0,0	./.:0,0:0:.:0,0,0	./.:0,0:0:.:0,0,0	./.:0,0:0:.:0,0,0	./.:0,0:0:.:0,0,0	./.:0,0:0:.:0,0,0	./.:0,0:0:.:0,0,0	./.:0,0:0:.:0,0,0	./.:0,0:0:.:0,0,0	./.:0,0:0:.:0,0,0	1/1:0,2:2:6:49,6,0	./.:0,0:0:.:0,0,0	./.:0,0:0:.:0,0,0	1/1:0,39:40:99:1269,117,0	./.:0,0:0:.:0,0,0	./.:0,0:0:.:0,0,0
Pf3D7_01_v3	281299	.	C	T	73.6	PASS	AC=2;AF=0.125;AN=16;BaseQRankSum=-0.674;DP=136;ExcessHet=0.3218;FS=0;InbreedingCoeff=0.3134;MLEAC=5;MLEAF=0.313;MQ=60;MQRankSum=0;QD=31.61;ReadPosRankSum=1.15;SOR=0.941;VQSLOD=8.89;culprit=FS;GENE=small ribosomal subunit assembling AARP2 protein	GT:AD:DP:GQ:PL	./.:2,0:2:.:0,0,0	./.:14,0:14:.:0,0,0	./.:0,0:0:.:0,0,0	./.:4,0:4:.:0,0,0	0/0:1,0:4:3:0,3,10	0/0:11,0:11:0:0,0,147	./.:0,0:0:.:0,0,0	./.:13,0:13:.:0,0,0	./.:0,0:0:.:0,0,0	0/0:15,0:15:0:0,0,19	./.:1,0:1:.:0,0,0	./.:0,0:0:.:0,0,0	./.:1,0:1:.:0,0,0	./.:1,0:1:.:0,0,0	./.:0,0:0:.:0,0,0	0/0:3,0:3:0:0,0,24	1/1:0,2:2:6:47,6,0	./.:3,0:3:.:0,0,0	./.:0,0:0:.:0,0,0	./.:0,0:0:.:0,0,0	./.:0,0:0:.:0,0,0	./.:2,0:2:.:0,0,0	./.:4,0:4:.:0,0,0	0/0:1,0:1:3:0,3,16	./.:0,0:0:.:0,0,0	0/0:40,0:40:99:0,99,1244	./.:3,0:3:.:0,0,0	0/0:3,0:3:0:0,0,19
Pf3D7_01_v3	283144	.	C	G	7322.43	PASS	AC=28;AF=1;AN=28;DP=453;ExcessHet=3.0103;FS=0;InbreedingCoeff=0.5345;MLEAC=51;MLEAF=1;MQ=59.72;POSITIVE_TRAIN_SITE;QD=28.6;SOR=1.229;VQSLOD=8.08;culprit=DP;GENE=small ribosomal subunit assembling AARP2 protein	GT:AD:DP:GQ:PGT:PID:PL:PS	./.:32,0:32:.:.:.:0,0,0:.	1|1:0,9:9:27:1|1:283144_C_G:317,27,0:283144	1/1:0,5:5:15:.:.:138,15,0:.	1/1:0,17:17:51:.:.:442,51,0:.	1/1:0,22:22:66:.:.:554,66,0:.	1/1:0,35:35:99:.:.:922,105,0:.	./.:17,0:17:.:.:.:0,0,0:.	./.:70,0:70:.:.:.:0,0,0:.	1/1:0,35:35:99:.:.:887,104,0:.	./.:17,0:17:.:.:.:0,0,0:.	./.:0,0:0:.:.:.:0,0,0:.	./.:1,0:1:.:.:.:0,0,0:.	./.:3,0:3:.:.:.:0,0,0:.	./.:4,0:4:.:.:.:0,0,0:.	1|1:0,7:7:20:1|1:283144_C_G:207,20,0:283144	./.:3,0:3:.:.:.:0,0,0:.	./.:9,0:9:.:.:.:0,0,0:.	1|1:0,9:9:27:1|1:283144_C_G:274,27,0:283144	./.:10,0:10:.:.:.:0,0,0:.	1|1:0,24:24:72:1|1:283144_C_G:723,72,0:283144	./.:13,0:13:.:.:.:0,0,0:.	1|1:0,15:15:45:1|1:283144_C_G:505,45,0:283144	1|1:0,4:4:12:1|1:283144_C_G:88,12,0:283144	./.:3,0:3:.:.:.:0,0,0:.	1|1:0,31:31:92:1|1:283119_A_G:803,92,0:283119	1/1:0,39:39:99:.:.:1050,116,0:.	./.:2,0:2:.:.:.:0,0,0:.	1/1:0,4:4:12:.:.:106,12,0:.
Pf3D7_01_v3	283399	.	G	A	11590.7	PASS	AC=36;AF=1;AN=36;DP=373;ExcessHet=3.0103;FS=0;InbreedingCoeff=0.546;MLEAC=54;MLEAF=1;MQ=60;POSITIVE_TRAIN_SITE;QD=31.72;SOR=1.73;VQSLOD=6.07;culprit=DP;GENE=small ribosomal subunit assembling AARP2 protein	GT:AD:DP:GQ:PGT:PID:PL:PS	1|1:0,23:24:69:1|1:283399_G_A:1024,69,0:283399	./.:11,0:11:.:.:.:0,0,0:.	./.:12,0:12:.:.:.:0,0,0:.	./.:19,0:19:.:.:.:0,0,0:.	./.:19,0:19:.:.:.:0,0,0:.	1|1:0,29:29:87:1|1:283399_G_A:1280,87,0:283399	1|1:0,8:8:24:1|1:283399_G_A:347,24,0:283399	1/1:0,16:16:48:.:.:686,48,0:.	1|1:0,24:24:72:1|1:283399_G_A:1019,72,0:283399	1|1:0,11:11:33:1|1:283399_G_A:495,33,0:283399	1|1:0,2:2:6:1|1:283399_G_A:90,6,0:283399	./.:14,0:14:.:.:.:0,0,0:.	1|1:0,4:4:12:1|1:283399_G_A:180,12,0:283399	./.:0,0:0:.:.:.:0,0,0:.	./.:13,0:13:.:.:.:0,0,0:.	1|1:0,6:6:18:1|1:283399_G_A:270,18,0:283399	1|1:0,13:13:39:1|1:283399_G_A:531,39,0:283399	1|1:0,12:12:36:1|1:283399_G_A:500,36,0:283399	1|1:0,7:7:21:1|1:283399_G_A:315,21,0:283399	1|1:0,20:20:60:1|1:283399_G_A:844,60,0:283399	1|1:0,11:11:33:1|1:283399_G_A:482,33,0:283399	1|1:0,18:18:54:1|1:283399_G_A:810,54,0:283399	./.:3,0:3:.:.:.:0,0,0:.	./.:3,0:3:.:.:.:0,0,0:.	1|1:0,12:13:36:1|1:283399_G_A:522,36,0:283399	1|1:0,43:43:99:1|1:283399_G_A:1780,128,0:283399	./.:4,0:4:.:.:.:0,0,0:.	./.:4,0:4:.:.:.:0,0,0:.
Pf3D7_01_v3	285471	.	G	A	80.76	PASS	AC=2;AF=0.063;AN=32;DP=134;ExcessHet=0.0812;FS=0;InbreedingCoeff=0.3341;MLEAC=3;MLEAF=0.094;MQ=60;QD=30.57;SOR=0.061;VQSLOD=8.26;culprit=FS	GT:AD:DP:GQ:PGT:PID:PL:PS	./.:0,0:0:.:.:.:0,0,0:.	./.:0,0:0:.:.:.:0,0,0:.	./.:0,0:0:.:.:.:0,0,0:.	0/0:14,0:14:17:.:.:0,17,258:.	0/0:3,0:3:0:.:.:0,0,19:.	0/0:1,0:1:3:.:.:0,3,26:.	0/0:13,0:13:12:.:.:0,12,180:.	0/0:5,0:5:15:.:.:0,15,120:.	1|1:0,2:2:6:1|1:285471_G_A:90,6,0:285471	./.:0,0:0:.:.:.:0,0,0:.	0|0:3,0:3:9:0|1:285471_G_A:0,9,114:285471	./.:0,0:0:.:.:.:0,0,0:.	0/0:3,0:3:6:.:.:0,6,90:.	./.:0,0:0:.:.:.:0,0,0:.	0/0:2,0:2:6:.:.:0,6,46:.	./.:0,0:0:.:.:.:0,0,0:.	0/0:5,0:5:3:.:.:0,3,45:.	0/0:5,0:5:0:.:.:0,0,32:.	0/0:2,0:2:3:.:.:0,3,45:.	0/0:1,0:1:3:.:.:0,3,14:.	0/0:5,0:5:15:.:.:0,15,117:.	0/0:14,0:14:0:.:.:0,0,237:.	./.:0,0:0:.:.:.:0,0,0:.	./.:0,0:0:.:.:.:0,0,0:.	./.:0,0:0:.:.:.:0,0,0:.	0/0:55,0:55:0:.:.:0,0,1017:.	./.:0,0:0:.:.:.:0,0,0:.	./.:0,0:0:.:.:.:0,0,0:.
Pf3D7_01_v3	285473	.	A	T	138.73	PASS	AC=1;AF=0.038;AN=26;BaseQRankSum=-1.282;DP=140;ExcessHet=3.0103;FS=0;InbreedingCoeff=0.3192;MLEAC=3;MLEAF=0.115;MQ=60;MQRankSum=0;QD=27.75;ReadPosRankSum=-1.282;SOR=0.693;VQSLOD=8.45;culprit=FS	GT:AD:DP:GQ:PGT:PID:PL:PS	./.:0,0:0:.:.:.:0,0,0:.	./.:0,0:0:.:.:.:0,0,0:.	./.:0,0:0:.:.:.:0,0,0:.	0/0:13,0:13:12:.:.:0,12,180:.	0/0:3,0:3:3:.:.:0,3,45:.	0/0:1,0:1:3:.:.:0,3,26:.	0/0:13,0:13:6:.:.:0,6,90:.	0/0:5,0:5:15:.:.:0,15,120:.	./.:2,0:2:.:.:.:0,0,0:.	./.:0,0:0:.:.:.:0,0,0:.	0/0:11,0:11:3:.:.:0,3,45:.	./.:0,0:0:.:.:.:0,0,0:.	0/0:3,0:3:6:.:.:0,6,90:.	./.:0,0:0:.:.:.:0,0,0:.	0/0:2,0:2:6:.:.:0,6,46:.	./.:0,0:0:.:.:.:0,0,0:.	0|1:1,4:5:30:0|1:285472_G_A:143,0,30:285472	0/0:5,0:5:0:.:.:0,0,32:.	./.:0,0:0:.:.:.:0,0,0:.	./.:0,0:0:.:.:.:0,0,0:.	0/0:5,0:5:3:.:.:0,3,45:.	0/0:13,0:13:27:.:.:0,27,405:.	./.:0,0:0:.:.:.:0,0,0:.	./.:0,0:0:.:.:.:0,0,0:.	./.:0,0:0:.:.:.:0,0,0:.	0/0:59,0:59:99:.:.:0,120,1800:.	./.:0,0:0:.:.:.:0,0,0:.	./.:0,0:0:.:.:.:0,0,0:.
Pf3D7_01_v3	286924	.	C	A	98.96	PASS	AC=2;AF=0.167;AN=12;DP=82;ExcessHet=0.202;FS=0;InbreedingCoeff=0.4051;MLEAC=5;MLEAF=0.417;MQ=60;QD=32.99;SOR=1.179;VQSLOD=8.79;culprit=FS	GT:AD:DP:GQ:PGT:PID:PL:PS	./.:0,0:0:.:.:.:0,0,0:.	./.:0,0:0:.:.:.:0,0,0:.	./.:0,0:0:.:.:.:0,0,0:.	./.:0,0:0:.:.:.:0,0,0:.	1|1:0,3:3:9:1|1:286924_C_A:101,9,0:286924	./.:0,0:0:.:.:.:0,0,0:.	./.:0,0:0:.:.:.:0,0,0:.	./.:0,0:0:.:.:.:0,0,0:.	./.:0,0:0:.:.:.:0,0,0:.	./.:0,0:0:.:.:.:0,0,0:.	0/0:6,0:6:9:.:.:0,9,135:.	./.:0,0:0:.:.:.:0,0,0:.	0/0:2,0:2:6:.:.:0,6,39:.	./.:0,0:0:.:.:.:0,0,0:.	./.:0,0:0:.:.:.:0,0,0:.	./.:0,0:0:.:.:.:0,0,0:.	./.:0,0:0:.:.:.:0,0,0:.	./.:0,0:0:.:.:.:0,0,0:.	./.:0,0:0:.:.:.:0,0,0:.	0/0:4,0:4:12:.:.:0,12,87:.	./.:0,0:0:.:.:.:0,0,0:.	./.:0,0:0:.:.:.:0,0,0:.	0/0:1,0:1:3:.:.:0,3,15:.	./.:0,0:0:.:.:.:0,0,0:.	./.:0,0:0:.:.:.:0,0,0:.	0/0:66,0:66:99:.:.:0,109,1800:.	./.:0,0:0:.:.:.:0,0,0:.	./.:0,0:0:.:.:.:0,0,0:.
Pf3D7_01_v3	287510	.	C	T	1779.39	PASS	AC=4;AF=1;AN=4;DP=60;ExcessHet=3.0103;FS=0;InbreedingCoeff=0.3678;MLEAC=18;MLEAF=1;MQ=60;POSITIVE_TRAIN_SITE;QD=30.16;SOR=1.034;VQSLOD=10.48;culprit=FS;GENE=ras-related protein Rab-5C	GT:AD:DP:GQ:PL	./.:0,0:0:.:0,0,0	./.:0,0:0:.:0,0,0	./.:0,0:0:.:0,0,0	./.:0,0:0:.:0,0,0	./.:0,0:0:.:0,0,0	./.:0,0:0:.:0,0,0	./.:0,0:0:.:0,0,0	./.:0,0:0:.:0,0,0	./.:1,0:1:.:0,0,0	./.:0,0:0:.:0,0,0	./.:0,0:0:.:0,0,0	./.:0,0:0:.:0,0,0	./.:0,0:0:.:0,0,0	1/1:0,3:3:9:86,9,0	./.:0,0:0:.:0,0,0	./.:0,0:0:.:0,0,0	./.:0,0:0:.:0,0,0	./.:0,0:0:.:0,0,0	./.:0,0:0:.:0,0,0	./.:0,0:0:.:0,0,0	./.:0,0:0:.:0,0,0	./.:0,0:0:.:0,0,0	./.:0,0:0:.:0,0,0	./.:0,0:0:.:0,0,0	./.:0,0:0:.:0,0,0	1/1:0,56:56:99:1635,167,0	./.:0,0:0:.:0,0,0	./.:0,0:0:.:0,0,0
Pf3D7_01_v3	289096	.	A	G	2335.53	PASS	AC=2;AF=1;AN=2;DP=91;ExcessHet=3.0103;FS=0;InbreedingCoeff=0.3548;MLEAC=12;MLEAF=1;MQ=60;POSITIVE_TRAIN_SITE;QD=26.85;SOR=0.739;VQSLOD=10.06;culprit=FS	GT:AD:DP:GQ:PL	./.:0,0:0:.:0,0,0	./.:0,0:0:.:0,0,0	./.:0,0:0:.:0,0,0	./.:0,0:0:.:0,0,0	./.:0,0:0:.:0,0,0	./.:0,0:0:.:0,0,0	./.:0,0:0:.:0,0,0	./.:0,0:0:.:0,0,0	./.:0,0:0:.:0,0,0	./.:0,0:0:.:0,0,0	./.:0,0:0:.:0,0,0	./.:0,0:0:.:0,0,0	./.:0,0:0:.:0,0,0	./.:0,0:0:.:0,0,0	./.:0,0:0:.:0,0,0	./.:0,0:0:.:0,0,0	./.:0,0:0:.:0,0,0	./.:0,0:0:.:0,0,0	./.:0,0:0:.:0,0,0	./.:0,0:0:.:0,0,0	./.:0,0:0:.:0,0,0	./.:0,0:0:.:0,0,0	./.:0,0:0:.:0,0,0	./.:0,0:0:.:0,0,0	./.:0,0:0:.:0,0,0	1/1:0,87:88:99:2301,259,0	./.:0,0:0:.:0,0,0	./.:0,0:0:.:0,0,0
Pf3D7_01_v3	291400	.	C	T	121772	PASS	AC=56;AF=0.933;AN=60;BaseQRankSum=1.86;DP=4433;ExcessHet=0.0019;FS=0;InbreedingCoeff=0.9682;MLEAC=56;MLEAF=0.933;MQ=60;MQRankSum=0;POSITIVE_TRAIN_SITE;QD=28.78;ReadPosRankSum=-0.977;SOR=0.289;VQSLOD=7.09;culprit=FS;GENE=2-C-methyl-D-erythritol 4-phosphate cytidylyltransferase%2C putative	GT:AD:DP:GQ:PL	1/1:0,164:165:99:4761,490,0	1/1:0,140:141:99:3949,418,0	1/1:0,134:134:99:3783,400,0	1/1:0,262:263:99:7496,784,0	1/1:1,239:243:99:6517,706,0	1/1:0,110:110:99:3112,328,0	1/1:0,75:75:99:2032,224,0	1/1:0,248:248:99:7254,740,0	1/1:0,185:188:99:5362,554,0	1/1:0,256:261:99:7090,763,0	1/1:0,403:408:99:12556,1202,0	1/1:0,83:83:99:2301,246,0	1/1:0,118:119:99:3336,352,0	1/1:0,112:113:99:2899,329,0	1/1:0,176:177:99:4944,526,0	1/1:0,159:161:99:4473,474,0	1/1:0,187:189:99:5488,560,0	1/1:0,167:168:99:5051,500,0	1/1:0,88:88:99:2585,263,0	1/1:0,74:76:99:1969,220,0	1/1:0,208:208:99:5937,622,0	1/1:0,244:246:99:7328,729,0	1/1:0,181:181:99:4951,539,0	1/1:0,4:4:12:105,12,0	1/1:0,44:44:99:1195,131,0	1/1:0,89:89:99:2654,266,0	0/0:4,0:4:12:0,12,106	0/0:55,0:55:99:0,120,1800
Pf3D7_01_v3	291556	.	G	A	836.67	PASS	AC=2;AF=0.034;AN=58;DP=2148;ExcessHet=0.0412;FS=0;InbreedingCoeff=0.1196;MLEAC=3;MLEAF=0.052;MQ=60;QD=30.85;SOR=1.402;VQSLOD=6.11;culprit=FS;GENE=2-C-methyl-D-erythritol 4-phosphate cytidylyltransferase%2C putative	GT:AD:DP:GQ:PGT:PID:PL:PS	0/0:127,0:127:0:.:.:0,0,948:.	0/0:62,0:62:99:.:.:0,120,1800:.	0/0:66,0:66:99:.:.:0,120,1800:.	0/0:51,0:51:99:.:.:0,120,1800:.	0/0:76,0:76:0:.:.:0,0,1052:.	0/0:43,0:43:99:.:.:0,104,1306:.	0/0:63,0:63:0:.:.:0,0,416:.	0/0:60,0:60:99:.:.:0,107,1279:.	0/0:188,0:188:0:.:.:0,0,1244:.	0/0:136,0:136:0:.:.:0,0,1864:.	0/0:148,0:148:99:.:.:0,120,1800:.	0/0:36,0:36:90:.:.:0,90,1134:.	0/0:97,0:97:0:.:.:0,0,1151:.	0/0:50,0:50:0:.:.:0,0,34:.	0/0:48,0:48:99:.:.:0,103,1330:.	0/0:47,0:47:99:.:.:0,114,1710:.	0/0:88,0:88:99:.:.:0,120,1800:.	0/0:47,0:47:99:.:.:0,107,1555:.	0/0:43,0:43:99:.:.:0,101,1249:.	0/0:66,0:66:0:.:.:0,0,609:.	0/0:110,0:110:0:.:.:0,0,1269:.	0/0:186,0:186:0:.:.:0,0,960:.	0/0:68,0:68:99:.:.:0,120,1800:.	./.:6,0:6:.:.:.:0,0,0:.	0/0:48,0:48:0:.:.:0,0,100:.	0/0:86,0:86:0:.:.:0,0,854:.	0/0:9,0:9:21:.:.:0,21,315:.	1|1:0,20:20:61:1|1:291547_G_A:856,61,0:291547
Pf3D7_01_v3	292570	.	T	A	59.22	PASS	AC=2;AF=0.5;AN=4;DP=40;ExcessHet=0.7918;FS=0;InbreedingCoeff=0.3644;MLEAC=6;MLEAF=1;MQ=60;QD=29.61;SOR=0.693;VQSLOD=8.75;culprit=FS;GENE=2-C-methyl-D-erythritol 4-phosphate cytidylyltransferase%2C putative	GT:AD:DP:GQ:PL	1/1:0,2:2:6:49,6,0	./.:0,0:0:.:0,0,0	./.:0,0:0:.:0,0,0	./.:0,0:0:.:0,0,0	./.:0,0:0:.:0,0,0	./.:0,0:0:.:0,0,0	./.:0,0:0:.:0,0,0	./.:0,0:0:.:0,0,0	./.:0,0:0:.:0,0,0	./.:0,0:0:.:0,0,0	./.:0,0:0:.:0,0,0	./.:0,0:0:.:0,0,0	./.:0,0:0:.:0,0,0	./.:0,0:0:.:0,0,0	./.:0,0:0:.:0,0,0	./.:0,0:0:.:0,0,0	./.:0,0:0:.:0,0,0	./.:0,0:0:.:0,0,0	./.:0,0:0:.:0,0,0	./.:0,0:0:.:0,0,0	./.:0,0:0:.:0,0,0	./.:0,0:0:.:0,0,0	./.:0,0:0:.:0,0,0	./.:0,0:0:.:0,0,0	./.:0,0:0:.:0,0,0	0/0:38,0:38:99:0,99,1485	./.:0,0:0:.:0,0,0	./.:0,0:0:.:0,0,0
Pf3D7_01_v3	293353	.	T	C	1375.93	PASS	AC=6;AF=1;AN=6;DP=53;ExcessHet=3.0103;FS=0;InbreedingCoeff=0.3685;MLEAC=22;MLEAF=1;MQ=60;POSITIVE_TRAIN_SITE;QD=28.08;SOR=0.732;VQSLOD=10.44;culprit=FS	GT:AD:DP:GQ:PL	./.:0,0:0:.:0,0,0	./.:0,0:0:.:0,0,0	./.:0,0:0:.:0,0,0	./.:0,0:0:.:0,0,0	./.:0,0:0:.:0,0,0	./.:0,0:0:.:0,0,0	./.:0,0:0:.:0,0,0	./.:0,0:0:.:0,0,0	1/1:0,2:2:6:49,6,0	./.:0,0:0:.:0,0,0	./.:0,0:0:.:0,0,0	./.:0,0:0:.:0,0,0	./.:0,0:0:.:0,0,0	./.:0,0:0:.:0,0,0	1/1:0,2:2:6:49,6,0	./.:0,0:0:.:0,0,0	./.:0,0:0:.:0,0,0	./.:0,0:0:.:0,0,0	./.:0,0:0:.:0,0,0	./.:0,0:0:.:0,0,0	./.:0,0:0:.:0,0,0	./.:0,0:0:.:0,0,0	./.:0,0:0:.:0,0,0	./.:0,0:0:.:0,0,0	./.:0,0:0:.:0,0,0	1/1:0,45:47:99:1203,134,0	./.:2,0:2:.:0,0,0	./.:0,0:0:.:0,0,0
Pf3D7_01_v3	293511	.	T	C	56.96	PASS	AC=2;AF=0.333;AN=6;DP=63;ExcessHet=0.4576;FS=0;InbreedingCoeff=0.365;MLEAC=6;MLEAF=1;MQ=60;QD=28.48;SOR=0.693;VQSLOD=8.66;culprit=FS	GT:AD:DP:GQ:PL	./.:0,0:0:.:0,0,0	./.:0,0:0:.:0,0,0	./.:0,0:0:.:0,0,0	./.:0,0:0:.:0,0,0	./.:0,0:0:.:0,0,0	./.:0,0:0:.:0,0,0	./.:0,0:0:.:0,0,0	./.:0,0:0:.:0,0,0	./.:0,0:0:.:0,0,0	./.:0,0:0:.:0,0,0	./.:0,0:0:.:0,0,0	./.:0,0:0:.:0,0,0	./.:0,0:0:.:0,0,0	0/0:1,0:1:3:0,3,11	./.:0,0:0:.:0,0,0	1/1:0,2:2:6:49,6,0	./.:0,0:0:.:0,0,0	./.:0,0:0:.:0,0,0	./.:0,0:0:.:0,0,0	./.:0,0:0:.:0,0,0	./.:0,0:0:.:0,0,0	./.:0,0:0:.:0,0,0	./.:0,0:0:.:0,0,0	./.:0,0:0:.:0,0,0	./.:0,0:0:.:0,0,0	0/0:60,0:60:99:0,102,1800	./.:0,0:0:.:0,0,0	./.:0,0:0:.:0,0,0
Pf3D7_01_v3	294337	.	G	A	61.02	PASS	AC=2;AF=0.125;AN=16;DP=69;ExcessHet=0.1472;FS=0;InbreedingCoeff=0.3778;MLEAC=4;MLEAF=0.25;MQ=60;QD=30.51;SOR=0.693;VQSLOD=9.04;culprit=DP;GENE=centrin-1	GT:AD:DP:GQ:PGT:PID:PL:PS	./.:0,0:0:.:.:.:0,0,0:.	0/0:2,0:2:6:.:.:0,6,43:.	./.:0,0:0:.:.:.:0,0,0:.	./.:0,0:0:.:.:.:0,0,0:.	./.:0,0:0:.:.:.:0,0,0:.	./.:0,0:0:.:.:.:0,0,0:.	./.:0,0:0:.:.:.:0,0,0:.	./.:0,0:0:.:.:.:0,0,0:.	1|1:0,2:2:6:1|1:294337_G_A:64,6,0:294337	./.:0,0:0:.:.:.:0,0,0:.	./.:0,0:0:.:.:.:0,0,0:.	./.:0,0:0:.:.:.:0,0,0:.	./.:0,0:0:.:.:.:0,0,0:.	./.:0,0:0:.:.:.:0,0,0:.	0/0:1,0:1:3:.:.:0,3,27:.	./.:0,0:0:.:.:.:0,0,0:.	./.:0,0:0:.:.:.:0,0,0:.	0/0:1,0:1:3:.:.:0,3,14:.	./.:0,0:0:.:.:.:0,0,0:.	./.:0,0:0:.:.:.:0,0,0:.	./.:0,0:0:.:.:.:0,0,0:.	0/0:1,0:1:3:.:.:0,3,15:.	0/0:2,0:2:6:.:.:0,6,41:.	./.:0,0:0:.:.:.:0,0,0:.	0/0:2,0:2:6:.:.:0,6,33:.	0/0:58,0:58:99:.:.:0,109,1359:.	./.:0,0:0:.:.:.:0,0,0:.	./.:0,0:0:.:.:.:0,0,0:.
Pf3D7_01_v3	294338	.	T	C	61.02	PASS	AC=2;AF=0.125;AN=16;DP=69;ExcessHet=0.1472;FS=0;InbreedingCoeff=0.3778;MLEAC=4;MLEAF=0.25;MQ=60;QD=30.51;SOR=0.693;VQSLOD=8.28;culprit=FS;GENE=centrin-1	GT:AD:DP:GQ:PGT:PID:PL:PS	./.:0,0:0:.:.:.:0,0,0:.	0/0:2,0:2:6:.:.:0,6,43:.	./.:0,0:0:.:.:.:0,0,0:.	./.:0,0:0:.:.:.:0,0,0:.	./.:0,0:0:.:.:.:0,0,0:.	./.:0,0:0:.:.:.:0,0,0:.	./.:0,0:0:.:.:.:0,0,0:.	./.:0,0:0:.:.:.:0,0,0:.	1|1:0,2:2:6:1|1:294337_G_A:64,6,0:294337	./.:0,0:0:.:.:.:0,0,0:.	./.:0,0:0:.:.:.:0,0,0:.	./.:0,0:0:.:.:.:0,0,0:.	./.:0,0:0:.:.:.:0,0,0:.	./.:0,0:0:.:.:.:0,0,0:.	0/0:1,0:1:3:.:.:0,3,27:.	./.:0,0:0:.:.:.:0,0,0:.	./.:0,0:0:.:.:.:0,0,0:.	0/0:1,0:1:3:.:.:0,3,14:.	./.:0,0:0:.:.:.:0,0,0:.	./.:0,0:0:.:.:.:0,0,0:.	./.:0,0:0:.:.:.:0,0,0:.	0/0:1,0:1:3:.:.:0,3,15:.	0/0:2,0:2:6:.:.:0,6,41:.	./.:0,0:0:.:.:.:0,0,0:.	0/0:2,0:2:6:.:.:0,6,33:.	0/0:58,0:58:99:.:.:0,109,1359:.	./.:0,0:0:.:.:.:0,0,0:.	./.:0,0:0:.:.:.:0,0,0:.
Pf3D7_01_v3	295449	.	C	A	4517.02	PASS	AC=32;AF=0.941;AN=34;DP=197;ExcessHet=0.0663;FS=0;InbreedingCoeff=0.5621;MLEAC=50;MLEAF=1;MQ=60;POSITIVE_TRAIN_SITE;QD=28.59;SOR=0.824;VQSLOD=9.62;culprit=FS;GENE=conserved protein%2C unknown function	GT:AD:DP:GQ:PGT:PID:PL:PS	1/1:0,6:6:17:.:.:146,17,0:.	./.:0,0:0:.:.:.:0,0,0:.	./.:0,0:0:.:.:.:0,0,0:.	./.:4,0:4:.:.:.:0,0,0:.	./.:3,0:3:.:.:.:0,0,0:.	1/1:0,3:3:9:.:.:99,9,0:.	./.:0,0:0:.:.:.:0,0,0:.	1/1:0,9:9:27:.:.:227,27,0:.	1/1:0,6:6:18:.:.:150,18,0:.	1/1:0,12:12:35:.:.:287,35,0:.	1/1:0,19:19:55:.:.:439,55,0:.	1/1:0,2:2:6:.:.:59,6,0:.	./.:3,0:3:.:.:.:0,0,0:.	1|1:0,6:6:18:1|1:295449_C_A:192,18,0:295449	1/1:0,8:8:24:.:.:204,24,0:.	./.:2,0:2:.:.:.:0,0,0:.	./.:2,0:2:.:.:.:0,0,0:.	1/1:0,3:3:8:.:.:52,8,0:.	1/1:0,5:5:15:.:.:127,15,0:.	1/1:0,6:6:18:.:.:148,18,0:.	./.:4,0:4:.:.:.:0,0,0:.	1/1:0,2:2:6:.:.:49,6,0:.	1/1:0,13:13:39:.:.:356,39,0:.	./.:0,0:0:.:.:.:0,0,0:.	1|1:0,13:14:38:1|1:295449_C_A:399,38,0:295449	1/1:0,45:46:99:.:.:1313,134,0:.	./.:0,0:0:.:.:.:0,0,0:.	0/0:17,0:17:50:.:.:0,50,386:.
Pf3D7_01_v3	296323	.	A	T	37510.3	PASS	AC=54;AF=0.931;AN=58;BaseQRankSum=1.79;DP=1446;ExcessHet=0.0021;FS=0;InbreedingCoeff=0.8866;MLEAC=55;MLEAF=0.948;MQ=60;MQRankSum=0;POSITIVE_TRAIN_SITE;QD=27.85;ReadPosRankSum=1.46;SOR=0.544;VQSLOD=8.73;culprit=FS;GENE=conserved protein%2C unknown function	GT:AD:DP:GQ:PL	1/1:0,49:49:99:1400,147,0	1/1:0,28:28:84:768,84,0	1/1:0,42:42:99:1185,126,0	1/1:1,44:45:99:1264,124,0	1/1:1,62:63:99:1679,178,0	1/1:0,22:22:65:560,65,0	1/1:0,94:95:99:2665,281,0	1/1:0,65:65:99:1789,194,0	1/1:0,50:50:99:1416,150,0	1/1:0,86:86:99:2340,256,0	1/1:0,29:30:86:775,86,0	1/1:0,69:70:99:1948,205,0	1/1:0,37:37:99:1046,110,0	1/1:0,67:67:99:1751,197,0	1/1:0,48:48:99:1272,143,0	1/1:0,37:39:99:1046,123,0	1/1:0,27:27:80:706,80,0	1/1:0,55:55:99:1455,163,0	1/1:0,35:35:99:927,104,0	1/1:0,20:20:59:531,59,0	1/1:1,48:49:99:1307,137,0	1/1:0,95:95:99:2768,284,0	1/1:0,112:113:99:3106,331,0	./.:0,0:0:.:0,0,0	1/1:0,8:8:24:220,24,0	1/1:0,98:99:99:2847,291,0	0/0:10,0:10:30:0,30,283	0/0:40,0:40:99:0,101,1013
Pf3D7_01_v3	296908	.	A	T	121.9	PASS	AC=1;AF=0.063;AN=16;DP=88;ExcessHet=3.0103;FS=0;InbreedingCoeff=0.3586;MLEAC=3;MLEAF=0.188;MQ=60;MQRankSum=0;QD=30.48;SOR=1.609;VQSLOD=7.1;culprit=FS;GENE=conserved protein%2C unknown function	GT:AD:DP:GQ:PGT:PID:PL:PS	./.:0,0:0:.:.:.:0,0,0:.	./.:0,0:0:.:.:.:0,0,0:.	./.:0,0:0:.:.:.:0,0,0:.	0/0:3,0:3:6:.:.:0,6,90:.	0/0:2,0:2:6:.:.:0,6,47:.	0/0:2,0:2:6:.:.:0,6,49:.	./.:0,0:0:.:.:.:0,0,0:.	./.:0,0:0:.:.:.:0,0,0:.	./.:0,0:0:.:.:.:0,0,0:.	0|1:1,3:4:25:0|1:296904_C_A:123,0,25:296904	0/0:5,0:5:15:.:.:0,15,127:.	./.:0,0:0:.:.:.:0,0,0:.	./.:0,0:0:.:.:.:0,0,0:.	./.:0,0:0:.:.:.:0,0,0:.	./.:4,0:4:.:.:.:0,0,0:.	./.:0,0:0:.:.:.:0,0,0:.	./.:0,0:0:.:.:.:0,0,0:.	./.:0,0:0:.:.:.:0,0,0:.	./.:0,0:0:.:.:.:0,0,0:.	./.:0,0:0:.:.:.:0,0,0:.	0/0:2,0:2:6:.:.:0,6,39:.	./.:0,0:0:.:.:.:0,0,0:.	./.:0,0:0:.:.:.:0,0,0:.	./.:0,0:0:.:.:.:0,0,0:.	./.:0,0:0:.:.:.:0,0,0:.	0/0:62,0:62:99:.:.:0,108,1400:.	./.:0,0:0:.:.:.:0,0,0:.	0/0:4,0:4:12:.:.:0,12,91:.
Pf3D7_01_v3	297640	.	A	T	2017.53	PASS	AC=2;AF=1;AN=2;DP=72;ExcessHet=3.0103;FS=0;InbreedingCoeff=0.3548;MLEAC=12;MLEAF=1;MQ=60;POSITIVE_TRAIN_SITE;QD=30.11;SOR=0.752;VQSLOD=10.62;culprit=FS;GENE=carbon catabolite repressor protein 4%2C putative	GT:AD:DP:GQ:PL	./.:0,0:0:.:0,0,0	./.:0,0:0:.:0,0,0	./.:0,0:0:.:0,0,0	./.:0,0:0:.:0,0,0	./.:0,0:0:.:0,0,0	./.:0,0:0:.:0,0,0	./.:0,0:0:.:0,0,0	./.:0,0:0:.:0,0,0	./.:0,0:0:.:0,0,0	./.:0,0:0:.:0,0,0	./.:0,0:0:.:0,0,0	./.:0,0:0:.:0,0,0	./.:0,0:0:.:0,0,0	./.:0,0:0:.:0,0,0	./.:0,0:0:.:0,0,0	./.:0,0:0:.:0,0,0	./.:0,0:0:.:0,0,0	./.:0,0:0:.:0,0,0	./.:0,0:0:.:0,0,0	./.:0,0:0:.:0,0,0	./.:0,0:0:.:0,0,0	./.:0,0:0:.:0,0,0	./.:0,0:0:.:0,0,0	./.:0,0:0:.:0,0,0	./.:0,0:0:.:0,0,0	1/1:0,67:68:99:1983,200,0	./.:0,0:0:.:0,0,0	./.:0,0:0:.:0,0,0
Pf3D7_01_v3	299081	.	G	A	1075.53	PASS	AC=2;AF=1;AN=2;DP=36;ExcessHet=3.0103;FS=0;InbreedingCoeff=0.3548;MLEAC=12;MLEAF=1;MQ=60;POSITIVE_TRAIN_SITE;QD=30.73;SOR=1.148;VQSLOD=10.33;culprit=FS;GENE=carbon catabolite repressor protein 4%2C putative	GT:AD:DP:GQ:PL	./.:0,0:0:.:0,0,0	./.:0,0:0:.:0,0,0	./.:0,0:0:.:0,0,0	./.:0,0:0:.:0,0,0	./.:0,0:0:.:0,0,0	./.:0,0:0:.:0,0,0	./.:0,0:0:.:0,0,0	./.:0,0:0:.:0,0,0	./.:0,0:0:.:0,0,0	./.:0,0:0:.:0,0,0	./.:0,0:0:.:0,0,0	./.:0,0:0:.:0,0,0	./.:0,0:0:.:0,0,0	./.:0,0:0:.:0,0,0	./.:0,0:0:.:0,0,0	./.:0,0:0:.:0,0,0	./.:0,0:0:.:0,0,0	./.:0,0:0:.:0,0,0	./.:0,0:0:.:0,0,0	./.:0,0:0:.:0,0,0	./.:0,0:0:.:0,0,0	./.:0,0:0:.:0,0,0	./.:0,0:0:.:0,0,0	./.:0,0:0:.:0,0,0	./.:0,0:0:.:0,0,0	1/1:0,35:35:99:1041,105,0	./.:0,0:0:.:0,0,0	./.:0,0:0:.:0,0,0
Pf3D7_01_v3	301493	.	G	A	62.27	PASS	AC=2;AF=0.125;AN=16;DP=67;ExcessHet=0.1703;FS=0;InbreedingCoeff=0.3692;MLEAC=4;MLEAF=0.25;MQ=60;QD=31.13;SOR=0.693;VQSLOD=8.63;culprit=FS	GT:AD:DP:GQ:PGT:PID:PL:PS	./.:0,0:0:.:.:.:0,0,0:.	0/0:3,0:3:0:.:.:0,0,24:.	./.:0,0:0:.:.:.:0,0,0:.	./.:0,0:0:.:.:.:0,0,0:.	./.:0,0:0:.:.:.:0,0,0:.	./.:0,0:0:.:.:.:0,0,0:.	./.:0,0:0:.:.:.:0,0,0:.	./.:0,0:0:.:.:.:0,0,0:.	0/0:1,0:1:3:.:.:0,3,26:.	./.:0,0:0:.:.:.:0,0,0:.	./.:0,0:0:.:.:.:0,0,0:.	./.:0,0:0:.:.:.:0,0,0:.	./.:0,0:0:.:.:.:0,0,0:.	1|1:0,2:2:6:1|1:301493_G_A:64,6,0:301493	./.:0,0:0:.:.:.:0,0,0:.	0/0:1,0:1:3:.:.:0,3,16:.	./.:0,0:0:.:.:.:0,0,0:.	./.:0,0:0:.:.:.:0,0,0:.	0/0:1,0:1:3:.:.:0,3,18:.	0/0:6,0:6:15:.:.:0,15,225:.	./.:0,0:0:.:.:.:0,0,0:.	./.:0,0:0:.:.:.:0,0,0:.	./.:0,0:0:.:.:.:0,0,0:.	./.:0,0:0:.:.:.:0,0,0:.	0/0:2,0:2:6:.:.:0,6,33:.	0/0:51,0:51:99:.:.:0,110,1132:.	./.:0,0:0:.:.:.:0,0,0:.	./.:0,0:0:.:.:.:0,0,0:.
Pf3D7_01_v3	301496	.	A	C	61.57	PASS	AC=2;AF=0.125;AN=16;DP=68;ExcessHet=0.1703;FS=0;InbreedingCoeff=0.3771;MLEAC=4;MLEAF=0.25;MQ=60;QD=30.78;SOR=0.693;VQSLOD=8.99;culprit=FS	GT:AD:DP:GQ:PGT:PID:PL:PS	./.:0,0:0:.:.:.:0,0,0:.	0/0:3,0:3:0:.:.:0,0,24:.	./.:0,0:0:.:.:.:0,0,0:.	./.:0,0:0:.:.:.:0,0,0:.	./.:0,0:0:.:.:.:0,0,0:.	./.:0,0:0:.:.:.:0,0,0:.	./.:0,0:0:.:.:.:0,0,0:.	./.:0,0:0:.:.:.:0,0,0:.	0/0:1,0:1:3:.:.:0,3,26:.	./.:0,0:0:.:.:.:0,0,0:.	./.:0,0:0:.:.:.:0,0,0:.	./.:0,0:0:.:.:.:0,0,0:.	./.:0,0:0:.:.:.:0,0,0:.	1|1:0,2:2:6:1|1:301493_G_A:64,6,0:301493	./.:0,0:0:.:.:.:0,0,0:.	0/0:1,0:1:3:.:.:0,3,16:.	./.:0,0:0:.:.:.:0,0,0:.	./.:0,0:0:.:.:.:0,0,0:.	0/0:2,0:2:6:.:.:0,6,35:.	0/0:6,0:6:15:.:.:0,15,225:.	./.:0,0:0:.:.:.:0,0,0:.	./.:0,0:0:.:.:.:0,0,0:.	./.:0,0:0:.:.:.:0,0,0:.	./.:0,0:0:.:.:.:0,0,0:.	0/0:2,0:2:6:.:.:0,6,33:.	0/0:51,0:51:99:.:.:0,110,1132:.	./.:0,0:0:.:.:.:0,0,0:.	./.:0,0:0:.:.:.:0,0,0:.
Pf3D7_01_v3	304701	.	G	A	48.71	PASS	AC=2;AF=0.167;AN=12;DP=55;ExcessHet=0.202;FS=0;InbreedingCoeff=0.3845;MLEAC=4;MLEAF=0.333;MQ=60;QD=24.35;SOR=0.693;VQSLOD=7.75;culprit=FS;GENE=NPC1-related protein%2C putative	GT:AD:DP:GQ:PL	./.:0,0:0:.:0,0,0	./.:0,0:0:.:0,0,0	./.:0,0:0:.:0,0,0	./.:0,0:0:.:0,0,0	./.:0,0:0:.:0,0,0	0/0:2,0:2:6:0,6,38	./.:0,0:0:.:0,0,0	0/0:1,0:1:3:0,3,13	./.:0,0:0:.:0,0,0	./.:0,0:0:.:0,0,0	./.:0,0:0:.:0,0,0	0/0:2,0:2:6:0,6,41	./.:0,0:0:.:0,0,0	./.:0,0:0:.:0,0,0	1/1:0,2:2:6:49,6,0	0/0:2,0:2:6:0,6,49	./.:0,0:0:.:0,0,0	./.:0,0:0:.:0,0,0	./.:0,0:0:.:0,0,0	./.:0,0:0:.:0,0,0	./.:0,0:0:.:0,0,0	./.:0,0:0:.:0,0,0	./.:0,0:0:.:0,0,0	./.:0,0:0:.:0,0,0	./.:0,0:0:.:0,0,0	0/0:46,0:46:99:0,105,1636	./.:0,0:0:.:0,0,0	./.:0,0:0:.:0,0,0
Pf3D7_01_v3	307173	.	G	A	83535.4	PASS	AC=58;AF=1;AN=58;BaseQRankSum=1.72;DP=3105;ExcessHet=3.0103;FS=0;InbreedingCoeff=0.6583;MLEAC=60;MLEAF=1;MQ=60;MQRankSum=0;POSITIVE_TRAIN_SITE;QD=27.58;ReadPosRankSum=-0.953;SOR=0.693;VQSLOD=7.83;culprit=FS;GENE=NPC1-related protein%2C putative	GT:AD:DP:GQ:PL	1/1:0,119:119:99:3217,349,0	1/1:0,34:34:99:930,101,0	1/1:0,128:128:99:3589,379,0	1/1:0,159:164:99:4283,471,0	1/1:0,109:112:99:2854,323,0	1/1:0,169:169:99:4519,499,0	1/1:0,97:97:99:2716,290,0	1/1:0,98:98:99:2645,291,0	1/1:0,151:151:99:4056,449,0	1/1:0,254:255:99:7214,756,0	1/1:0,162:163:99:4405,479,0	1/1:0,61:61:99:1871,182,0	1/1:0,161:163:99:4603,477,0	1/1:0,17:17:50:446,50,0	1/1:0,105:107:99:2975,311,0	1/1:0,30:30:90:932,90,0	1/1:1,147:148:99:3898,408,0	1/1:0,134:134:99:3703,397,0	1/1:0,87:88:99:2405,258,0	1/1:1,75:79:99:2034,198,0	1/1:0,67:67:99:1972,199,0	1/1:1,130:131:99:3583,373,0	1/1:0,238:238:99:6369,703,0	./.:0,0:0:.:0,0,0	1/1:0,72:72:99:1811,212,0	1/1:0,94:95:99:2648,277,0	1/1:0,8:8:24:248,24,0	1/1:2,45:47:69:1222,69,0
Pf3D7_01_v3	308232	.	C	T	26149.9	PASS	AC=52;AF=0.963;AN=54;DP=952;ExcessHet=3.0103;FS=0;InbreedingCoeff=0.6125;MLEAC=58;MLEAF=1;MQ=60;POSITIVE_TRAIN_SITE;QD=28.64;SOR=0.715;VQSLOD=8.99;culprit=FS;GENE=NPC1-related protein%2C putative	GT:AD:DP:GQ:PGT:PID:PL:PS	1/1:0,30:30:90:.:.:883,90,0:.	1/1:0,6:6:18:.:.:157,18,0:.	1/1:0,11:11:33:.:.:321,33,0:.	1/1:0,28:28:84:.:.:787,84,0:.	1/1:0,10:10:30:.:.:294,30,0:.	1/1:0,20:20:59:.:.:548,59,0:.	1/1:0,12:12:36:.:.:307,36,0:.	1/1:0,23:23:68:.:.:614,68,0:.	1/1:0,15:15:45:.:.:420,45,0:.	1/1:0,39:40:99:.:.:1066,116,0:.	1/1:0,7:7:21:.:.:204,21,0:.	1/1:0,14:14:42:.:.:405,42,0:.	1/1:0,8:8:24:.:.:194,24,0:.	1/1:0,4:4:12:.:.:111,12,0:.	1/1:0,11:11:32:.:.:271,32,0:.	./.:1,0:1:.:.:.:0,0,0:.	1|1:0,27:27:81:1|1:308230_T_C:783,81,0:308230	1/1:0,8:8:24:.:.:247,24,0:.	1/1:0,29:29:87:.:.:822,87,0:.	1/1:0,6:6:18:.:.:154,18,0:.	./.:1,0:1:.:.:.:0,0,0:.	1/1:0,37:37:99:.:.:1032,111,0:.	1/1:0,22:22:66:.:.:606,66,0:.	1/1:0,17:17:51:.:.:425,51,0:.	1/1:0,398:402:99:.:.:11195,1185,0:.	1/1:0,102:102:99:.:.:3049,305,0:.	0/0:6,0:6:0:.:.:0,0,97:.	./.:0,0:0:.:.:.:0,0,0:.
Pf3D7_01_v3	308897	.	C	A	117.09	PASS	AC=1;AF=0.023;AN=44;BaseQRankSum=0.674;DP=144;ExcessHet=3.0103;FS=0;InbreedingCoeff=0.3053;MLEAC=2;MLEAF=0.045;MQ=60;MQRankSum=0;QD=29.27;ReadPosRankSum=-0.674;SOR=0.707;VQSLOD=8.65;culprit=FS;GENE=NPC1-related protein%2C putative	GT:AD:DP:GQ:PL	0/0:1,0:1:3:0,3,18	0/0:2,0:2:0:0,0,2	0/0:1,0:1:3:0,3,27	./.:0,0:0:.:0,0,0	0/0:12,0:12:12:0,12,241	0/0:8,0:8:21:0,21,315	0/1:1,3:6:7:172,0,7	0/0:23,0:23:51:0,51,765	./.:0,0:0:.:0,0,0	0/0:1,0:1:3:0,3,15	0/0:6,0:6:15:0,15,225	0/0:3,0:3:9:0,9,79	./.:0,0:0:.:0,0,0	./.:0,0:0:.:0,0,0	0/0:3,0:3:9:0,9,67	0/0:1,0:1:3:0,3,13	0/0:3,0:3:9:0,9,68	./.:0,0:0:.:0,0,0	0/0:2,0:2:6:0,6,49	0/0:4,0:4:0:0,0,58	0/0:4,0:4:12:0,12,100	0/0:2,0:2:6:0,6,48	./.:0,0:0:.:0,0,0	./.:0,0:0:.:0,0,0	0/0:1,0:1:3:0,3,15	0/0:47,0:47:99:0,99,1035	./.:0,0:0:.:0,0,0	0/0:2,0:2:6:0,6,39
Pf3D7_01_v3	309113	.	G	A	77.48	PASS	AC=2;AF=0.059;AN=34;DP=101;ExcessHet=0.0706;FS=0;InbreedingCoeff=0.382;MLEAC=2;MLEAF=0.059;MQ=60;QD=33.28;SOR=0.693;VQSLOD=9;culprit=FS;GENE=NPC1-related protein%2C putative	GT:AD:DP:GQ:PGT:PID:PL:PS	./.:0,0:0:.:.:.:0,0,0:.	0/0:2,0:2:6:.:.:0,6,41:.	./.:0,0:0:.:.:.:0,0,0:.	./.:0,0:0:.:.:.:0,0,0:.	0/0:5,0:5:12:.:.:0,12,180:.	0/0:4,0:4:0:.:.:0,0,57:.	0/0:4,0:4:6:.:.:0,6,90:.	0/0:12,0:12:9:.:.:0,9,224:.	./.:0,0:0:.:.:.:0,0,0:.	./.:0,0:0:.:.:.:0,0,0:.	0/0:1,0:1:3:.:.:0,3,26:.	1|1:0,2:2:6:1|1:309113_G_A:90,6,0:309113	./.:0,0:0:.:.:.:0,0,0:.	./.:0,0:0:.:.:.:0,0,0:.	0/0:3,0:3:9:.:.:0,9,76:.	0/0:3,0:3:3:.:.:0,3,45:.	0/0:2,0:2:6:.:.:0,6,37:.	./.:0,0:0:.:.:.:0,0,0:.	0/0:4,0:4:12:.:.:0,12,94:.	./.:0,0:0:.:.:.:0,0,0:.	0/0:5,0:5:6:.:.:0,6,90:.	0/0:3,0:3:9:.:.:0,9,73:.	0/0:2,0:2:6:.:.:0,6,53:.	./.:0,0:0:.:.:.:0,0,0:.	./.:0,0:0:.:.:.:0,0,0:.	0/0:47,0:47:99:.:.:0,99,1035:.	0/0:1,0:1:3:.:.:0,3,15:.	./.:0,0:0:.:.:.:0,0,0:.
Pf3D7_01_v3	309239	.	T	A	45.11	PASS	AC=2;AF=0.143;AN=14;DP=62;ExcessHet=0.1703;FS=0;InbreedingCoeff=0.3809;MLEAC=4;MLEAF=0.286;MQ=60;QD=22.55;SOR=0.693;VQSLOD=6.9;culprit=FS;GENE=NPC1-related protein%2C putative	GT:AD:DP:GQ:PL	./.:0,0:0:.:0,0,0	./.:0,0:0:.:0,0,0	./.:0,0:0:.:0,0,0	./.:0,0:0:.:0,0,0	0/0:6,0:6:3:0,3,45	0/0:1,0:1:3:0,3,15	0/0:2,0:2:6:0,6,40	./.:0,0:0:.:0,0,0	0/0:2,0:2:6:0,6,39	./.:0,0:0:.:0,0,0	./.:0,0:0:.:0,0,0	./.:0,0:0:.:0,0,0	./.:0,0:0:.:0,0,0	./.:0,0:0:.:0,0,0	1/1:0,2:2:6:47,6,0	./.:0,0:0:.:0,0,0	./.:0,0:0:.:0,0,0	./.:0,0:0:.:0,0,0	./.:0,0:0:.:0,0,0	./.:0,0:0:.:0,0,0	./.:0,0:0:.:0,0,0	./.:0,0:0:.:0,0,0	0/0:2,0:2:6:0,6,40	./.:0,0:0:.:0,0,0	./.:0,0:0:.:0,0,0	0/0:47,0:47:99:0,99,1035	./.:0,0:0:.:0,0,0	./.:0,0:0:.:0,0,0
Pf3D7_01_v3	309278	.	G	A	30.09	PASS	AC=2;AF=0.25;AN=8;DP=41;ExcessHet=0.3218;FS=0;InbreedingCoeff=0.3626;MLEAC=5;MLEAF=0.625;MQ=60;QD=30.09;SOR=1.609;VQSLOD=7.35;culprit=FS	GT:AD:DP:GQ:PL	./.:0,0:0:.:0,0,0	./.:0,0:0:.:0,0,0	./.:0,0:0:.:0,0,0	./.:0,0:0:.:0,0,0	./.:0,0:0:.:0,0,0	0/0:1,0:1:3:0,3,15	./.:0,0:0:.:0,0,0	./.:0,0:0:.:0,0,0	1/1:0,1:1:3:25,3,0	./.:0,0:0:.:0,0,0	./.:0,0:0:.:0,0,0	./.:0,0:0:.:0,0,0	./.:0,0:0:.:0,0,0	./.:0,0:0:.:0,0,0	./.:0,0:0:.:0,0,0	./.:0,0:0:.:0,0,0	./.:0,0:0:.:0,0,0	./.:0,0:0:.:0,0,0	./.:0,0:0:.:0,0,0	./.:0,0:0:.:0,0,0	./.:0,0:0:.:0,0,0	./.:0,0:0:.:0,0,0	0/0:2,0:2:6:0,6,40	./.:0,0:0:.:0,0,0	./.:0,0:0:.:0,0,0	0/0:37,0:37:93:0,93,911	./.:0,0:0:.:0,0,0	./.:0,0:0:.:0,0,0
Pf3D7_01_v3	310026	.	T	G	1754.53	PASS	AC=2;AF=1;AN=2;DP=76;ExcessHet=3.0103;FS=0;InbreedingCoeff=0.3548;MLEAC=12;MLEAF=1;MQ=60;POSITIVE_TRAIN_SITE;QD=24.71;SOR=1.103;VQSLOD=8.31;culprit=FS	GT:AD:DP:GQ:PL	./.:0,0:0:.:0,0,0	./.:0,0:0:.:0,0,0	./.:0,0:0:.:0,0,0	./.:0,0:0:.:0,0,0	./.:0,0:0:.:0,0,0	./.:0,0:0:.:0,0,0	./.:0,0:0:.:0,0,0	./.:0,0:0:.:0,0,0	./.:0,0:0:.:0,0,0	./.:0,0:0:.:0,0,0	./.:0,0:0:.:0,0,0	./.:0,0:0:.:0,0,0	./.:0,0:0:.:0,0,0	./.:0,0:0:.:0,0,0	./.:0,0:0:.:0,0,0	./.:0,0:0:.:0,0,0	./.:0,0:0:.:0,0,0	./.:0,0:0:.:0,0,0	./.:0,0:0:.:0,0,0	./.:0,0:0:.:0,0,0	./.:0,0:0:.:0,0,0	./.:0,0:0:.:0,0,0	./.:0,0:0:.:0,0,0	./.:0,0:0:.:0,0,0	./.:0,0:0:.:0,0,0	1/1:0,71:73:99:1720,209,0	./.:0,0:0:.:0,0,0	./.:0,0:0:.:0,0,0
Pf3D7_01_v3	312545	.	C	T	1948.53	PASS	AC=2;AF=1;AN=2;DP=67;ExcessHet=3.0103;FS=0;InbreedingCoeff=0.3548;MLEAC=12;MLEAF=1;MQ=60;POSITIVE_TRAIN_SITE;QD=29.98;SOR=0.787;VQSLOD=10.73;culprit=FS	GT:AD:DP:GQ:PL	./.:0,0:0:.:0,0,0	./.:0,0:0:.:0,0,0	./.:0,0:0:.:0,0,0	./.:0,0:0:.:0,0,0	./.:0,0:0:.:0,0,0	./.:0,0:0:.:0,0,0	./.:0,0:0:.:0,0,0	./.:0,0:0:.:0,0,0	./.:0,0:0:.:0,0,0	./.:0,0:0:.:0,0,0	./.:0,0:0:.:0,0,0	./.:0,0:0:.:0,0,0	./.:0,0:0:.:0,0,0	./.:0,0:0:.:0,0,0	./.:0,0:0:.:0,0,0	./.:0,0:0:.:0,0,0	./.:0,0:0:.:0,0,0	./.:0,0:0:.:0,0,0	./.:0,0:0:.:0,0,0	./.:0,0:0:.:0,0,0	./.:0,0:0:.:0,0,0	./.:0,0:0:.:0,0,0	./.:1,0:1:.:0,0,0	./.:0,0:0:.:0,0,0	./.:0,0:0:.:0,0,0	1/1:0,65:65:99:1914,194,0	./.:0,0:0:.:0,0,0	./.:0,0:0:.:0,0,0
Pf3D7_01_v3	314416	.	C	A	114.39	PASS	AC=2;AF=0.091;AN=22;DP=88;ExcessHet=0.1047;FS=0;InbreedingCoeff=0.4074;MLEAC=4;MLEAF=0.182;MQ=60;QD=28.6;SOR=1.609;VQSLOD=7.18;culprit=FS	GT:AD:DP:GQ:PL	./.:0,0:0:.:0,0,0	./.:0,0:0:.:0,0,0	./.:0,0:0:.:0,0,0	./.:0,0:0:.:0,0,0	./.:0,0:0:.:0,0,0	./.:0,0:0:.:0,0,0	./.:0,0:0:.:0,0,0	./.:0,0:0:.:0,0,0	./.:0,0:0:.:0,0,0	0/0:1,0:1:3:0,3,13	./.:0,0:0:.:0,0,0	0/0:2,0:2:6:0,6,40	1/1:0,4:4:12:124,12,0	0/0:1,0:1:3:0,3,14	./.:0,0:0:.:0,0,0	0/0:2,0:2:6:0,6,47	./.:0,0:0:.:0,0,0	0/0:2,0:2:6:0,6,37	0/0:3,0:3:9:0,9,71	./.:0,0:0:.:0,0,0	0/0:1,0:1:3:0,3,14	0/0:5,0:5:15:0,15,117	./.:0,0:0:.:0,0,0	./.:0,0:0:.:0,0,0	./.:0,0:0:.:0,0,0	0/0:66,0:66:99:0,112,1499	0/0:1,0:1:3:0,3,13	./.:0,0:0:.:0,0,0
Pf3D7_01_v3	314578	.	C	T	40.9	PASS	AC=2;AF=0.091;AN=22;DP=93;ExcessHet=0.1047;FS=0;InbreedingCoeff=0.4097;MLEAC=3;MLEAF=0.136;MQ=60;QD=20.45;SOR=0.693;VQSLOD=6.12;culprit=QD	GT:AD:DP:GQ:PL	./.:0,0:0:.:0,0,0	./.:0,0:0:.:0,0,0	1/1:0,2:2:6:49,6,0	./.:0,0:0:.:0,0,0	./.:0,0:0:.:0,0,0	./.:0,0:0:.:0,0,0	./.:0,0:0:.:0,0,0	./.:0,0:0:.:0,0,0	./.:0,0:0:.:0,0,0	./.:0,0:0:.:0,0,0	0/0:5,0:5:9:0,9,135	0/0:2,0:2:6:0,6,40	0/0:3,0:3:9:0,9,74	0/0:1,0:1:3:0,3,15	./.:0,0:0:.:0,0,0	0/0:1,0:1:3:0,3,20	./.:0,0:0:.:0,0,0	0/0:2,0:2:6:0,6,39	0/0:1,0:1:3:0,3,24	./.:0,0:0:.:0,0,0	./.:0,0:0:.:0,0,0	0/0:3,0:3:9:0,9,68	./.:0,0:0:.:0,0,0	./.:0,0:0:.:0,0,0	./.:0,0:0:.:0,0,0	0/0:69,0:69:99:0,100,1628	0/0:4,0:4:12:0,12,87	./.:0,0:0:.:0,0,0
Pf3D7_01_v3	314604	.	A	T	41.81	PASS	AC=2;AF=0.091;AN=22;DP=109;ExcessHet=0.1472;FS=0;InbreedingCoeff=0.3722;MLEAC=3;MLEAF=0.136;MQ=60;QD=20.9;SOR=0.693;VQSLOD=6.33;culprit=QD	GT:AD:DP:GQ:PL	./.:0,0:0:.:0,0,0	./.:0,0:0:.:0,0,0	./.:4,0:4:.:0,0,0	./.:0,0:0:.:0,0,0	./.:0,0:0:.:0,0,0	./.:0,0:0:.:0,0,0	./.:3,0:3:.:0,0,0	./.:0,0:0:.:0,0,0	./.:0,0:0:.:0,0,0	./.:0,0:0:.:0,0,0	0/0:7,0:7:18:0,18,270	0/0:2,0:2:6:0,6,41	0/0:3,0:3:6:0,6,90	0/0:1,0:1:3:0,3,15	1/1:0,2:2:6:47,6,0	0/0:2,0:2:0:0,0,9	./.:0,0:0:.:0,0,0	0/0:4,0:4:0:0,0,19	0/0:3,0:3:0:0,0,41	./.:0,0:0:.:0,0,0	./.:0,0:0:.:0,0,0	0/0:3,0:3:6:0,6,90	./.:0,0:0:.:0,0,0	./.:0,0:0:.:0,0,0	./.:0,0:0:.:0,0,0	0/0:69,0:69:99:0,100,1628	0/0:6,0:6:18:0,18,152	./.:0,0:0:.:0,0,0
Pf3D7_01_v3	314729	.	G	T	51.01	PASS	AC=2;AF=0.111;AN=18;DP=302;ExcessHet=0.3218;FS=0;InbreedingCoeff=0.3263;MLEAC=5;MLEAF=0.278;MQ=60;QD=25.51;SOR=0.693;VQSLOD=6.83;culprit=FS;GENE=eukaryotic translation initiation factor 2-alpha kinase 2%2C putative	GT:AD:DP:GQ:PL	./.:1,0:1:.:0,0,0	0/0:32,0:32:0:0,0,74	0/0:13,0:13:0:0,0,55	./.:0,0:0:.:0,0,0	./.:13,0:13:.:0,0,0	0/0:10,0:10:5:0,5,172	0/0:19,0:19:57:0,57,459	1/1:0,2:2:6:49,6,0	./.:0,0:0:.:0,0,0	./.:18,0:18:.:0,0,0	./.:9,0:9:.:0,0,0	./.:0,0:0:.:0,0,0	./.:16,0:16:.:0,0,0	./.:2,0:2:.:0,0,0	0/0:9,0:9:0:0,0,33	./.:20,0:20:.:0,0,0	./.:8,0:8:.:0,0,0	./.:5,0:5:.:0,0,0	0/0:4,0:4:0:0,0,7	./.:0,0:0:.:0,0,0	./.:3,0:3:.:0,0,0	./.:24,0:24:.:0,0,0	./.:0,0:0:.:0,0,0	./.:0,0:0:.:0,0,0	./.:0,0:0:.:0,0,0	0/0:69,0:69:99:0,100,1628	./.:17,0:17:.:0,0,0	0/0:8,0:8:0:0,0,29
Pf3D7_01_v3	316513	.	T	G	17277.5	PASS	AC=56;AF=0.966;AN=58;BaseQRankSum=1.67;DP=713;ExcessHet=3.0103;FS=0;InbreedingCoeff=0.5447;MLEAC=58;MLEAF=1;MQ=59.96;MQRankSum=0;POSITIVE_TRAIN_SITE;QD=25.6;ReadPosRankSum=0.981;SOR=0.196;VQSLOD=8.08;culprit=FS;GENE=eukaryotic translation initiation factor 2-alpha kinase 2%2C putative	GT:AD:DP:GQ:PGT:PID:PL:PS	1|1:0,39:39:99:1|1:316483_TA_T:1039,114,0:316483	1|1:0,39:40:99:1|1:316513_T_G:1016,114,0:316513	1/1:0,5:5:15:.:.:134,15,0:.	1/1:0,37:40:99:.:.:864,108,0:.	1/1:0,58:60:99:.:.:1397,171,0:.	1/1:0,13:13:39:.:.:337,39,0:.	1/1:0,2:2:6:.:.:53,6,0:.	1/1:0,31:31:93:.:.:804,93,0:.	1/1:0,24:25:71:.:.:572,71,0:.	1|1:1,28:29:77:1|1:316513_T_G:729,77,0:316513	1/1:0,27:28:81:.:.:699,81,0:.	1/1:1,13:14:32:.:.:316,32,0:.	1/1:0,35:35:99:.:.:906,105,0:.	1/1:1,15:16:35:.:.:292,35,0:.	1/1:0,38:39:99:.:.:927,112,0:.	1/1:1,27:29:73:.:.:647,73,0:.	1/1:0,24:25:72:.:.:628,72,0:.	1/1:0,34:34:99:.:.:814,100,0:.	1/1:0,12:12:35:.:.:281,35,0:.	1/1:0,11:13:33:.:.:268,33,0:.	1/1:0,12:12:35:.:.:276,35,0:.	1/1:0,19:19:57:.:.:476,57,0:.	1/1:0,13:13:39:.:.:317,39,0:.	./.:0,0:0:.:.:.:0,0,0:.	1/1:0,2:2:6:.:.:49,6,0:.	1/1:1,80:83:99:.:.:2069,217,0:.	1|1:0,14:15:42:1|1:316510_T_G:516,42,0:316510	0/0:3,0:3:0:.:.:0,0,35:.
Pf3D7_01_v3	317547	.	T	A	73.72	PASS	AC=2;AF=0.045;AN=44;DP=171;ExcessHet=0.0533;FS=0;InbreedingCoeff=0.4185;MLEAC=2;MLEAF=0.045;MQ=60;QD=27.7;SOR=0.693;VQSLOD=8.29;culprit=FS;GENE=eukaryotic translation initiation factor 2-alpha kinase 2%2C putative	GT:AD:DP:GQ:PGT:PID:PL:PS	0/0:9,0:9:3:.:.:0,3,197:.	0/0:5,0:5:12:.:.:0,12,180:.	0/0:5,0:5:15:.:.:0,15,136:.	0/0:2,0:2:6:.:.:0,6,51:.	0/0:5,0:5:15:.:.:0,15,135:.	0/0:4,0:4:12:.:.:0,12,95:.	./.:0,0:0:.:.:.:0,0,0:.	0/0:8,0:8:12:.:.:0,12,180:.	./.:0,0:0:.:.:.:0,0,0:.	0/0:1,0:1:3:.:.:0,3,18:.	0/0:1,0:1:3:.:.:0,3,24:.	./.:2,0:2:.:.:.:0,0,0:.	./.:0,0:0:.:.:.:0,0,0:.	0/0:4,0:4:12:.:.:0,12,96:.	0/0:4,0:4:12:.:.:0,12,105:.	0/0:2,0:2:6:.:.:0,6,40:.	0/0:14,0:14:42:.:.:0,42,429:.	0/0:6,0:6:15:.:.:0,15,225:.	0/0:1,0:1:3:.:.:0,3,24:.	0/0:5,0:5:15:.:.:0,15,106:.	0/0:10,0:10:27:.:.:0,27,405:.	0/0:8,0:8:4:.:.:0,4,164:.	0/0:4,0:4:12:.:.:0,12,95:.	./.:0,0:0:.:.:.:0,0,0:.	./.:0,0:0:.:.:.:0,0,0:.	0/0:63,0:63:99:.:.:0,100,1468:.	./.:0,0:0:.:.:.:0,0,0:.	0/0:6,0:6:0:.:.:0,0,91:.
Pf3D7_01_v3	317556	.	T	A	72.25	PASS	AC=2;AF=0.043;AN=46;DP=170;ExcessHet=0.0485;FS=0;InbreedingCoeff=0.4986;MLEAC=1;MLEAF=0.022;MQ=60;QD=27.75;SOR=0.148;VQSLOD=7.83;culprit=FS;GENE=eukaryotic translation initiation factor 2-alpha kinase 2%2C putative	GT:AD:DP:GQ:PGT:PID:PL:PS	0/0:9,0:9:27:.:.:0,27,237:.	0/0:4,0:4:12:.:.:0,12,104:.	0/0:5,0:5:15:.:.:0,15,139:.	0/0:2,0:2:6:.:.:0,6,43:.	0/0:5,0:5:15:.:.:0,15,135:.	0/0:4,0:4:12:.:.:0,12,95:.	./.:0,0:0:.:.:.:0,0,0:.	0|0:5,0:5:15:0|1:317553_T_A:0,15,225:317553	./.:0,0:0:.:.:.:0,0,0:.	0/0:1,0:1:3:.:.:0,3,18:.	0/0:1,0:1:3:.:.:0,3,24:.	0/0:5,0:5:15:.:.:0,15,105:.	./.:0,0:0:.:.:.:0,0,0:.	0/0:4,0:4:12:.:.:0,12,96:.	0/0:5,0:5:15:.:.:0,15,115:.	0/0:2,0:2:6:.:.:0,6,40:.	0/0:14,0:14:39:.:.:0,39,585:.	0/0:6,0:6:18:.:.:0,18,156:.	0/0:1,0:1:3:.:.:0,3,24:.	0/0:5,0:5:15:.:.:0,15,119:.	0/0:10,0:10:30:.:.:0,30,238:.	0/0:7,0:7:21:.:.:0,21,191:.	0/0:4,0:4:12:.:.:0,12,95:.	./.:0,0:0:.:.:.:0,0,0:.	./.:0,0:0:.:.:.:0,0,0:.	0/0:63,0:63:99:.:.:0,100,1468:.	./.:0,0:0:.:.:.:0,0,0:.	0/0:6,0:6:15:.:.:0,15,225:.
Pf3D7_01_v3	321662	.	A	T	461.48	PASS	AC=2;AF=1;AN=2;DP=18;ExcessHet=3.0103;FS=0;InbreedingCoeff=0.3548;MLEAC=12;MLEAF=1;MQ=56.98;QD=32.77;SOR=0.836;VQSLOD=8.5;culprit=FS	GT:AD:DP:GQ:PGT:PID:PL:PS	./.:0,0:0:.:.:.:0,0,0:.	./.:0,0:0:.:.:.:0,0,0:.	./.:0,0:0:.:.:.:0,0,0:.	./.:0,0:0:.:.:.:0,0,0:.	./.:0,0:0:.:.:.:0,0,0:.	./.:0,0:0:.:.:.:0,0,0:.	./.:0,0:0:.:.:.:0,0,0:.	./.:0,0:0:.:.:.:0,0,0:.	./.:0,0:0:.:.:.:0,0,0:.	./.:0,0:0:.:.:.:0,0,0:.	./.:0,0:0:.:.:.:0,0,0:.	./.:0,0:0:.:.:.:0,0,0:.	./.:0,0:0:.:.:.:0,0,0:.	./.:0,0:0:.:.:.:0,0,0:.	./.:0,0:0:.:.:.:0,0,0:.	./.:0,0:0:.:.:.:0,0,0:.	./.:0,0:0:.:.:.:0,0,0:.	./.:0,0:0:.:.:.:0,0,0:.	./.:0,0:0:.:.:.:0,0,0:.	./.:0,0:0:.:.:.:0,0,0:.	./.:0,0:0:.:.:.:0,0,0:.	./.:0,0:0:.:.:.:0,0,0:.	./.:0,0:0:.:.:.:0,0,0:.	./.:0,0:0:.:.:.:0,0,0:.	./.:0,0:0:.:.:.:0,0,0:.	1|1:0,12:13:36:1|1:321662_A_T:427,36,0:321662	./.:0,0:0:.:.:.:0,0,0:.	./.:0,0:0:.:.:.:0,0,0:.
Pf3D7_01_v3	323034	.	G	A	42208.1	PASS	AC=54;AF=0.964;AN=56;BaseQRankSum=0.705;DP=1598;ExcessHet=0.0397;FS=0;InbreedingCoeff=0.7775;MLEAC=57;MLEAF=1;MQ=60;MQRankSum=0;POSITIVE_TRAIN_SITE;QD=27.86;ReadPosRankSum=1.74;SOR=0.237;VQSLOD=8.17;culprit=FS;GENE=double-strand break repair protein MRE11	GT:AD:DP:GQ:PGT:PID:PL:PS	1/1:0,30:30:89:.:.:951,89,0:.	1/1:0,34:34:99:.:.:926,101,0:.	1/1:0,100:100:99:.:.:2778,297,0:.	1/1:0,89:89:99:.:.:2475,265,0:.	1/1:0,83:84:99:.:.:2176,246,0:.	1/1:0,27:27:81:.:.:763,81,0:.	1/1:0,88:88:99:.:.:2450,263,0:.	1/1:0,23:23:68:.:.:598,68,0:.	1/1:0,43:43:99:.:.:1103,127,0:.	1/1:0,100:100:99:.:.:2757,298,0:.	1/1:0,31:31:93:.:.:859,93,0:.	1/1:0,45:46:99:.:.:1297,135,0:.	1|1:0,39:39:99:1|1:323034_G_A:1071,117,0:323034	1/1:0,58:58:99:.:.:1584,172,0:.	1/1:0,100:100:99:.:.:2711,298,0:.	1/1:0,44:45:99:.:.:1167,131,0:.	1/1:0,65:65:99:.:.:1890,193,0:.	1/1:0,66:66:99:.:.:1838,197,0:.	1/1:0,43:43:99:.:.:1128,126,0:.	1/1:0,80:80:99:.:.:2237,240,0:.	1/1:0,57:57:99:.:.:1577,170,0:.	1/1:0,106:107:99:.:.:2948,316,0:.	1/1:0,9:9:27:.:.:255,27,0:.	./.:0,0:0:.:.:.:0,0,0:.	1/1:1,30:31:67:.:.:726,67,0:.	1/1:0,110:110:99:.:.:3160,328,0:.	./.:0,0:0:.:.:.:0,0,0:.	0/0:36,0:36:99:.:.:0,99,942:.
Pf3D7_01_v3	327349	.	G	A	82.01	PASS	AC=1;AF=0.063;AN=16;BaseQRankSum=-0.967;DP=74;ExcessHet=3.0103;FS=0;InbreedingCoeff=0.3172;MLEAC=3;MLEAF=0.188;MQ=60;MQRankSum=0;QD=27.34;ReadPosRankSum=-0.967;SOR=1.179;VQSLOD=8.13;culprit=FS	GT:AD:DP:GQ:PGT:PID:PL:PS	0/0:1,0:1:3:.:.:0,3,15:.	./.:0,0:0:.:.:.:0,0,0:.	./.:0,0:0:.:.:.:0,0,0:.	./.:0,0:0:.:.:.:0,0,0:.	./.:0,0:0:.:.:.:0,0,0:.	./.:0,0:0:.:.:.:0,0,0:.	./.:0,0:0:.:.:.:0,0,0:.	./.:0,0:0:.:.:.:0,0,0:.	./.:0,0:0:.:.:.:0,0,0:.	./.:0,0:0:.:.:.:0,0,0:.	./.:0,0:0:.:.:.:0,0,0:.	0/0:2,0:2:6:.:.:0,6,34:.	./.:0,0:0:.:.:.:0,0,0:.	0/0:2,0:2:6:.:.:0,6,40:.	0/0:1,0:1:3:.:.:0,3,24:.	0/0:2,0:2:6:.:.:0,6,34:.	./.:0,0:0:.:.:.:0,0,0:.	./.:0,0:0:.:.:.:0,0,0:.	0/0:1,0:1:3:.:.:0,3,14:.	./.:0,0:0:.:.:.:0,0,0:.	./.:0,0:0:.:.:.:0,0,0:.	./.:0,0:0:.:.:.:0,0,0:.	0|1:1,2:3:36:0|1:327349_G_A:81,0,36:327349	./.:0,0:0:.:.:.:0,0,0:.	./.:0,0:0:.:.:.:0,0,0:.	0/0:61,0:61:99:.:.:0,115,1681:.	./.:0,0:0:.:.:.:0,0,0:.	./.:0,0:0:.:.:.:0,0,0:.
Pf3D7_01_v3	328099	.	A	T	1813.88	PASS	AC=2;AF=0.5;AN=4;BaseQRankSum=1.69;DP=66;ExcessHet=0.7918;FS=0;InbreedingCoeff=0.3558;MLEAC=11;MLEAF=1;MQ=60;MQRankSum=0;POSITIVE_TRAIN_SITE;QD=29.26;ReadPosRankSum=-0.578;SOR=0.223;VQSLOD=10;culprit=FS	GT:AD:DP:GQ:PL	./.:0,0:0:.:0,0,0	./.:0,0:0:.:0,0,0	./.:0,0:0:.:0,0,0	./.:0,0:0:.:0,0,0	./.:0,0:0:.:0,0,0	./.:0,0:0:.:0,0,0	./.:0,0:0:.:0,0,0	./.:0,0:0:.:0,0,0	./.:0,0:0:.:0,0,0	./.:0,0:0:.:0,0,0	./.:0,0:0:.:0,0,0	./.:0,0:0:.:0,0,0	./.:0,0:0:.:0,0,0	0/0:1,0:1:3:0,3,16	./.:1,0:1:.:0,0,0	./.:0,0:0:.:0,0,0	./.:0,0:0:.:0,0,0	./.:0,0:0:.:0,0,0	./.:0,0:0:.:0,0,0	./.:0,0:0:.:0,0,0	./.:0,0:0:.:0,0,0	./.:0,0:0:.:0,0,0	./.:0,0:0:.:0,0,0	./.:0,0:0:.:0,0,0	./.:0,0:0:.:0,0,0	1/1:1,61:63:99:1785,175,0	./.:0,0:0:.:0,0,0	./.:0,0:0:.:0,0,0
Pf3D7_01_v3	328741	.	A	T	268.92	PASS	AC=2;AF=0.167;AN=12;DP=42;ExcessHet=0.202;FS=0;InbreedingCoeff=0.409;MLEAC=6;MLEAF=0.5;MQ=60;QD=29.35;SOR=1.863;VQSLOD=6.46;culprit=FS;GENE=proteasome subunit beta type-3%2C putative	GT:AD:DP:GQ:PGT:PID:PL:PS	./.:0,0:0:.:.:.:0,0,0:.	./.:0,0:0:.:.:.:0,0,0:.	./.:0,0:0:.:.:.:0,0,0:.	./.:0,0:0:.:.:.:0,0,0:.	./.:0,0:0:.:.:.:0,0,0:.	./.:0,0:0:.:.:.:0,0,0:.	./.:0,0:0:.:.:.:0,0,0:.	./.:0,0:0:.:.:.:0,0,0:.	./.:0,0:0:.:.:.:0,0,0:.	0/0:1,0:1:3:.:.:0,3,30:.	./.:0,0:0:.:.:.:0,0,0:.	0/0:7,0:7:18:.:.:0,18,270:.	./.:0,0:0:.:.:.:0,0,0:.	./.:0,0:0:.:.:.:0,0,0:.	./.:0,0:0:.:.:.:0,0,0:.	./.:0,0:0:.:.:.:0,0,0:.	./.:0,0:0:.:.:.:0,0,0:.	./.:0,0:0:.:.:.:0,0,0:.	./.:0,0:0:.:.:.:0,0,0:.	./.:0,0:0:.:.:.:0,0,0:.	./.:0,0:0:.:.:.:0,0,0:.	./.:0,0:0:.:.:.:0,0,0:.	0/0:1,0:1:3:.:.:0,3,20:.	./.:0,0:0:.:.:.:0,0,0:.	./.:0,0:0:.:.:.:0,0,0:.	1|1:0,6:8:17:1|1:328736_A_AAAC:267,17,0:328736	0/0:5,0:5:12:.:.:0,12,180:.	0/0:13,0:13:39:.:.:0,39,375:.
Pf3D7_01_v3	328745	.	A	T	271.52	PASS	AC=2;AF=0.2;AN=10;DP=42;ExcessHet=0.2482;FS=0;InbreedingCoeff=0.4106;MLEAC=7;MLEAF=0.7;MQ=60;QD=34.42;SOR=1.863;VQSLOD=6.55;culprit=QD;GENE=proteasome subunit beta type-3%2C putative	GT:AD:DP:GQ:PGT:PID:PL:PS	./.:0,0:0:.:.:.:0,0,0:.	./.:0,0:0:.:.:.:0,0,0:.	./.:0,0:0:.:.:.:0,0,0:.	./.:0,0:0:.:.:.:0,0,0:.	./.:0,0:0:.:.:.:0,0,0:.	./.:0,0:0:.:.:.:0,0,0:.	./.:0,0:0:.:.:.:0,0,0:.	./.:0,0:0:.:.:.:0,0,0:.	./.:0,0:0:.:.:.:0,0,0:.	./.:1,0:1:.:.:.:0,0,0:.	./.:0,0:0:.:.:.:0,0,0:.	0/0:7,0:7:15:.:.:0,15,225:.	./.:0,0:0:.:.:.:0,0,0:.	./.:0,0:0:.:.:.:0,0,0:.	./.:0,0:0:.:.:.:0,0,0:.	./.:0,0:0:.:.:.:0,0,0:.	./.:0,0:0:.:.:.:0,0,0:.	./.:0,0:0:.:.:.:0,0,0:.	./.:0,0:0:.:.:.:0,0,0:.	./.:0,0:0:.:.:.:0,0,0:.	./.:0,0:0:.:.:.:0,0,0:.	./.:0,0:0:.:.:.:0,0,0:.	0/0:1,0:1:3:.:.:0,3,20:.	./.:0,0:0:.:.:.:0,0,0:.	./.:0,0:0:.:.:.:0,0,0:.	1|1:0,6:8:17:1|1:328736_A_AAAC:267,17,0:328736	0/0:5,0:5:12:.:.:0,12,180:.	0/0:13,0:13:39:.:.:0,39,375:.
Pf3D7_01_v3	328956	.	C	A	72.13	PASS	AC=2;AF=0.1;AN=20;DP=74;ExcessHet=0.1158;FS=0;InbreedingCoeff=0.4071;MLEAC=3;MLEAF=0.15;MQ=60;QD=25.31;SOR=0.693;VQSLOD=7.94;culprit=FS;GENE=proteasome subunit beta type-3%2C putative	GT:AD:DP:GQ:PGT:PID:PL:PS	1|1:0,2:2:6:1|1:328956_C_A:79,6,0:328956	./.:0,0:0:.:.:.:0,0,0:.	./.:0,0:0:.:.:.:0,0,0:.	./.:0,0:0:.:.:.:0,0,0:.	./.:0,0:0:.:.:.:0,0,0:.	./.:0,0:0:.:.:.:0,0,0:.	./.:0,0:0:.:.:.:0,0,0:.	./.:0,0:0:.:.:.:0,0,0:.	0/0:1,0:1:3:.:.:0,3,20:.	0/0:1,0:1:3:.:.:0,3,16:.	0/0:5,0:5:15:.:.:0,15,120:.	./.:0,0:0:.:.:.:0,0,0:.	./.:0,0:0:.:.:.:0,0,0:.	./.:0,0:0:.:.:.:0,0,0:.	0/0:2,0:2:6:.:.:0,6,52:.	./.:0,0:0:.:.:.:0,0,0:.	./.:0,0:0:.:.:.:0,0,0:.	./.:0,0:0:.:.:.:0,0,0:.	0/0:1,0:1:3:.:.:0,3,12:.	./.:0,0:0:.:.:.:0,0,0:.	./.:0,0:0:.:.:.:0,0,0:.	./.:0,0:0:.:.:.:0,0,0:.	0/0:2,0:2:6:.:.:0,6,43:.	./.:0,0:0:.:.:.:0,0,0:.	./.:0,0:0:.:.:.:0,0,0:.	0/0:44,0:44:99:.:.:0,117,1216:.	0/0:2,0:2:6:.:.:0,6,43:.	0/0:14,0:14:36:.:.:0,36,540:.
Pf3D7_01_v3	332757	.	T	A	59.52	PASS	AC=2;AF=0.25;AN=8;DP=46;ExcessHet=0.4576;FS=0;InbreedingCoeff=0.3619;MLEAC=6;MLEAF=0.75;MQ=60;QD=29.76;SOR=0.693;VQSLOD=8.31;culprit=FS	GT:AD:DP:GQ:PGT:PID:PL:PS	0/0:2,0:2:0:.:.:0,0,11:.	./.:0,0:0:.:.:.:0,0,0:.	./.:0,0:0:.:.:.:0,0,0:.	1|1:0,2:2:6:1|1:332757_T_A:53,6,0:332757	./.:0,0:0:.:.:.:0,0,0:.	./.:0,0:0:.:.:.:0,0,0:.	./.:0,0:0:.:.:.:0,0,0:.	./.:0,0:0:.:.:.:0,0,0:.	./.:0,0:0:.:.:.:0,0,0:.	./.:0,0:0:.:.:.:0,0,0:.	./.:0,0:0:.:.:.:0,0,0:.	./.:0,0:0:.:.:.:0,0,0:.	0/0:2,0:2:6:.:.:0,6,47:.	./.:0,0:0:.:.:.:0,0,0:.	./.:0,0:0:.:.:.:0,0,0:.	./.:0,0:0:.:.:.:0,0,0:.	./.:0,0:0:.:.:.:0,0,0:.	./.:0,0:0:.:.:.:0,0,0:.	./.:0,0:0:.:.:.:0,0,0:.	./.:0,0:0:.:.:.:0,0,0:.	./.:0,0:0:.:.:.:0,0,0:.	./.:0,0:0:.:.:.:0,0,0:.	./.:0,0:0:.:.:.:0,0,0:.	./.:0,0:0:.:.:.:0,0,0:.	./.:0,0:0:.:.:.:0,0,0:.	0/0:40,0:40:99:.:.:0,101,1047:.	./.:0,0:0:.:.:.:0,0,0:.	./.:0,0:0:.:.:.:0,0,0:.
Pf3D7_01_v3	332760	.	G	C	57.46	PASS	AC=2;AF=0.25;AN=8;DP=46;ExcessHet=0.3218;FS=0;InbreedingCoeff=0.3713;MLEAC=5;MLEAF=0.625;MQ=60;QD=28.73;SOR=0.693;VQSLOD=8.5;culprit=FS	GT:AD:DP:GQ:PGT:PID:PL:PS	0/0:2,0:2:3:.:.:0,3,45:.	./.:0,0:0:.:.:.:0,0,0:.	./.:0,0:0:.:.:.:0,0,0:.	1|1:0,2:2:6:1|1:332757_T_A:53,6,0:332757	./.:0,0:0:.:.:.:0,0,0:.	./.:0,0:0:.:.:.:0,0,0:.	./.:0,0:0:.:.:.:0,0,0:.	./.:0,0:0:.:.:.:0,0,0:.	./.:0,0:0:.:.:.:0,0,0:.	./.:0,0:0:.:.:.:0,0,0:.	./.:0,0:0:.:.:.:0,0,0:.	./.:0,0:0:.:.:.:0,0,0:.	0/0:2,0:2:6:.:.:0,6,47:.	./.:0,0:0:.:.:.:0,0,0:.	./.:0,0:0:.:.:.:0,0,0:.	./.:0,0:0:.:.:.:0,0,0:.	./.:0,0:0:.:.:.:0,0,0:.	./.:0,0:0:.:.:.:0,0,0:.	./.:0,0:0:.:.:.:0,0,0:.	./.:0,0:0:.:.:.:0,0,0:.	./.:0,0:0:.:.:.:0,0,0:.	./.:0,0:0:.:.:.:0,0,0:.	./.:0,0:0:.:.:.:0,0,0:.	./.:0,0:0:.:.:.:0,0,0:.	./.:0,0:0:.:.:.:0,0,0:.	0/0:40,0:40:99:.:.:0,101,1047:.	./.:0,0:0:.:.:.:0,0,0:.	./.:0,0:0:.:.:.:0,0,0:.
Pf3D7_01_v3	337754	.	G	A	69.84	PASS	AC=2;AF=0.083;AN=24;DP=74;ExcessHet=0.0955;FS=0;InbreedingCoeff=0.4154;MLEAC=3;MLEAF=0.125;MQ=60;QD=34.92;SOR=0.693;VQSLOD=8.65;culprit=QD;GENE=conserved Plasmodium protein%2C unknown function	GT:AD:DP:GQ:PGT:PID:PL:PS	0/0:3,0:3:9:.:.:0,9,63:.	0/0:1,0:1:3:.:.:0,3,15:.	0/0:2,0:2:6:.:.:0,6,46:.	./.:0,0:0:.:.:.:0,0,0:.	./.:0,0:0:.:.:.:0,0,0:.	0/0:5,0:5:12:.:.:0,12,180:.	./.:0,0:0:.:.:.:0,0,0:.	./.:0,0:0:.:.:.:0,0,0:.	./.:0,0:0:.:.:.:0,0,0:.	./.:0,0:0:.:.:.:0,0,0:.	./.:0,0:0:.:.:.:0,0,0:.	./.:0,0:0:.:.:.:0,0,0:.	./.:0,0:0:.:.:.:0,0,0:.	./.:0,0:0:.:.:.:0,0,0:.	0/0:3,0:3:9:.:.:0,9,65:.	1|1:0,2:2:6:1|1:337754_G_A:79,6,0:337754	./.:0,0:0:.:.:.:0,0,0:.	0/0:2,0:2:6:.:.:0,6,53:.	0/0:5,0:5:15:.:.:0,15,124:.	0/0:1,0:1:3:.:.:0,3,21:.	0/0:1,0:1:3:.:.:0,3,23:.	./.:0,0:0:.:.:.:0,0,0:.	./.:0,0:0:.:.:.:0,0,0:.	./.:0,0:0:.:.:.:0,0,0:.	0/0:2,0:2:6:.:.:0,6,34:.	0/0:47,0:47:99:.:.:0,107,1199:.	./.:0,0:0:.:.:.:0,0,0:.	./.:0,0:0:.:.:.:0,0,0:.
Pf3D7_01_v3	337756	.	G	T	70.97	PASS	AC=2;AF=0.083;AN=24;DP=73;ExcessHet=0.1047;FS=0;InbreedingCoeff=0.3888;MLEAC=3;MLEAF=0.125;MQ=60;QD=29.5;SOR=0.693;VQSLOD=8.98;culprit=FS;GENE=conserved Plasmodium protein%2C unknown function	GT:AD:DP:GQ:PGT:PID:PL:PS	0/0:3,0:3:9:.:.:0,9,63:.	0/0:1,0:1:3:.:.:0,3,15:.	0/0:2,0:2:6:.:.:0,6,46:.	./.:0,0:0:.:.:.:0,0,0:.	./.:0,0:0:.:.:.:0,0,0:.	0/0:4,0:4:0:.:.:0,0,53:.	./.:0,0:0:.:.:.:0,0,0:.	./.:0,0:0:.:.:.:0,0,0:.	./.:0,0:0:.:.:.:0,0,0:.	./.:0,0:0:.:.:.:0,0,0:.	./.:0,0:0:.:.:.:0,0,0:.	./.:0,0:0:.:.:.:0,0,0:.	./.:0,0:0:.:.:.:0,0,0:.	./.:0,0:0:.:.:.:0,0,0:.	0/0:3,0:3:9:.:.:0,9,65:.	1|1:0,2:2:6:1|1:337754_G_A:79,6,0:337754	./.:0,0:0:.:.:.:0,0,0:.	0/0:2,0:2:6:.:.:0,6,53:.	0/0:5,0:5:15:.:.:0,15,124:.	0/0:1,0:1:3:.:.:0,3,21:.	0/0:1,0:1:3:.:.:0,3,23:.	./.:0,0:0:.:.:.:0,0,0:.	./.:0,0:0:.:.:.:0,0,0:.	./.:0,0:0:.:.:.:0,0,0:.	0/0:2,0:2:6:.:.:0,6,34:.	0/0:47,0:47:99:.:.:0,107,1199:.	./.:0,0:0:.:.:.:0,0,0:.	./.:0,0:0:.:.:.:0,0,0:.
Pf3D7_01_v3	338310	.	T	C	114.48	PASS	AC=2;AF=0.071;AN=28;DP=96;ExcessHet=0.0955;FS=0;InbreedingCoeff=0.4285;MLEAC=3;MLEAF=0.107;MQ=60;QD=28.62;SOR=1.609;VQSLOD=7.08;culprit=FS;GENE=conserved Plasmodium protein%2C unknown function	GT:AD:DP:GQ:PL	./.:0,0:0:.:0,0,0	0/0:7,0:7:0:0,0,128	./.:0,0:0:.:0,0,0	0/0:2,0:2:6:0,6,40	0/0:6,0:6:15:0,15,225	0/0:2,0:2:6:0,6,31	./.:0,0:0:.:0,0,0	./.:12,0:12:.:0,0,0	0/0:8,0:8:24:0,24,195	1/1:0,4:4:12:128,12,0	./.:0,0:0:.:0,0,0	0/0:1,0:1:3:0,3,13	./.:0,0:0:.:0,0,0	0/0:1,0:1:3:0,3,20	./.:0,0:0:.:0,0,0	./.:0,0:0:.:0,0,0	0/0:6,0:6:18:0,18,162	0/0:3,0:3:9:0,9,53	./.:0,0:0:.:0,0,0	0/0:4,0:4:12:0,12,94	0/0:4,0:4:0:0,0,29	0/0:8,0:8:21:0,21,315	./.:0,0:0:.:0,0,0	./.:0,0:0:.:0,0,0	./.:1,0:1:.:0,0,0	0/0:24,0:24:63:0,63,945	./.:0,0:0:.:0,0,0	./.:0,0:0:.:0,0,0
Pf3D7_01_v3	338340	.	A	T	3578.05	PASS	AC=20;AF=1;AN=20;DP=107;ExcessHet=3.0103;FS=0;InbreedingCoeff=0.446;MLEAC=44;MLEAF=1;MQ=60;QD=36.16;SOR=0.887;VQSLOD=8.51;culprit=QD;GENE=conserved Plasmodium protein%2C unknown function	GT:AD:DP:GQ:PGT:PID:PL:PS	./.:0,0:0:.:.:.:0,0,0:.	./.:9,0:9:.:.:.:0,0,0:.	./.:0,0:0:.:.:.:0,0,0:.	1|1:0,2:2:6:1|1:338319_CGAG_C:90,6,0:338319	./.:5,0:5:.:.:.:0,0,0:.	1|1:0,2:2:6:1|1:338319_CGAG_C:90,6,0:338319	./.:0,0:0:.:.:.:0,0,0:.	1|1:0,5:5:15:1|1:338319_CGAG_C:215,15,0:338319	1|1:0,10:10:30:1|1:338319_CGAG_C:440,30,0:338319	1/1:0,4:4:12:.:.:180,12,0:.	./.:0,0:0:.:.:.:0,0,0:.	./.:1,0:1:.:.:.:0,0,0:.	./.:0,0:0:.:.:.:0,0,0:.	./.:1,0:1:.:.:.:0,0,0:.	./.:0,0:0:.:.:.:0,0,0:.	./.:0,0:0:.:.:.:0,0,0:.	1|1:0,6:6:18:1|1:338319_CGAG_C:251,18,0:338319	./.:4,0:4:.:.:.:0,0,0:.	./.:0,0:0:.:.:.:0,0,0:.	1|1:0,5:5:15:1|1:338319_CGAG_C:214,15,0:338319	1|1:0,1:1:3:1|1:338319_CGAG_C:45,3,0:338319	1/1:0,10:10:30:.:.:450,30,0:.	./.:0,0:0:.:.:.:0,0,0:.	./.:0,0:0:.:.:.:0,0,0:.	./.:5,0:5:.:.:.:0,0,0:.	1|1:0,32:32:96:1|1:338319_CGAG_C:1377,96,0:338319	./.:0,0:0:.:.:.:0,0,0:.	./.:0,0:0:.:.:.:0,0,0:.
Pf3D7_01_v3	339021	.	T	C	1086.62	PASS	AC=2;AF=0.036;AN=56;DP=3229;ExcessHet=0.0397;FS=0;InbreedingCoeff=0.778;MLEAC=2;MLEAF=0.036;MQ=60;QD=30.09;SOR=0.941;VQSLOD=6.23;culprit=FS;GENE=conserved Plasmodium protein%2C unknown function	GT:AD:DP:GQ:PGT:PID:PL:PS	0/0:170,0:170:99:.:.:0,120,1800:.	0/0:150,0:150:99:.:.:0,120,1800:.	0/0:149,0:149:99:.:.:0,120,1800:.	0/0:150,0:150:99:.:.:0,120,1800:.	0/0:129,0:129:99:.:.:0,120,1800:.	0/0:159,0:159:99:.:.:0,120,1800:.	0/0:85,0:85:99:.:.:0,120,1800:.	0/0:216,0:216:99:.:.:0,120,1800:.	0/0:141,0:141:99:.:.:0,120,1800:.	0/0:183,0:183:99:.:.:0,120,1800:.	0/0:101,0:101:99:.:.:0,120,1800:.	0/0:44,0:44:63:.:.:0,63,945:.	0/0:85,0:85:99:.:.:0,120,1800:.	0/0:28,0:28:60:.:.:0,60,900:.	0/0:121,0:121:99:.:.:0,120,1800:.	0/0:31,0:31:57:.:.:0,57,855:.	0/0:131,0:131:99:.:.:0,120,1800:.	0/0:144,0:144:99:.:.:0,120,1800:.	0/0:175,0:175:99:.:.:0,120,1800:.	0/0:163,0:163:99:.:.:0,120,1800:.	0/0:142,0:142:99:.:.:0,120,1800:.	0/0:274,0:274:99:.:.:0,120,1800:.	0/0:112,0:112:99:.:.:0,120,1800:.	0/0:2,0:2:6:.:.:0,6,35:.	0/0:31,0:31:72:.:.:0,72,1080:.	0/0:60,0:60:99:.:.:0,114,1710:.	./.:1,0:1:.:.:.:0,0,0:.	1|1:0,25:25:75:1|1:338997_C_T:1116,75,0:338997
Pf3D7_01_v3	344792	.	A	G	538.53	PASS	AC=2;AF=1;AN=2;DP=20;ExcessHet=3.0103;FS=0;InbreedingCoeff=0.3548;MLEAC=12;MLEAF=1;MQ=60;POSITIVE_TRAIN_SITE;QD=28.34;SOR=0.793;VQSLOD=10.16;culprit=FS;GENE=mitochondrial carrier protein%2C putative	GT:AD:DP:GQ:PL	./.:0,0:0:.:0,0,0	./.:0,0:0:.:0,0,0	./.:0,0:0:.:0,0,0	./.:0,0:0:.:0,0,0	./.:0,0:0:.:0,0,0	./.:0,0:0:.:0,0,0	./.:0,0:0:.:0,0,0	./.:0,0:0:.:0,0,0	./.:0,0:0:.:0,0,0	./.:0,0:0:.:0,0,0	./.:0,0:0:.:0,0,0	./.:0,0:0:.:0,0,0	./.:0,0:0:.:0,0,0	./.:0,0:0:.:0,0,0	./.:0,0:0:.:0,0,0	./.:0,0:0:.:0,0,0	./.:0,0:0:.:0,0,0	./.:0,0:0:.:0,0,0	./.:0,0:0:.:0,0,0	./.:0,0:0:.:0,0,0	./.:0,0:0:.:0,0,0	./.:0,0:0:.:0,0,0	./.:0,0:0:.:0,0,0	./.:0,0:0:.:0,0,0	./.:0,0:0:.:0,0,0	1/1:0,19:19:57:504,57,0	./.:0,0:0:.:0,0,0	./.:0,0:0:.:0,0,0
Pf3D7_01_v3	345730	.	A	G	1781.6	PASS	AC=6;AF=1;AN=6;DP=78;ExcessHet=3.0103;FS=0;InbreedingCoeff=0.3775;MLEAC=24;MLEAF=1;MQ=60;POSITIVE_TRAIN_SITE;QD=26.2;SOR=0.72;VQSLOD=10.08;culprit=FS;GENE=mitochondrial carrier protein%2C putative	GT:AD:DP:GQ:PL	./.:0,0:0:.:0,0,0	./.:0,0:0:.:0,0,0	./.:0,0:0:.:0,0,0	./.:1,0:1:.:0,0,0	./.:0,0:0:.:0,0,0	./.:0,0:0:.:0,0,0	1/1:0,2:2:6:49,6,0	./.:0,0:0:.:0,0,0	./.:0,0:0:.:0,0,0	./.:0,0:0:.:0,0,0	./.:0,0:0:.:0,0,0	1/1:0,4:4:12:88,12,0	./.:0,0:0:.:0,0,0	./.:0,0:0:.:0,0,0	./.:0,0:0:.:0,0,0	./.:0,0:0:.:0,0,0	./.:0,0:0:.:0,0,0	./.:0,0:0:.:0,0,0	./.:0,0:0:.:0,0,0	./.:0,0:0:.:0,0,0	./.:0,0:0:.:0,0,0	./.:0,0:0:.:0,0,0	./.:0,0:0:.:0,0,0	./.:0,0:0:.:0,0,0	./.:1,0:1:.:0,0,0	1/1:0,62:67:99:1562,183,0	./.:1,0:1:.:0,0,0	./.:0,0:0:.:0,0,0
Pf3D7_01_v3	346547	.	G	A	38.82	PASS	AC=2;AF=0.5;AN=4;DP=57;ExcessHet=0.7918;FS=0;InbreedingCoeff=0.3555;MLEAC=6;MLEAF=1;MQ=60;QD=30.55;SOR=1.609;VQSLOD=7.46;culprit=FS	GT:AD:DP:GQ:PL	./.:0,0:0:.:0,0,0	./.:0,0:0:.:0,0,0	./.:0,0:0:.:0,0,0	./.:0,0:0:.:0,0,0	./.:0,0:0:.:0,0,0	./.:0,0:0:.:0,0,0	./.:0,0:0:.:0,0,0	./.:0,0:0:.:0,0,0	./.:0,0:0:.:0,0,0	./.:0,0:0:.:0,0,0	./.:0,0:0:.:0,0,0	./.:0,0:0:.:0,0,0	./.:0,0:0:.:0,0,0	1/1:0,1:1:3:28,3,0	./.:0,0:0:.:0,0,0	./.:0,0:0:.:0,0,0	./.:0,0:0:.:0,0,0	./.:0,0:0:.:0,0,0	./.:0,0:0:.:0,0,0	./.:0,0:0:.:0,0,0	./.:0,0:0:.:0,0,0	./.:0,0:0:.:0,0,0	./.:0,0:0:.:0,0,0	./.:0,0:0:.:0,0,0	./.:0,0:0:.:0,0,0	0/0:56,0:56:72:0,72,1201	./.:0,0:0:.:0,0,0	./.:0,0:0:.:0,0,0
Pf3D7_01_v3	347623	.	A	T	979.53	PASS	AC=2;AF=1;AN=2;DP=36;ExcessHet=3.0103;FS=0;InbreedingCoeff=0.3548;MLEAC=12;MLEAF=1;MQ=60;QD=30.61;SOR=1.819;VQSLOD=6.66;culprit=FS	GT:AD:DP:GQ:PL	./.:0,0:0:.:0,0,0	./.:0,0:0:.:0,0,0	./.:0,0:0:.:0,0,0	./.:0,0:0:.:0,0,0	./.:0,0:0:.:0,0,0	./.:0,0:0:.:0,0,0	./.:0,0:0:.:0,0,0	./.:0,0:0:.:0,0,0	./.:0,0:0:.:0,0,0	./.:0,0:0:.:0,0,0	./.:0,0:0:.:0,0,0	./.:0,0:0:.:0,0,0	./.:0,0:0:.:0,0,0	./.:0,0:0:.:0,0,0	./.:0,0:0:.:0,0,0	./.:0,0:0:.:0,0,0	./.:0,0:0:.:0,0,0	./.:0,0:0:.:0,0,0	./.:0,0:0:.:0,0,0	./.:0,0:0:.:0,0,0	./.:0,0:0:.:0,0,0	./.:0,0:0:.:0,0,0	./.:0,0:0:.:0,0,0	./.:0,0:0:.:0,0,0	./.:0,0:0:.:0,0,0	1/1:0,32:34:95:945,95,0	./.:0,0:0:.:0,0,0	./.:0,0:0:.:0,0,0
Pf3D7_01_v3	349247	.	C	T	1814.93	PASS	AC=6;AF=1;AN=6;DP=65;ExcessHet=3.0103;FS=0;InbreedingCoeff=0.3685;MLEAC=22;MLEAF=1;MQ=60;POSITIVE_TRAIN_SITE;QD=29.75;SOR=0.941;VQSLOD=10.08;culprit=FS;GENE=conserved Plasmodium protein%2C unknown function	GT:AD:DP:GQ:PL	./.:1,0:1:.:0,0,0	./.:0,0:0:.:0,0,0	./.:0,0:0:.:0,0,0	./.:2,0:2:.:0,0,0	./.:0,0:0:.:0,0,0	./.:0,0:0:.:0,0,0	./.:0,0:0:.:0,0,0	./.:0,0:0:.:0,0,0	1/1:0,2:2:6:49,6,0	./.:0,0:0:.:0,0,0	./.:0,0:0:.:0,0,0	./.:0,0:0:.:0,0,0	./.:0,0:0:.:0,0,0	./.:0,0:0:.:0,0,0	./.:0,0:0:.:0,0,0	./.:0,0:0:.:0,0,0	./.:0,0:0:.:0,0,0	./.:0,0:0:.:0,0,0	1/1:0,2:2:6:49,6,0	./.:0,0:0:.:0,0,0	./.:0,0:0:.:0,0,0	./.:0,0:0:.:0,0,0	./.:0,0:0:.:0,0,0	./.:0,0:0:.:0,0,0	./.:0,0:0:.:0,0,0	1/1:0,57:57:99:1642,170,0	./.:0,0:0:.:0,0,0	./.:0,0:0:.:0,0,0
Pf3D7_01_v3	349589	.	G	A	70.71	PASS	AC=2;AF=1;AN=2;DP=6;ExcessHet=3.0103;FS=0;InbreedingCoeff=0.3417;MLEAC=7;MLEAF=1;MQ=60;QD=33.22;SOR=0.693;VQSLOD=7.01;culprit=FS;GENE=conserved Plasmodium protein%2C unknown function	GT:AD:DP:GQ:PL	./.:0,0:0:.:0,0,0	./.:0,0:0:.:0,0,0	./.:0,0:0:.:0,0,0	./.:0,0:0:.:0,0,0	./.:0,0:0:.:0,0,0	./.:0,0:0:.:0,0,0	./.:0,0:0:.:0,0,0	./.:0,0:0:.:0,0,0	./.:0,0:0:.:0,0,0	./.:0,0:0:.:0,0,0	./.:0,0:0:.:0,0,0	./.:0,0:0:.:0,0,0	./.:0,0:0:.:0,0,0	./.:0,0:0:.:0,0,0	./.:0,0:0:.:0,0,0	./.:0,0:0:.:0,0,0	./.:0,0:0:.:0,0,0	./.:0,0:0:.:0,0,0	./.:0,0:0:.:0,0,0	./.:0,0:0:.:0,0,0	./.:0,0:0:.:0,0,0	./.:0,0:0:.:0,0,0	./.:0,0:0:.:0,0,0	./.:0,0:0:.:0,0,0	./.:0,0:0:.:0,0,0	1/1:0,1:2:6:74,6,0	./.:0,0:0:.:0,0,0	./.:0,0:0:.:0,0,0
Pf3D7_01_v3	349601	.	A	C	67.34	PASS	AC=2;AF=1;AN=2;DP=5;ExcessHet=3.0103;FS=0;InbreedingCoeff=0.3417;MLEAC=7;MLEAF=1;MQ=60;QD=30.85;SOR=0.693;VQSLOD=8.34;culprit=FS;GENE=conserved Plasmodium protein%2C unknown function	GT:AD:DP:GQ:PL	./.:0,0:0:.:0,0,0	./.:0,0:0:.:0,0,0	./.:0,0:0:.:0,0,0	./.:0,0:0:.:0,0,0	./.:0,0:0:.:0,0,0	./.:0,0:0:.:0,0,0	./.:0,0:0:.:0,0,0	./.:0,0:0:.:0,0,0	./.:0,0:0:.:0,0,0	./.:0,0:0:.:0,0,0	./.:0,0:0:.:0,0,0	./.:0,0:0:.:0,0,0	./.:0,0:0:.:0,0,0	./.:0,0:0:.:0,0,0	./.:0,0:0:.:0,0,0	./.:0,0:0:.:0,0,0	./.:0,0:0:.:0,0,0	./.:0,0:0:.:0,0,0	./.:0,0:0:.:0,0,0	./.:0,0:0:.:0,0,0	./.:0,0:0:.:0,0,0	./.:0,0:0:.:0,0,0	./.:0,0:0:.:0,0,0	./.:0,0:0:.:0,0,0	./.:0,0:0:.:0,0,0	1/1:0,1:2:6:74,6,0	./.:0,0:0:.:0,0,0	./.:0,0:0:.:0,0,0
Pf3D7_01_v3	349679	.	A	G	128.75	PASS	AC=2;AF=1;AN=2;DP=5;ExcessHet=3.0103;FS=0;InbreedingCoeff=0.351;MLEAC=10;MLEAF=1;MQ=60;POSITIVE_TRAIN_SITE;QD=32.19;SOR=1.022;VQSLOD=10.15;culprit=FS;GENE=conserved Plasmodium protein%2C unknown function	GT:AD:DP:GQ:PL	./.:0,0:0:.:0,0,0	./.:0,0:0:.:0,0,0	./.:0,0:0:.:0,0,0	./.:0,0:0:.:0,0,0	./.:0,0:0:.:0,0,0	./.:0,0:0:.:0,0,0	./.:0,0:0:.:0,0,0	./.:0,0:0:.:0,0,0	./.:0,0:0:.:0,0,0	./.:0,0:0:.:0,0,0	./.:0,0:0:.:0,0,0	./.:0,0:0:.:0,0,0	./.:0,0:0:.:0,0,0	./.:0,0:0:.:0,0,0	./.:0,0:0:.:0,0,0	./.:0,0:0:.:0,0,0	./.:0,0:0:.:0,0,0	./.:0,0:0:.:0,0,0	./.:0,0:0:.:0,0,0	./.:0,0:0:.:0,0,0	./.:0,0:0:.:0,0,0	./.:0,0:0:.:0,0,0	./.:0,0:0:.:0,0,0	./.:0,0:0:.:0,0,0	./.:0,0:0:.:0,0,0	1/1:0,4:5:12:105,12,0	./.:0,0:0:.:0,0,0	./.:0,0:0:.:0,0,0
Pf3D7_01_v3	350526	.	C	T	71.8	PASS	AC=1;AF=0.024;AN=42;BaseQRankSum=-0.967;DP=137;ExcessHet=3.0103;FS=0;InbreedingCoeff=0.266;MLEAC=2;MLEAF=0.048;MQ=60;MQRankSum=0;QD=23.93;ReadPosRankSum=-0.967;SOR=0.223;VQSLOD=7.25;culprit=FS;GENE=conserved protein%2C unknown function	GT:AD:DP:GQ:PGT:PID:PL:PS	0/0:1,0:1:3:.:.:0,3,22:.	0/0:3,0:3:3:.:.:0,3,45:.	0/0:6,0:6:18:.:.:0,18,134:.	0/0:2,0:2:6:.:.:0,6,27:.	0/0:5,0:5:0:.:.:0,0,33:.	0/0:3,0:3:9:.:.:0,9,73:.	./.:0,0:0:.:.:.:0,0,0:.	0/0:3,0:3:9:.:.:0,9,71:.	0/0:3,0:3:0:.:.:0,0,33:.	0/0:8,0:8:24:.:.:0,24,192:.	./.:0,0:0:.:.:.:0,0,0:.	0/0:1,0:1:3:.:.:0,3,13:.	0/0:15,0:15:36:.:.:0,36,540:.	./.:2,0:2:.:.:.:0,0,0:.	0|1:1,2:3:36:0|1:350526_C_T:81,0,36:350526	0/0:2,0:2:6:.:.:0,6,41:.	0/0:3,0:3:9:.:.:0,9,66:.	./.:0,0:0:.:.:.:0,0,0:.	0/0:6,0:6:12:.:.:0,12,180:.	0/0:5,0:5:15:.:.:0,15,121:.	0/0:3,0:3:0:.:.:0,0,20:.	0/0:2,0:2:6:.:.:0,6,43:.	0/0:1,0:1:3:.:.:0,3,14:.	./.:0,0:0:.:.:.:0,0,0:.	0/0:5,0:5:15:.:.:0,15,100:.	0/0:55,0:55:99:.:.:0,120,1800:.	./.:0,0:0:.:.:.:0,0,0:.	./.:0,0:0:.:.:.:0,0,0:.
Pf3D7_01_v3	350531	.	A	T	70.58	PASS	AC=1;AF=0.024;AN=42;BaseQRankSum=-0.967;DP=138;ExcessHet=3.0103;FS=0;InbreedingCoeff=0.3257;MLEAC=2;MLEAF=0.048;MQ=60;MQRankSum=0;QD=23.53;ReadPosRankSum=-0.967;SOR=0.223;VQSLOD=7.08;culprit=FS;GENE=conserved protein%2C unknown function	GT:AD:DP:GQ:PGT:PID:PL:PS	0/0:1,0:1:3:.:.:0,3,22:.	0/0:4,0:4:0:.:.:0,0,51:.	0/0:6,0:6:18:.:.:0,18,134:.	0/0:2,0:2:6:.:.:0,6,27:.	0/0:6,0:6:18:.:.:0,18,154:.	0/0:3,0:3:9:.:.:0,9,73:.	./.:0,0:0:.:.:.:0,0,0:.	0/0:3,0:3:9:.:.:0,9,71:.	0/0:2,0:2:6:.:.:0,6,38:.	0/0:8,0:8:24:.:.:0,24,192:.	./.:0,0:0:.:.:.:0,0,0:.	0/0:1,0:1:3:.:.:0,3,13:.	0/0:15,0:15:36:.:.:0,36,540:.	./.:0,0:0:.:.:.:0,0,0:.	0|1:1,2:3:36:0|1:350526_C_T:81,0,36:350526	0/0:2,0:2:6:.:.:0,6,41:.	0/0:3,0:3:9:.:.:0,9,66:.	./.:0,0:0:.:.:.:0,0,0:.	0/0:6,0:6:12:.:.:0,12,180:.	0/0:7,0:7:21:.:.:0,21,154:.	0/0:3,0:3:9:.:.:0,9,60:.	0/0:2,0:2:6:.:.:0,6,43:.	0/0:1,0:1:3:.:.:0,3,14:.	./.:0,0:0:.:.:.:0,0,0:.	0/0:5,0:5:15:.:.:0,15,112:.	0/0:55,0:55:99:.:.:0,120,1800:.	./.:0,0:0:.:.:.:0,0,0:.	./.:0,0:0:.:.:.:0,0,0:.
Pf3D7_01_v3	350752	.	A	G	76.48	PASS	AC=5;AF=0.083;AN=60;BaseQRankSum=0.967;DP=298;ExcessHet=0.0097;FS=0;InbreedingCoeff=0.488;MLEAC=1;MLEAF=0.017;MQ=60;MQRankSum=0;QD=25.49;ReadPosRankSum=0.967;SOR=0.527;VQSLOD=6.92;culprit=FS;GENE=conserved protein%2C unknown function	GT:AD:DP:GQ:PGT:PID:PL:PS	0/0:6,0:6:18:.:.:0,18,168:.	0/0:9,0:9:18:.:.:0,18,270:.	0/0:15,0:15:45:.:.:0,45,450:.	0/0:7,0:7:18:.:.:0,18,270:.	0/0:10,0:10:27:.:.:0,27,405:.	0/0:14,0:14:39:.:.:0,39,585:.	0/0:15,0:15:36:.:.:0,36,540:.	0/0:5,0:5:12:.:.:0,12,180:.	0/0:10,0:10:24:.:.:0,24,360:.	0/0:21,0:21:54:.:.:0,54,810:.	0/0:7,0:7:21:.:.:0,21,203:.	0/0:12,0:12:30:.:.:0,30,450:.	0/0:16,0:16:48:.:.:0,48,425:.	0/0:7,0:7:18:.:.:0,18,270:.	0/0:11,0:11:30:.:.:0,30,450:.	0/0:7,0:7:18:.:.:0,18,270:.	0/0:3,0:3:9:.:.:0,9,87:.	0/0:1,0:1:3:.:.:0,3,33:.	0/0:12,0:12:30:.:.:0,30,450:.	0/0:4,0:4:12:.:.:0,12,111:.	0/0:10,0:10:27:.:.:0,27,405:.	0/0:13,0:13:33:.:.:0,33,495:.	1/1:0,0:8:22:.:.:108,22,0:.	0/0:2,0:2:3:.:.:0,3,45:.	0/0:18,0:18:51:.:.:0,51,765:.	0/0:42,0:42:99:.:.:0,102,1032:.	0|1:1,2:3:17:0|1:350743_GTTTAT_G:81,0,17:350743	1/1:0,0:4:2:.:.:7,2,0:.
Pf3D7_01_v3	351174	.	T	C	63.18	PASS	AC=2;AF=0.045;AN=44;DP=125;ExcessHet=0.0533;FS=0;InbreedingCoeff=0.3913;MLEAC=2;MLEAF=0.045;MQ=60;QD=31.59;SOR=0.693;VQSLOD=9.05;culprit=FS;GENE=conserved protein%2C unknown function	GT:AD:DP:GQ:PGT:PID:PL:PS	./.:0,0:0:.:.:.:0,0,0:.	./.:0,0:0:.:.:.:0,0,0:.	1|1:0,2:2:6:1|1:351169_C_A:79,6,0:351169	0/0:3,0:3:9:.:.:0,9,67:.	0/0:1,0:1:3:.:.:0,3,14:.	0/0:3,0:3:9:.:.:0,9,67:.	0/0:5,0:5:0:.:.:0,0,63:.	./.:0,0:0:.:.:.:0,0,0:.	0/0:2,0:2:6:.:.:0,6,42:.	0/0:5,0:5:12:.:.:0,12,180:.	0/0:6,0:6:15:.:.:0,15,225:.	0/0:8,0:8:3:.:.:0,3,164:.	0/0:3,0:3:9:.:.:0,9,75:.	0/0:4,0:4:6:.:.:0,6,90:.	0/0:6,0:6:18:.:.:0,18,146:.	0/0:1,0:1:3:.:.:0,3,12:.	./.:0,0:0:.:.:.:0,0,0:.	0/0:5,0:5:9:.:.:0,9,135:.	0/0:3,0:3:6:.:.:0,6,90:.	0/0:4,0:4:12:.:.:0,12,84:.	0/0:7,0:7:12:.:.:0,12,180:.	0/0:5,0:5:15:.:.:0,15,119:.	0/0:6,0:6:12:.:.:0,12,180:.	./.:0,0:0:.:.:.:0,0,0:.	./.:0,0:0:.:.:.:0,0,0:.	0/0:42,0:42:99:.:.:0,105,1056:.	./.:0,0:0:.:.:.:0,0,0:.	0/0:3,0:3:3:.:.:0,3,45:.
Pf3D7_01_v3	351307	.	T	A	948.35	PASS	AC=2;AF=0.5;AN=4;DP=32;ExcessHet=0.7918;FS=0;InbreedingCoeff=0.3644;MLEAC=11;MLEAF=1;MQ=60;POSITIVE_TRAIN_SITE;QD=33.1;SOR=0.941;VQSLOD=10.48;culprit=FS;GENE=conserved protein%2C unknown function	GT:AD:DP:GQ:PGT:PID:PL:PS	./.:0,0:0:.:.:.:0,0,0:.	./.:0,0:0:.:.:.:0,0,0:.	./.:0,0:0:.:.:.:0,0,0:.	./.:0,0:0:.:.:.:0,0,0:.	./.:0,0:0:.:.:.:0,0,0:.	./.:0,0:0:.:.:.:0,0,0:.	./.:0,0:0:.:.:.:0,0,0:.	./.:0,0:0:.:.:.:0,0,0:.	./.:0,0:0:.:.:.:0,0,0:.	./.:0,0:0:.:.:.:0,0,0:.	./.:0,0:0:.:.:.:0,0,0:.	./.:0,0:0:.:.:.:0,0,0:.	./.:0,0:0:.:.:.:0,0,0:.	./.:0,0:0:.:.:.:0,0,0:.	./.:1,0:1:.:.:.:0,0,0:.	./.:0,0:0:.:.:.:0,0,0:.	./.:0,0:0:.:.:.:0,0,0:.	./.:0,0:0:.:.:.:0,0,0:.	./.:0,0:0:.:.:.:0,0,0:.	./.:0,0:0:.:.:.:0,0,0:.	./.:4,0:4:.:.:.:0,0,0:.	./.:0,0:0:.:.:.:0,0,0:.	./.:0,0:0:.:.:.:0,0,0:.	./.:0,0:0:.:.:.:0,0,0:.	./.:0,0:0:.:.:.:0,0,0:.	1|1:0,21:25:63:1|1:351229_AAAAAAAT_A:922,63,0:351229	./.:0,0:0:.:.:.:0,0,0:.	0/0:2,0:2:6:.:.:0,6,41:.
Pf3D7_01_v3	351311	.	T	A	985.35	PASS	AC=2;AF=0.5;AN=4;DP=35;ExcessHet=0.7918;FS=0;InbreedingCoeff=0.3644;MLEAC=11;MLEAF=1;MQ=60;QD=35.07;SOR=0.922;VQSLOD=8.48;culprit=QD;GENE=conserved protein%2C unknown function	GT:AD:DP:GQ:PGT:PID:PL:PS	./.:0,0:0:.:.:.:0,0,0:.	./.:0,0:0:.:.:.:0,0,0:.	./.:0,0:0:.:.:.:0,0,0:.	./.:0,0:0:.:.:.:0,0,0:.	./.:0,0:0:.:.:.:0,0,0:.	./.:0,0:0:.:.:.:0,0,0:.	./.:0,0:0:.:.:.:0,0,0:.	./.:0,0:0:.:.:.:0,0,0:.	./.:0,0:0:.:.:.:0,0,0:.	./.:0,0:0:.:.:.:0,0,0:.	./.:0,0:0:.:.:.:0,0,0:.	./.:0,0:0:.:.:.:0,0,0:.	./.:0,0:0:.:.:.:0,0,0:.	./.:0,0:0:.:.:.:0,0,0:.	./.:1,0:1:.:.:.:0,0,0:.	./.:0,0:0:.:.:.:0,0,0:.	./.:0,0:0:.:.:.:0,0,0:.	./.:1,0:1:.:.:.:0,0,0:.	./.:0,0:0:.:.:.:0,0,0:.	./.:0,0:0:.:.:.:0,0,0:.	./.:4,0:4:.:.:.:0,0,0:.	./.:0,0:0:.:.:.:0,0,0:.	./.:0,0:0:.:.:.:0,0,0:.	./.:0,0:0:.:.:.:0,0,0:.	./.:0,0:0:.:.:.:0,0,0:.	1|1:0,23:27:69:1|1:351229_AAAAAAAT_A:959,69,0:351229	./.:0,0:0:.:.:.:0,0,0:.	0/0:2,0:2:6:.:.:0,6,41:.
Pf3D7_01_v3	352207	.	T	A	185.51	PASS	AC=2;AF=1;AN=2;DP=12;ExcessHet=3.0103;FS=0;InbreedingCoeff=0.3528;MLEAC=10;MLEAF=1;MQ=60;QD=29.66;SOR=1.609;VQSLOD=7.08;culprit=FS	GT:AD:DP:GQ:PL	./.:0,0:0:.:0,0,0	./.:0,0:0:.:0,0,0	./.:0,0:0:.:0,0,0	./.:0,0:0:.:0,0,0	./.:0,0:0:.:0,0,0	./.:0,0:0:.:0,0,0	./.:0,0:0:.:0,0,0	./.:0,0:0:.:0,0,0	./.:0,0:0:.:0,0,0	./.:0,0:0:.:0,0,0	./.:0,0:0:.:0,0,0	./.:0,0:0:.:0,0,0	./.:0,0:0:.:0,0,0	./.:0,0:0:.:0,0,0	./.:0,0:0:.:0,0,0	./.:0,0:0:.:0,0,0	./.:0,0:0:.:0,0,0	./.:1,0:1:.:0,0,0	./.:0,0:0:.:0,0,0	./.:0,0:0:.:0,0,0	./.:0,0:0:.:0,0,0	./.:0,0:0:.:0,0,0	./.:0,0:0:.:0,0,0	./.:0,0:0:.:0,0,0	./.:0,0:0:.:0,0,0	1/1:0,5:7:15:159,15,0	./.:0,0:0:.:0,0,0	./.:0,0:0:.:0,0,0
Pf3D7_01_v3	352325	.	G	A	56.91	PASS	AC=2;AF=0.333;AN=6;DP=28;ExcessHet=0.4576;FS=0;InbreedingCoeff=0.364;MLEAC=6;MLEAF=1;MQ=60;QD=28.46;SOR=0.693;VQSLOD=8.5;culprit=FS;GENE=secreted ookinete protein%2C putative	GT:AD:DP:GQ:PL	./.:0,0:0:.:0,0,0	./.:0,0:0:.:0,0,0	./.:0,0:0:.:0,0,0	./.:0,0:0:.:0,0,0	./.:0,0:0:.:0,0,0	./.:0,0:0:.:0,0,0	./.:0,0:0:.:0,0,0	./.:0,0:0:.:0,0,0	./.:0,0:0:.:0,0,0	./.:0,0:0:.:0,0,0	./.:0,0:0:.:0,0,0	./.:0,0:0:.:0,0,0	./.:0,0:0:.:0,0,0	./.:0,0:0:.:0,0,0	1/1:0,2:2:6:49,6,0	./.:0,0:0:.:0,0,0	./.:0,0:0:.:0,0,0	0/0:1,0:1:3:0,3,20	./.:0,0:0:.:0,0,0	./.:0,0:0:.:0,0,0	./.:0,0:0:.:0,0,0	./.:0,0:0:.:0,0,0	./.:0,0:0:.:0,0,0	./.:0,0:0:.:0,0,0	./.:0,0:0:.:0,0,0	0/0:25,0:25:75:0,75,670	./.:0,0:0:.:0,0,0	./.:0,0:0:.:0,0,0
Pf3D7_01_v3	353944	.	A	T	20261.7	PASS	AC=51;AF=0.911;AN=56;BaseQRankSum=-2.073;DP=1275;ExcessHet=0.0112;FS=0;InbreedingCoeff=0.606;MLEAC=55;MLEAF=0.982;MQ=59.97;MQRankSum=0;QD=30.12;ReadPosRankSum=3.59;SOR=0.959;VQSLOD=7.18;culprit=FS;GENE=secreted ookinete protein%2C putative	GT:AD:DP:GQ:PGT:PID:PL:PS	1|1:0,21:21:62:1|1:353938_G_C:860,62,0:353938	1|1:0,14:14:41:1|1:353938_G_C:629,41,0:353938	1|1:0,17:17:50:1|1:353938_G_C:684,50,0:353938	1|1:0,19:20:56:1|1:353938_G_C:783,56,0:353938	1|1:0,10:10:29:1|1:353938_G_C:448,29,0:353938	1|1:0,26:26:78:1|1:353938_G_C:1123,78,0:353938	1|1:0,10:10:29:1|1:353938_G_C:399,29,0:353938	1|1:0,20:20:59:1|1:353938_G_C:852,59,0:353938	1|1:0,17:18:50:1|1:353938_G_C:701,50,0:353938	1|1:0,39:39:99:1|1:353938_G_C:1635,114,0:353938	1|1:0,9:9:27:1|1:353938_G_C:387,27,0:353938	1|1:0,11:11:33:1|1:353938_G_C:469,33,0:353938	1|1:0,29:29:86:1|1:353938_G_C:1181,86,0:353938	1|1:0,3:3:9:1|1:353938_G_C:109,9,0:353938	1|1:0,8:8:23:1|1:353938_G_C:278,23,0:353938	./.:5,0:5:.:.:.:0,0,0:.	1|1:0,13:13:38:1|1:353938_G_C:558,38,0:353938	0/1:13,16:30:99:.:.:632,0,467:.	1|1:0,18:19:53:1|1:353938_G_C:763,53,0:353938	1|1:0,39:40:99:1|1:353938_G_C:1651,115,0:353938	1|1:0,17:17:51:1|1:353938_G_C:753,51,0:353938	1|1:0,30:31:89:1|1:353938_G_C:1265,89,0:353938	1|1:0,30:30:88:1|1:353938_G_C:1328,88,0:353938	1|1:0,1:1:3:1|1:353938_G_C:45,3,0:353938	1|1:0,31:32:92:1|1:353938_G_C:1329,92,0:353938	1|1:0,19:19:55:1|1:353938_G_C:837,55,0:353938	0/0:1,0:1:3:.:.:0,3,16:.	0/0:13,0:13:36:.:.:0,36,540:.
Pf3D7_01_v3	353956	.	G	A	20230.9	PASS	AC=51;AF=0.911;AN=56;BaseQRankSum=1.18;DP=1267;ExcessHet=0.1247;FS=0;InbreedingCoeff=0.5715;MLEAC=55;MLEAF=0.982;MQ=59.98;MQRankSum=0;QD=29.57;ReadPosRankSum=2.74;SOR=0.763;VQSLOD=7.22;culprit=FS;GENE=secreted ookinete protein%2C putative	GT:AD:DP:GQ:PGT:PID:PL:PS	1|1:0,21:21:62:1|1:353938_G_C:861,62,0:353938	1|1:0,14:14:42:1|1:353938_G_C:629,42,0:353938	1|1:0,17:17:51:1|1:353938_G_C:686,51,0:353938	1|1:0,19:20:56:1|1:353938_G_C:784,56,0:353938	1|1:0,10:10:29:1|1:353938_G_C:449,29,0:353938	1|1:2,26:28:51:1|1:353938_G_C:1092,51,0:353938	1|1:0,10:10:30:1|1:353938_G_C:400,30,0:353938	1|1:0,20:20:60:1|1:353938_G_C:855,60,0:353938	1|1:0,17:18:50:1|1:353938_G_C:703,50,0:353938	1|1:0,39:39:99:1|1:353938_G_C:1638,116,0:353938	1|1:0,9:9:28:1|1:353938_G_C:388,28,0:353938	1|1:0,11:11:33:1|1:353938_G_C:470,33,0:353938	1|1:0,28:28:84:1|1:353938_G_C:1158,84,0:353938	1|1:0,3:3:9:1|1:353938_G_C:109,9,0:353938	1|1:0,8:8:23:1|1:353938_G_C:279,23,0:353938	0/0:4,0:4:0:.:.:0,0,2:.	1|1:0,13:13:38:1|1:353938_G_C:558,38,0:353938	0/1:10,16:27:99:.:.:632,0,466:.	1|1:0,18:19:53:1|1:353938_G_C:764,53,0:353938	1|1:0,38:39:99:1|1:353938_G_C:1629,113,0:353938	1|1:0,17:17:51:1|1:353938_G_C:754,51,0:353938	1|1:0,30:31:90:1|1:353938_G_C:1268,90,0:353938	1|1:0,30:30:88:1|1:353938_G_C:1329,88,0:353938	1|1:0,1:1:3:1|1:353938_G_C:45,3,0:353938	1|1:0,31:33:93:1|1:353938_G_C:1331,93,0:353938	1|1:0,19:19:56:1|1:353938_G_C:839,56,0:353938	./.:1,0:1:.:.:.:0,0,0:.	0/0:14,0:14:33:.:.:0,33,495:.
Pf3D7_01_v3	353959	.	T	A	20216.9	PASS	AC=51;AF=0.879;AN=58;BaseQRankSum=0.689;DP=1266;ExcessHet=0.0112;FS=0;InbreedingCoeff=0.605;MLEAC=54;MLEAF=0.931;MQ=59.98;MQRankSum=0;QD=30.35;ReadPosRankSum=2.37;SOR=0.763;VQSLOD=7.25;culprit=FS;GENE=secreted ookinete protein%2C putative	GT:AD:DP:GQ:PGT:PID:PL:PS	1|1:0,21:21:62:1|1:353938_G_C:861,62,0:353938	1|1:0,14:14:42:1|1:353938_G_C:630,42,0:353938	1|1:0,17:17:51:1|1:353938_G_C:686,51,0:353938	1|1:0,19:20:57:1|1:353938_G_C:785,57,0:353938	1|1:0,10:10:29:1|1:353938_G_C:449,29,0:353938	1|1:2,26:28:51:1|1:353938_G_C:1092,51,0:353938	1|1:0,10:10:30:1|1:353938_G_C:400,30,0:353938	1|1:0,20:20:60:1|1:353938_G_C:855,60,0:353938	1|1:0,17:18:50:1|1:353938_G_C:703,50,0:353938	1|1:0,39:39:99:1|1:353938_G_C:1639,116,0:353938	1|1:0,9:9:28:1|1:353938_G_C:389,28,0:353938	1|1:0,11:11:33:1|1:353938_G_C:470,33,0:353938	1|1:0,28:28:84:1|1:353938_G_C:1159,84,0:353938	1|1:0,3:3:9:1|1:353938_G_C:109,9,0:353938	1|1:0,8:8:24:1|1:353938_G_C:279,24,0:353938	0/0:4,0:4:0:.:.:0,0,3:.	1|1:0,13:13:39:1|1:353938_G_C:558,39,0:353938	0/1:10,16:27:99:.:.:633,0,466:.	1|1:0,18:19:53:1|1:353938_G_C:764,53,0:353938	1|1:0,38:39:99:1|1:353938_G_C:1630,113,0:353938	1|1:0,17:17:52:1|1:353938_G_C:756,52,0:353938	1|1:0,30:31:90:1|1:353938_G_C:1268,90,0:353938	1|1:0,30:30:89:1|1:353938_G_C:1330,89,0:353938	1|1:0,1:1:3:1|1:353938_G_C:45,3,0:353938	1|1:0,31:33:93:1|1:353938_G_C:1331,93,0:353938	1|1:0,19:19:56:1|1:353938_G_C:839,56,0:353938	0/0:1,0:1:3:.:.:0,3,16:.	0/0:14,0:14:33:.:.:0,33,495:.
Pf3D7_01_v3	353971	.	A	G	20290.6	PASS	AC=51;AF=0.911;AN=56;BaseQRankSum=-1.898;DP=1249;ExcessHet=0.0112;FS=0;InbreedingCoeff=0.6067;MLEAC=55;MLEAF=0.982;MQ=59.97;MQRankSum=0;QD=31.54;ReadPosRankSum=0.477;SOR=0.703;VQSLOD=6.84;culprit=FS;GENE=secreted ookinete protein%2C putative	GT:AD:DP:GQ:PGT:PID:PL:PS	1|1:0,21:21:63:1|1:353938_G_C:862,63,0:353938	1/1:0,14:14:45:.:.:657,45,0:.	1/1:0,17:17:52:.:.:688,52,0:.	1|1:0,19:20:58:1|1:353938_G_C:788,58,0:353938	1|1:0,10:10:31:1|1:353938_G_C:451,31,0:353938	1|1:2,26:28:52:1|1:353938_G_C:1094,52,0:353938	1|1:0,10:10:30:1|1:353938_G_C:401,30,0:353938	1|1:0,20:20:61:1|1:353938_G_C:857,61,0:353938	1|1:0,17:18:52:1|1:353938_G_C:706,52,0:353938	1|1:0,39:39:99:1|1:353938_G_C:1642,118,0:353938	1|1:0,9:9:29:1|1:353938_G_C:390,29,0:353938	1|1:0,11:11:34:1|1:353938_G_C:471,34,0:353938	1|1:0,28:28:85:1|1:353938_G_C:1160,85,0:353938	1|1:0,3:3:9:1|1:353938_G_C:109,9,0:353938	1|1:0,8:8:24:1|1:353938_G_C:279,24,0:353938	./.:7,0:7:.:.:.:0,0,0:.	1|1:0,13:13:39:1|1:353938_G_C:560,39,0:353938	0/1:10,16:27:99:.:.:634,0,465:.	1|1:0,18:19:54:1|1:353938_G_C:766,54,0:353938	1|1:0,38:39:99:1|1:353938_G_C:1633,115,0:353938	1|1:0,17:17:52:1|1:353938_G_C:757,52,0:353938	1|1:0,30:31:92:1|1:353938_G_C:1271,92,0:353938	1|1:0,30:30:90:1|1:353938_G_C:1332,90,0:353938	1|1:0,1:1:3:1|1:353938_G_C:45,3,0:353938	1|1:0,31:33:94:1|1:353938_G_C:1334,94,0:353938	1|1:0,19:19:57:1|1:353938_G_C:841,57,0:353938	0/0:1,0:1:3:.:.:0,3,16:.	0/0:13,0:14:39:.:.:0,39,387:.
Pf3D7_01_v3	353974	.	A	T	20470.8	PASS	AC=51;AF=0.911;AN=56;BaseQRankSum=0.37;DP=1242;ExcessHet=0.0112;FS=0;InbreedingCoeff=0.6068;MLEAC=55;MLEAF=0.982;MQ=59.97;MQRankSum=0;QD=28.09;ReadPosRankSum=2.37;SOR=0.757;VQSLOD=7.15;culprit=FS;GENE=secreted ookinete protein%2C putative	GT:AD:DP:GQ:PL	1/1:0,21:21:69:952,69,0	1/1:0,15:15:46:676,46,0	1/1:0,17:17:52:688,52,0	1/1:0,19:20:58:789,58,0	1/1:0,10:10:31:452,31,0	1/1:2,26:28:52:1094,52,0	1/1:0,10:10:30:401,30,0	1/1:0,20:20:61:857,61,0	1/1:0,17:18:52:707,52,0	1/1:0,39:39:99:1643,118,0	1/1:0,9:9:34:409,34,0	1/1:0,11:11:34:471,34,0	1/1:0,28:28:88:1205,88,0	1/1:0,3:3:9:109,9,0	1/1:0,8:8:24:280,24,0	./.:7,0:7:.:0,0,0	1/1:0,13:13:39:560,39,0	0/1:10,16:27:99:634,0,465	1/1:0,18:19:54:766,54,0	1/1:0,38:39:99:1634,115,0	1/1:0,17:17:52:757,52,0	1/1:0,30:31:92:1271,92,0	1/1:0,30:30:90:1333,90,0	1/1:0,1:1:3:45,3,0	1/1:0,31:33:94:1333,94,0	1/1:0,19:19:57:841,57,0	0/0:1,0:1:3:0,3,16	0/0:13,0:13:36:0,36,540
Pf3D7_01_v3	355741	.	A	T	122.32	PASS	AC=1;AF=0.05;AN=20;BaseQRankSum=0;DP=72;ExcessHet=3.0103;FS=0;InbreedingCoeff=0.3108;MLEAC=3;MLEAF=0.15;MQ=60;MQRankSum=0;QD=30.58;ReadPosRankSum=-1.15;SOR=0.916;VQSLOD=9.01;culprit=FS;GENE=secreted ookinete protein%2C putative	GT:AD:DP:GQ:PGT:PID:PL:PS	./.:0,0:0:.:.:.:0,0,0:.	0/0:2,0:2:6:.:.:0,6,49:.	./.:0,0:0:.:.:.:0,0,0:.	0|1:1,3:4:22:0|1:355731_T_A:123,0,22:355731	./.:0,0:0:.:.:.:0,0,0:.	0/0:3,0:3:9:.:.:0,9,63:.	./.:0,0:0:.:.:.:0,0,0:.	./.:0,0:0:.:.:.:0,0,0:.	./.:0,0:0:.:.:.:0,0,0:.	./.:0,0:0:.:.:.:0,0,0:.	./.:0,0:0:.:.:.:0,0,0:.	./.:0,0:0:.:.:.:0,0,0:.	0/0:1,0:1:3:.:.:0,3,19:.	./.:0,0:0:.:.:.:0,0,0:.	./.:0,0:0:.:.:.:0,0,0:.	./.:0,0:0:.:.:.:0,0,0:.	./.:0,0:0:.:.:.:0,0,0:.	0/0:6,0:6:18:.:.:0,18,149:.	./.:0,0:0:.:.:.:0,0,0:.	./.:0,0:0:.:.:.:0,0,0:.	0/0:1,0:1:3:.:.:0,3,28:.	0/0:1,0:1:3:.:.:0,3,16:.	0/0:1,0:1:3:.:.:0,3,18:.	./.:0,0:0:.:.:.:0,0,0:.	0/0:7,0:7:0:.:.:0,0,122:.	0/0:46,0:46:99:.:.:0,103,1193:.	./.:0,0:0:.:.:.:0,0,0:.	./.:0,0:0:.:.:.:0,0,0:.
Pf3D7_01_v3	358993	.	G	C	41.12	PASS	AC=2;AF=0.091;AN=22;DP=74;ExcessHet=0.1047;FS=0;InbreedingCoeff=0.4041;MLEAC=3;MLEAF=0.136;MQ=60;QD=20.56;SOR=0.693;VQSLOD=6.12;culprit=QD;GENE=mitochondrial carrier protein%2C putative	GT:AD:DP:GQ:PL	./.:0,0:0:.:0,0,0	./.:0,0:0:.:0,0,0	./.:0,0:0:.:0,0,0	0/0:2,0:2:6:0,6,39	0/0:2,0:2:6:0,6,39	./.:0,0:0:.:0,0,0	0/0:1,0:1:3:0,3,26	./.:0,0:0:.:0,0,0	./.:0,0:0:.:0,0,0	./.:0,0:0:.:0,0,0	1/1:0,2:2:6:49,6,0	0/0:1,0:1:3:0,3,15	0/0:2,0:2:6:0,6,45	0/0:4,0:4:12:0,12,87	0/0:3,0:3:9:0,9,80	./.:0,0:0:.:0,0,0	./.:0,0:0:.:0,0,0	./.:0,0:0:.:0,0,0	./.:0,0:0:.:0,0,0	0/0:3,0:3:9:0,9,61	./.:0,0:0:.:0,0,0	0/0:1,0:1:3:0,3,31	./.:0,0:0:.:0,0,0	./.:0,0:0:.:0,0,0	./.:0,0:0:.:0,0,0	0/0:53,0:53:99:0,120,1800	./.:0,0:0:.:0,0,0	./.:0,0:0:.:0,0,0
Pf3D7_01_v3	359073	.	G	A	171.69	PASS	AC=4;AF=0.182;AN=22;DP=79;ExcessHet=0.0164;FS=0;InbreedingCoeff=0.4241;MLEAC=6;MLEAF=0.273;MQ=60;QD=30.05;SOR=0.693;VQSLOD=9.08;culprit=FS;GENE=mitochondrial carrier protein%2C putative	GT:AD:DP:GQ:PGT:PID:PL:PS	./.:0,0:0:.:.:.:0,0,0:.	./.:0,0:0:.:.:.:0,0,0:.	./.:0,0:0:.:.:.:0,0,0:.	1|1:0,2:2:6:1|1:359073_G_A:90,6,0:359073	1|1:0,2:2:6:1|1:359073_G_A:90,6,0:359073	./.:0,0:0:.:.:.:0,0,0:.	0/0:2,0:2:6:.:.:0,6,40:.	./.:0,0:0:.:.:.:0,0,0:.	./.:0,0:0:.:.:.:0,0,0:.	0/0:1,0:1:3:.:.:0,3,15:.	0/0:2,0:2:6:.:.:0,6,34:.	./.:0,0:0:.:.:.:0,0,0:.	0/0:2,0:2:3:.:.:0,3,45:.	./.:0,0:0:.:.:.:0,0,0:.	0/0:7,0:7:21:.:.:0,21,171:.	./.:0,0:0:.:.:.:0,0,0:.	0/0:2,0:2:6:.:.:0,6,34:.	./.:0,0:0:.:.:.:0,0,0:.	./.:0,0:0:.:.:.:0,0,0:.	0/0:2,0:2:6:.:.:0,6,33:.	./.:0,0:0:.:.:.:0,0,0:.	0/0:3,0:3:9:.:.:0,9,70:.	./.:0,0:0:.:.:.:0,0,0:.	./.:0,0:0:.:.:.:0,0,0:.	./.:0,0:0:.:.:.:0,0,0:.	0/0:53,0:53:99:.:.:0,120,1800:.	./.:0,0:0:.:.:.:0,0,0:.	./.:0,0:0:.:.:.:0,0,0:.
Pf3D7_01_v3	359079	.	T	A	172.25	PASS	AC=4;AF=0.182;AN=22;DP=79;ExcessHet=0.0164;FS=0;InbreedingCoeff=0.4154;MLEAC=6;MLEAF=0.273;MQ=60;QD=26.84;SOR=0.693;VQSLOD=8.14;culprit=FS;GENE=mitochondrial carrier protein%2C putative	GT:AD:DP:GQ:PGT:PID:PL:PS	./.:0,0:0:.:.:.:0,0,0:.	./.:0,0:0:.:.:.:0,0,0:.	./.:0,0:0:.:.:.:0,0,0:.	1|1:0,2:2:6:1|1:359073_G_A:90,6,0:359073	1|1:0,2:2:6:1|1:359073_G_A:90,6,0:359073	./.:0,0:0:.:.:.:0,0,0:.	0/0:2,0:2:6:.:.:0,6,40:.	./.:0,0:0:.:.:.:0,0,0:.	./.:0,0:0:.:.:.:0,0,0:.	0/0:1,0:1:3:.:.:0,3,15:.	0/0:2,0:2:6:.:.:0,6,34:.	./.:0,0:0:.:.:.:0,0,0:.	0/0:2,0:2:3:.:.:0,3,45:.	./.:0,0:0:.:.:.:0,0,0:.	0/0:7,0:7:18:.:.:0,18,270:.	./.:0,0:0:.:.:.:0,0,0:.	0/0:2,0:2:6:.:.:0,6,34:.	./.:0,0:0:.:.:.:0,0,0:.	./.:0,0:0:.:.:.:0,0,0:.	0/0:2,0:2:3:.:.:0,3,45:.	./.:0,0:0:.:.:.:0,0,0:.	0/0:3,0:3:9:.:.:0,9,70:.	./.:0,0:0:.:.:.:0,0,0:.	./.:0,0:0:.:.:.:0,0,0:.	./.:0,0:0:.:.:.:0,0,0:.	0/0:53,0:53:99:.:.:0,120,1800:.	./.:0,0:0:.:.:.:0,0,0:.	./.:0,0:0:.:.:.:0,0,0:.
Pf3D7_01_v3	362120	.	T	A	53.43	PASS	AC=2;AF=0.2;AN=10;DP=43;ExcessHet=0.3218;FS=0;InbreedingCoeff=0.359;MLEAC=5;MLEAF=0.5;MQ=60;QD=26.71;SOR=0.693;VQSLOD=8.13;culprit=FS;GENE=unspecified product	GT:AD:DP:GQ:PL	./.:0,0:0:.:0,0,0	./.:0,0:0:.:0,0,0	1/1:0,2:2:6:49,6,0	./.:0,0:0:.:0,0,0	./.:0,0:0:.:0,0,0	./.:0,0:0:.:0,0,0	./.:0,0:0:.:0,0,0	./.:0,0:0:.:0,0,0	./.:0,0:0:.:0,0,0	./.:0,0:0:.:0,0,0	0/0:2,0:2:6:0,6,40	./.:0,0:0:.:0,0,0	./.:0,0:0:.:0,0,0	0/0:3,0:3:0:0,0,45	./.:0,0:0:.:0,0,0	./.:0,0:0:.:0,0,0	./.:0,0:0:.:0,0,0	./.:0,0:0:.:0,0,0	./.:0,0:0:.:0,0,0	./.:0,0:0:.:0,0,0	./.:0,0:0:.:0,0,0	./.:0,0:0:.:0,0,0	./.:0,0:0:.:0,0,0	./.:0,0:0:.:0,0,0	0/0:1,0:1:3:0,3,18	0/0:35,0:35:99:0,105,1079	./.:0,0:0:.:0,0,0	./.:0,0:0:.:0,0,0
Pf3D7_01_v3	364586	.	G	C	1031.16	PASS	AC=4;AF=1;AN=4;DP=45;ExcessHet=3.0103;FS=0;InbreedingCoeff=0.3621;MLEAC=17;MLEAF=1;MQ=59.7;POSITIVE_TRAIN_SITE;QD=27.14;SOR=1.075;VQSLOD=10;culprit=FS	GT:AD:DP:GQ:PL	./.:0,0:0:.:0,0,0	./.:0,0:0:.:0,0,0	./.:0,0:0:.:0,0,0	./.:0,0:0:.:0,0,0	./.:0,0:0:.:0,0,0	./.:0,0:0:.:0,0,0	./.:0,0:0:.:0,0,0	1/1:0,2:2:6:49,6,0	./.:0,0:0:.:0,0,0	./.:0,0:0:.:0,0,0	./.:0,0:0:.:0,0,0	./.:0,0:0:.:0,0,0	./.:0,0:0:.:0,0,0	./.:0,0:0:.:0,0,0	./.:1,0:1:.:0,0,0	./.:0,0:0:.:0,0,0	./.:0,0:0:.:0,0,0	./.:0,0:0:.:0,0,0	./.:0,0:0:.:0,0,0	./.:0,0:0:.:0,0,0	./.:0,0:0:.:0,0,0	./.:0,0:0:.:0,0,0	./.:0,0:0:.:0,0,0	./.:0,0:0:.:0,0,0	./.:0,0:0:.:0,0,0	1/1:0,36:39:99:928,106,0	./.:0,0:0:.:0,0,0	./.:0,0:0:.:0,0,0
Pf3D7_01_v3	365634	.	C	T	47.48	PASS	AC=2;AF=0.091;AN=22;DP=120;ExcessHet=0.202;FS=0;InbreedingCoeff=0.3304;MLEAC=4;MLEAF=0.182;MQ=60;QD=23.74;SOR=0.693;VQSLOD=7.46;culprit=FS;GENE=LCCL domain-containing protein	GT:AD:DP:GQ:PL	0/0:10,0:10:0:0,0,150	./.:0,0:0:.:0,0,0	0/0:8,0:8:2:0,2,167	0/0:3,0:3:0:0,0,26	0/0:3,0:3:0:0,0,20	./.:0,0:0:.:0,0,0	0/0:10,0:10:30:0,30,246	0/0:7,0:7:0:0,0,107	./.:0,0:0:.:0,0,0	./.:10,0:10:.:0,0,0	./.:0,0:0:.:0,0,0	./.:0,0:0:.:0,0,0	0/0:2,0:2:0:0,0,4	./.:0,0:0:.:0,0,0	./.:1,0:1:.:0,0,0	1/1:0,2:2:6:49,6,0	./.:0,0:0:.:0,0,0	./.:0,0:0:.:0,0,0	0/0:6,0:6:18:0,18,129	./.:3,0:3:.:0,0,0	./.:0,0:0:.:0,0,0	./.:0,0:0:.:0,0,0	0/0:1,0:1:3:0,3,19	./.:0,0:0:.:0,0,0	./.:0,0:0:.:0,0,0	0/0:54,0:54:99:0,107,1282	./.:0,0:0:.:0,0,0	./.:0,0:0:.:0,0,0
Pf3D7_01_v3	369091	.	A	C	2974.97	PASS	AC=24;AF=1;AN=24;DP=147;ExcessHet=3.0103;FS=0;InbreedingCoeff=0.4696;MLEAC=48;MLEAF=1;MQ=60;POSITIVE_TRAIN_SITE;QD=24.59;SOR=0.759;VQSLOD=9.3;culprit=FS	GT:AD:DP:GQ:PL	1/1:0,7:7:21:186,21,0	1/1:0,4:4:12:92,12,0	./.:5,0:5:.:0,0,0	./.:1,0:1:.:0,0,0	./.:0,0:0:.:0,0,0	./.:1,0:1:.:0,0,0	1/1:0,9:9:26:202,26,0	./.:3,0:3:.:0,0,0	1/1:0,5:5:14:81,14,0	1/1:0,10:10:29:206,29,0	1/1:0,4:4:12:106,12,0	1/1:0,5:5:14:103,14,0	./.:2,0:2:.:0,0,0	./.:1,0:1:.:0,0,0	./.:0,0:0:.:0,0,0	1/1:0,1:1:3:28,3,0	./.:3,0:3:.:0,0,0	1/1:0,2:2:6:52,6,0	./.:1,0:1:.:0,0,0	1/1:0,4:4:12:100,12,0	./.:1,0:1:.:0,0,0	./.:1,0:1:.:0,0,0	./.:0,0:0:.:0,0,0	./.:0,0:0:.:0,0,0	./.:0,0:0:.:0,0,0	1/1:0,67:69:99:1474,192,0	./.:0,0:0:.:0,0,0	1/1:0,4:4:12:84,12,0
Pf3D7_01_v3	372629	.	G	A	123.26	PASS	AC=1;AF=0.042;AN=24;BaseQRankSum=-1.15;DP=116;ExcessHet=3.0103;FS=0;InbreedingCoeff=0.2689;MLEAC=3;MLEAF=0.125;MQ=60;MQRankSum=0;QD=30.82;ReadPosRankSum=-1.15;SOR=1.609;VQSLOD=7.33;culprit=FS;GENE=fatty acid elongation protein%2C GNS1/SUR4 family%2C putative	GT:AD:DP:GQ:PGT:PID:PL:PS	0/0:1,0:1:3:.:.:0,3,22:.	0/0:1,0:1:3:.:.:0,3,21:.	./.:0,0:0:.:.:.:0,0,0:.	0/0:4,0:4:0:.:.:0,0,4:.	0/0:3,0:3:0:.:.:0,0,25:.	./.:0,0:0:.:.:.:0,0,0:.	0/0:9,0:9:18:.:.:0,18,270:.	0/0:6,0:6:0:.:.:0,0,38:.	0/0:6,0:6:0:.:.:0,0,43:.	0/0:2,0:2:6:.:.:0,6,44:.	./.:0,0:0:.:.:.:0,0,0:.	0/0:2,0:2:6:.:.:0,6,52:.	./.:0,0:0:.:.:.:0,0,0:.	./.:0,0:0:.:.:.:0,0,0:.	./.:0,0:0:.:.:.:0,0,0:.	./.:0,0:0:.:.:.:0,0,0:.	./.:0,0:0:.:.:.:0,0,0:.	0|1:1,3:4:33:0|1:372629_G_A:123,0,33:372629	./.:0,0:0:.:.:.:0,0,0:.	./.:9,0:9:.:.:.:0,0,0:.	./.:0,0:0:.:.:.:0,0,0:.	./.:0,0:0:.:.:.:0,0,0:.	./.:0,0:0:.:.:.:0,0,0:.	./.:0,0:0:.:.:.:0,0,0:.	./.:0,0:0:.:.:.:0,0,0:.	0/0:68,0:68:99:.:.:0,120,1800:.	./.:0,0:0:.:.:.:0,0,0:.	0/0:1,0:1:3:.:.:0,3,14:.
Pf3D7_01_v3	372630	.	G	T	123.26	PASS	AC=1;AF=0.042;AN=24;BaseQRankSum=0.319;DP=116;ExcessHet=3.0103;FS=0;InbreedingCoeff=0.2689;MLEAC=3;MLEAF=0.125;MQ=60;MQRankSum=0;QD=30.82;ReadPosRankSum=-1.15;SOR=1.609;VQSLOD=7.24;culprit=FS;GENE=fatty acid elongation protein%2C GNS1/SUR4 family%2C putative	GT:AD:DP:GQ:PGT:PID:PL:PS	0/0:1,0:1:3:.:.:0,3,22:.	0/0:1,0:1:3:.:.:0,3,21:.	./.:0,0:0:.:.:.:0,0,0:.	0/0:4,0:4:0:.:.:0,0,4:.	0/0:3,0:3:0:.:.:0,0,25:.	./.:0,0:0:.:.:.:0,0,0:.	0/0:9,0:9:18:.:.:0,18,270:.	0/0:6,0:6:0:.:.:0,0,38:.	0/0:6,0:6:0:.:.:0,0,43:.	0/0:2,0:2:6:.:.:0,6,44:.	./.:0,0:0:.:.:.:0,0,0:.	0/0:2,0:2:6:.:.:0,6,52:.	./.:0,0:0:.:.:.:0,0,0:.	./.:0,0:0:.:.:.:0,0,0:.	./.:0,0:0:.:.:.:0,0,0:.	./.:0,0:0:.:.:.:0,0,0:.	./.:0,0:0:.:.:.:0,0,0:.	0|1:1,3:4:33:0|1:372629_G_A:123,0,33:372629	./.:0,0:0:.:.:.:0,0,0:.	./.:9,0:9:.:.:.:0,0,0:.	./.:0,0:0:.:.:.:0,0,0:.	./.:0,0:0:.:.:.:0,0,0:.	./.:0,0:0:.:.:.:0,0,0:.	./.:0,0:0:.:.:.:0,0,0:.	./.:0,0:0:.:.:.:0,0,0:.	0/0:68,0:68:99:.:.:0,120,1800:.	./.:0,0:0:.:.:.:0,0,0:.	0/0:1,0:1:3:.:.:0,3,14:.
Pf3D7_01_v3	374504	.	A	G	1534.34	PASS	AC=10;AF=1;AN=10;DP=78;ExcessHet=3.0103;FS=0;InbreedingCoeff=0.3843;MLEAC=30;MLEAF=1;MQ=60;POSITIVE_TRAIN_SITE;QD=28.41;SOR=1.329;VQSLOD=9.72;culprit=FS;GENE=tubulin-specific chaperone a%2C putative	GT:AD:DP:GQ:PL	./.:0,0:0:.:0,0,0	./.:0,0:0:.:0,0,0	./.:0,0:0:.:0,0,0	./.:0,0:0:.:0,0,0	./.:0,0:0:.:0,0,0	./.:0,0:0:.:0,0,0	./.:1,0:1:.:0,0,0	./.:0,0:0:.:0,0,0	./.:3,0:3:.:0,0,0	./.:0,0:0:.:0,0,0	1/1:0,2:2:6:49,6,0	./.:0,0:0:.:0,0,0	./.:10,0:10:.:0,0,0	./.:0,0:0:.:0,0,0	./.:2,0:2:.:0,0,0	./.:2,0:2:.:0,0,0	./.:2,0:2:.:0,0,0	./.:1,0:1:.:0,0,0	./.:0,0:0:.:0,0,0	1/1:0,2:2:6:34,6,0	./.:0,0:0:.:0,0,0	./.:0,0:0:.:0,0,0	./.:2,0:2:.:0,0,0	./.:0,0:0:.:0,0,0	1/1:0,2:2:6:49,6,0	1/1:0,45:45:99:1204,134,0	./.:0,0:0:.:0,0,0	1/1:0,3:3:9:80,9,0
Pf3D7_01_v3	374768	.	T	C	139.19	PASS	AC=5;AF=0.278;AN=18;BaseQRankSum=0;DP=62;ExcessHet=0.1296;FS=0;InbreedingCoeff=0.3639;MLEAC=9;MLEAF=0.5;MQ=60;MQRankSum=0;QD=34.71;ReadPosRankSum=0;SOR=0.223;VQSLOD=7.73;culprit=QD;GENE=tubulin-specific chaperone a%2C putative	GT:AD:DP:GQ:PGT:PID:PL:PS	0/0:1,0:1:3:.:.:0,3,14:.	0/1:1,1:2:19:.:.:19,0,19:.	./.:0,0:0:.:.:.:0,0,0:.	0/0:3,0:3:9:.:.:0,9,64:.	./.:0,0:0:.:.:.:0,0,0:.	./.:0,0:0:.:.:.:0,0,0:.	1/1:0,1:1:3:.:.:25,3,0:.	./.:0,0:0:.:.:.:0,0,0:.	./.:0,0:0:.:.:.:0,0,0:.	./.:0,0:0:.:.:.:0,0,0:.	./.:0,0:0:.:.:.:0,0,0:.	0/0:1,0:1:3:.:.:0,3,21:.	0/0:7,0:7:18:.:.:0,18,270:.	./.:0,0:0:.:.:.:0,0,0:.	./.:0,0:0:.:.:.:0,0,0:.	./.:0,0:0:.:.:.:0,0,0:.	./.:0,0:0:.:.:.:0,0,0:.	./.:0,0:0:.:.:.:0,0,0:.	./.:0,0:0:.:.:.:0,0,0:.	./.:0,0:0:.:.:.:0,0,0:.	./.:0,0:0:.:.:.:0,0,0:.	./.:0,0:0:.:.:.:0,0,0:.	./.:0,0:0:.:.:.:0,0,0:.	./.:0,0:0:.:.:.:0,0,0:.	0/0:3,0:3:9:.:.:0,9,64:.	0/0:42,0:42:83:.:.:0,83,1110:.	./.:0,0:0:.:.:.:0,0,0:.	1|1:0,2:2:6:1|1:374768_T_C:90,6,0:374768
Pf3D7_01_v3	375155	.	T	A	47.79	PASS	AC=2;AF=1;AN=2;DP=1;ExcessHet=3.0103;FS=0;InbreedingCoeff=0.333;MLEAC=7;MLEAF=1;MQ=60;QD=29.87;SOR=1.609;VQSLOD=7.07;culprit=FS	GT:AD:DP:GQ:PL	./.:0,0:0:.:0,0,0	./.:0,0:0:.:0,0,0	./.:0,0:0:.:0,0,0	./.:0,0:0:.:0,0,0	./.:0,0:0:.:0,0,0	./.:0,0:0:.:0,0,0	./.:0,0:0:.:0,0,0	./.:0,0:0:.:0,0,0	./.:0,0:0:.:0,0,0	./.:0,0:0:.:0,0,0	./.:0,0:0:.:0,0,0	./.:0,0:0:.:0,0,0	./.:0,0:0:.:0,0,0	./.:0,0:0:.:0,0,0	./.:0,0:0:.:0,0,0	./.:0,0:0:.:0,0,0	./.:0,0:0:.:0,0,0	./.:0,0:0:.:0,0,0	./.:0,0:0:.:0,0,0	./.:0,0:0:.:0,0,0	./.:0,0:0:.:0,0,0	./.:0,0:0:.:0,0,0	./.:0,0:0:.:0,0,0	./.:0,0:0:.:0,0,0	./.:0,0:0:.:0,0,0	1/1:0,1:1:3:31,3,0	./.:0,0:0:.:0,0,0	./.:0,0:0:.:0,0,0
Pf3D7_01_v3	375804	.	T	C	71.02	PASS	AC=2;AF=0.04;AN=50;DP=189;ExcessHet=0.0445;FS=0;InbreedingCoeff=0.5431;MLEAC=1;MLEAF=0.02;MQ=60;QD=35.51;SOR=0.693;VQSLOD=7.69;culprit=QD	GT:AD:DP:GQ:PGT:PID:PL:PS	0/0:3,0:3:9:.:.:0,9,75:.	0/0:14,0:14:42:.:.:0,42,375:.	./.:0,0:0:.:.:.:0,0,0:.	0/0:19,0:19:57:.:.:0,57,442:.	0/0:13,0:13:39:.:.:0,39,316:.	0/0:3,0:3:9:.:.:0,9,64:.	./.:0,0:0:.:.:.:0,0,0:.	0/0:2,0:2:6:.:.:0,6,35:.	0/0:3,0:3:9:.:.:0,9,64:.	0/0:3,0:3:9:.:.:0,9,77:.	./.:0,0:0:.:.:.:0,0,0:.	0/0:4,0:4:12:.:.:0,12,105:.	0/0:12,0:12:33:.:.:0,33,495:.	0/0:6,0:6:18:.:.:0,18,139:.	0/0:3,0:3:9:.:.:0,9,60:.	0/0:4,0:4:12:.:.:0,12,93:.	0/0:7,0:7:21:.:.:0,21,191:.	0/0:4,0:4:12:.:.:0,12,91:.	0/0:4,0:4:12:.:.:0,12,84:.	0/0:5,0:5:15:.:.:0,15,114:.	0/0:4,0:4:12:.:.:0,12,98:.	0/0:6,0:6:18:.:.:0,18,140:.	0/0:12,0:12:36:.:.:0,36,296:.	./.:0,0:0:.:.:.:0,0,0:.	0/0:3,0:3:9:.:.:0,9,53:.	0/0:37,0:37:99:.:.:0,105,1124:.	0/0:13,0:13:39:.:.:0,39,355:.	0/0:3,0:3:9:.:.:0,9,67:.
Pf3D7_01_v3	377738	.	T	A	139.32	PASS	AC=2;AF=0.167;AN=12;BaseQRankSum=0.232;DP=28;ExcessHet=0.2482;FS=0;InbreedingCoeff=0.3446;MLEAC=6;MLEAF=0.5;MQ=53.27;MQRankSum=-2;QD=26.27;ReadPosRankSum=-0.246;SOR=0.18;VQSLOD=7.33;culprit=FS	GT:AD:DP:GQ:PGT:PID:PL:PS	./.:0,0:0:.:.:.:0,0,0:.	./.:0,0:0:.:.:.:0,0,0:.	./.:0,0:0:.:.:.:0,0,0:.	./.:0,0:0:.:.:.:0,0,0:.	./.:0,0:0:.:.:.:0,0,0:.	0/0:1,0:1:3:.:.:0,3,20:.	./.:0,0:0:.:.:.:0,0,0:.	./.:0,0:0:.:.:.:0,0,0:.	./.:0,0:0:.:.:.:0,0,0:.	0/0:1,0:1:3:.:.:0,3,25:.	./.:0,0:0:.:.:.:0,0,0:.	0/0:2,0:2:0:.:.:0,0,3:.	./.:0,0:0:.:.:.:0,0,0:.	./.:0,0:0:.:.:.:0,0,0:.	1|1:0,3:3:9:1|1:377734_T_A:135,9,0:377734	0/0:1,0:1:3:.:.:0,3,15:.	./.:0,0:0:.:.:.:0,0,0:.	./.:0,0:0:.:.:.:0,0,0:.	./.:1,0:1:.:.:.:0,0,0:.	./.:0,0:0:.:.:.:0,0,0:.	./.:0,0:0:.:.:.:0,0,0:.	./.:2,0:2:.:.:.:0,0,0:.	./.:2,0:2:.:.:.:0,0,0:.	./.:0,0:0:.:.:.:0,0,0:.	./.:0,0:0:.:.:.:0,0,0:.	0/0:7,2:12:4:.:.:0,4,72:.	./.:1,0:1:.:.:.:0,0,0:.	./.:0,0:0:.:.:.:0,0,0:.
Pf3D7_01_v3	377743	.	T	A	145.96	PASS	AC=2;AF=0.25;AN=8;DP=51;ExcessHet=0.4576;FS=0;InbreedingCoeff=0.3361;MLEAC=7;MLEAF=0.875;MQ=52.02;QD=27.26;SOR=1.179;VQSLOD=8.15;culprit=FS	GT:AD:DP:GQ:PGT:PID:PL:PS	./.:0,0:0:.:.:.:0,0,0:.	./.:0,0:0:.:.:.:0,0,0:.	./.:0,0:0:.:.:.:0,0,0:.	./.:0,0:0:.:.:.:0,0,0:.	./.:0,0:0:.:.:.:0,0,0:.	0/0:1,0:1:3:.:.:0,3,20:.	./.:0,0:0:.:.:.:0,0,0:.	./.:0,0:0:.:.:.:0,0,0:.	./.:0,0:0:.:.:.:0,0,0:.	./.:2,0:2:.:.:.:0,0,1:.	./.:0,0:0:.:.:.:0,0,0:.	./.:3,0:3:.:.:.:0,0,0:.	./.:0,0:0:.:.:.:0,0,0:.	./.:0,0:0:.:.:.:0,0,0:.	1|1:0,3:3:9:1|1:377734_T_A:135,9,0:377734	./.:1,0:1:.:.:.:0,0,0:.	./.:0,0:0:.:.:.:0,0,0:.	./.:0,0:0:.:.:.:0,0,0:.	./.:1,0:1:.:.:.:0,0,0:.	./.:0,0:0:.:.:.:0,0,0:.	./.:0,0:0:.:.:.:0,0,0:.	0/0:2,0:2:0:.:.:0,0,13:.	./.:2,0:2:.:.:.:0,0,0:.	./.:0,0:0:.:.:.:0,0,0:.	./.:0,0:0:.:.:.:0,0,0:.	./.:34,0:34:.:.:.:0,0,0:.	0/0:1,0:1:3:.:.:0,3,15:.	./.:0,0:0:.:.:.:0,0,0:.
Pf3D7_01_v3	379478	.	T	A	66.95	PASS	AC=2;AF=0.091;AN=22;DP=66;ExcessHet=0.1047;FS=0;InbreedingCoeff=0.3836;MLEAC=3;MLEAF=0.136;MQ=60;QD=33.47;SOR=0.693;VQSLOD=8.87;culprit=FS;GENE=rRNA biogenesis protein RRP36%2C putative	GT:AD:DP:GQ:PGT:PID:PL:PS	./.:0,0:0:.:.:.:0,0,0:.	./.:0,0:0:.:.:.:0,0,0:.	0/0:1,0:1:3:.:.:0,3,15:.	0/0:2,0:2:6:.:.:0,6,39:.	./.:0,0:0:.:.:.:0,0,0:.	./.:0,0:0:.:.:.:0,0,0:.	0/0:1,0:1:3:.:.:0,3,28:.	0/0:3,0:3:9:.:.:0,9,71:.	./.:0,0:0:.:.:.:0,0,0:.	0/0:2,0:2:6:.:.:0,6,40:.	./.:0,0:0:.:.:.:0,0,0:.	./.:0,0:0:.:.:.:0,0,0:.	./.:0,0:0:.:.:.:0,0,0:.	./.:0,0:0:.:.:.:0,0,0:.	0/0:4,0:4:12:.:.:0,12,76:.	0/0:1,0:1:3:.:.:0,3,27:.	./.:0,0:0:.:.:.:0,0,0:.	0/0:1,0:1:3:.:.:0,3,14:.	./.:0,0:0:.:.:.:0,0,0:.	./.:0,0:0:.:.:.:0,0,0:.	./.:0,0:0:.:.:.:0,0,0:.	./.:0,0:0:.:.:.:0,0,0:.	0/0:2,0:2:3:.:.:0,3,45:.	./.:0,0:0:.:.:.:0,0,0:.	./.:0,0:0:.:.:.:0,0,0:.	0/0:47,0:47:99:.:.:0,101,1150:.	1|1:0,2:2:6:1|1:379478_T_A:74,6,0:379478	./.:0,0:0:.:.:.:0,0,0:.
Pf3D7_01_v3	379483	.	T	A	66.95	PASS	AC=2;AF=0.091;AN=22;DP=66;ExcessHet=0.1047;FS=0;InbreedingCoeff=0.3844;MLEAC=3;MLEAF=0.136;MQ=60;QD=33.48;SOR=0.693;VQSLOD=8.88;culprit=FS;GENE=rRNA biogenesis protein RRP36%2C putative	GT:AD:DP:GQ:PGT:PID:PL:PS	./.:0,0:0:.:.:.:0,0,0:.	./.:0,0:0:.:.:.:0,0,0:.	0/0:1,0:1:3:.:.:0,3,15:.	0/0:2,0:2:6:.:.:0,6,39:.	./.:0,0:0:.:.:.:0,0,0:.	./.:0,0:0:.:.:.:0,0,0:.	0/0:1,0:1:3:.:.:0,3,15:.	0/0:3,0:3:9:.:.:0,9,71:.	./.:0,0:0:.:.:.:0,0,0:.	0/0:2,0:2:6:.:.:0,6,45:.	./.:0,0:0:.:.:.:0,0,0:.	./.:0,0:0:.:.:.:0,0,0:.	./.:0,0:0:.:.:.:0,0,0:.	./.:0,0:0:.:.:.:0,0,0:.	0/0:4,0:4:12:.:.:0,12,76:.	0/0:1,0:1:3:.:.:0,3,27:.	./.:0,0:0:.:.:.:0,0,0:.	0/0:1,0:1:3:.:.:0,3,14:.	./.:0,0:0:.:.:.:0,0,0:.	./.:0,0:0:.:.:.:0,0,0:.	./.:0,0:0:.:.:.:0,0,0:.	./.:0,0:0:.:.:.:0,0,0:.	0/0:2,0:2:3:.:.:0,3,45:.	./.:0,0:0:.:.:.:0,0,0:.	./.:0,0:0:.:.:.:0,0,0:.	0/0:47,0:47:99:.:.:0,101,1150:.	1|1:0,2:2:6:1|1:379478_T_A:74,6,0:379478	./.:0,0:0:.:.:.:0,0,0:.
Pf3D7_01_v3	379484	.	T	A	66.95	PASS	AC=2;AF=0.091;AN=22;DP=66;ExcessHet=0.1047;FS=0;InbreedingCoeff=0.3844;MLEAC=3;MLEAF=0.136;MQ=60;QD=33.48;SOR=0.693;VQSLOD=8.6;culprit=FS;GENE=rRNA biogenesis protein RRP36%2C putative	GT:AD:DP:GQ:PGT:PID:PL:PS	./.:0,0:0:.:.:.:0,0,0:.	./.:0,0:0:.:.:.:0,0,0:.	0/0:1,0:1:3:.:.:0,3,15:.	0/0:2,0:2:6:.:.:0,6,39:.	./.:0,0:0:.:.:.:0,0,0:.	./.:0,0:0:.:.:.:0,0,0:.	0/0:1,0:1:3:.:.:0,3,15:.	0/0:3,0:3:9:.:.:0,9,71:.	./.:0,0:0:.:.:.:0,0,0:.	0/0:2,0:2:6:.:.:0,6,45:.	./.:0,0:0:.:.:.:0,0,0:.	./.:0,0:0:.:.:.:0,0,0:.	./.:0,0:0:.:.:.:0,0,0:.	./.:0,0:0:.:.:.:0,0,0:.	0/0:4,0:4:12:.:.:0,12,76:.	0/0:1,0:1:3:.:.:0,3,27:.	./.:0,0:0:.:.:.:0,0,0:.	0/0:1,0:1:3:.:.:0,3,14:.	./.:0,0:0:.:.:.:0,0,0:.	./.:0,0:0:.:.:.:0,0,0:.	./.:0,0:0:.:.:.:0,0,0:.	./.:0,0:0:.:.:.:0,0,0:.	0/0:2,0:2:3:.:.:0,3,45:.	./.:0,0:0:.:.:.:0,0,0:.	./.:0,0:0:.:.:.:0,0,0:.	0/0:47,0:47:99:.:.:0,101,1150:.	1|1:0,2:2:6:1|1:379478_T_A:74,6,0:379478	./.:0,0:0:.:.:.:0,0,0:.
Pf3D7_01_v3	379517	.	T	C	70.51	PASS	AC=1;AF=0.071;AN=14;BaseQRankSum=-0.431;DP=58;ExcessHet=3.0103;FS=0;InbreedingCoeff=0.3141;MLEAC=4;MLEAF=0.286;MQ=60;MQRankSum=0;QD=23.5;ReadPosRankSum=-0.967;SOR=0.223;VQSLOD=6.46;culprit=FS;GENE=rRNA biogenesis protein RRP36%2C putative	GT:AD:DP:GQ:PGT:PID:PL:PS	./.:0,0:0:.:.:.:0,0,0:.	./.:0,0:0:.:.:.:0,0,0:.	./.:0,0:0:.:.:.:0,0,0:.	0/0:2,0:2:6:.:.:0,6,39:.	./.:0,0:0:.:.:.:0,0,0:.	./.:0,0:0:.:.:.:0,0,0:.	0/0:1,0:1:3:.:.:0,3,15:.	0/0:3,0:3:6:.:.:0,6,90:.	./.:0,0:0:.:.:.:0,0,0:.	0/0:1,0:1:3:.:.:0,3,26:.	./.:0,0:0:.:.:.:0,0,0:.	./.:0,0:0:.:.:.:0,0,0:.	./.:0,0:0:.:.:.:0,0,0:.	./.:0,0:0:.:.:.:0,0,0:.	0|1:1,2:3:36:0|1:379517_T_C:68,0,36:379517	./.:0,0:0:.:.:.:0,0,0:.	./.:0,0:0:.:.:.:0,0,0:.	./.:0,0:0:.:.:.:0,0,0:.	./.:0,0:0:.:.:.:0,0,0:.	./.:0,0:0:.:.:.:0,0,0:.	./.:0,0:0:.:.:.:0,0,0:.	./.:0,0:0:.:.:.:0,0,0:.	0/0:1,0:1:3:.:.:0,3,15:.	./.:0,0:0:.:.:.:0,0,0:.	./.:0,0:0:.:.:.:0,0,0:.	0/0:47,0:47:99:.:.:0,101,1150:.	./.:0,0:0:.:.:.:0,0,0:.	./.:0,0:0:.:.:.:0,0,0:.
Pf3D7_01_v3	379518	.	G	A	72.07	PASS	AC=1;AF=0.071;AN=14;BaseQRankSum=-0.431;DP=58;ExcessHet=3.0103;FS=0;InbreedingCoeff=0.2958;MLEAC=4;MLEAF=0.286;MQ=60;MQRankSum=0;QD=24.02;ReadPosRankSum=-0.967;SOR=0.223;VQSLOD=7.11;culprit=FS;GENE=rRNA biogenesis protein RRP36%2C putative	GT:AD:DP:GQ:PGT:PID:PL:PS	./.:0,0:0:.:.:.:0,0,0:.	./.:0,0:0:.:.:.:0,0,0:.	./.:0,0:0:.:.:.:0,0,0:.	0/0:2,0:2:6:.:.:0,6,39:.	./.:0,0:0:.:.:.:0,0,0:.	./.:0,0:0:.:.:.:0,0,0:.	0/0:1,0:1:3:.:.:0,3,15:.	0/0:3,0:3:0:.:.:0,0,29:.	./.:0,0:0:.:.:.:0,0,0:.	0/0:1,0:1:3:.:.:0,3,26:.	./.:0,0:0:.:.:.:0,0,0:.	./.:0,0:0:.:.:.:0,0,0:.	./.:0,0:0:.:.:.:0,0,0:.	./.:0,0:0:.:.:.:0,0,0:.	0|1:1,2:3:36:0|1:379517_T_C:68,0,36:379517	./.:0,0:0:.:.:.:0,0,0:.	./.:0,0:0:.:.:.:0,0,0:.	./.:0,0:0:.:.:.:0,0,0:.	./.:0,0:0:.:.:.:0,0,0:.	./.:0,0:0:.:.:.:0,0,0:.	./.:0,0:0:.:.:.:0,0,0:.	./.:0,0:0:.:.:.:0,0,0:.	0/0:1,0:1:3:.:.:0,3,15:.	./.:0,0:0:.:.:.:0,0,0:.	./.:0,0:0:.:.:.:0,0,0:.	0/0:47,0:47:99:.:.:0,101,1150:.	./.:0,0:0:.:.:.:0,0,0:.	./.:0,0:0:.:.:.:0,0,0:.
Pf3D7_01_v3	379986	.	T	A	87.7	PASS	AC=2;AF=0.25;AN=8;DP=47;ExcessHet=0.3218;FS=0;InbreedingCoeff=0.3779;MLEAC=6;MLEAF=0.75;MQ=60;QD=29.23;SOR=1.179;VQSLOD=7.55;culprit=FS	GT:AD:DP:GQ:PL	./.:0,0:0:.:0,0,0	./.:0,0:0:.:0,0,0	./.:0,0:0:.:0,0,0	./.:0,0:0:.:0,0,0	./.:0,0:0:.:0,0,0	./.:0,0:0:.:0,0,0	./.:0,0:0:.:0,0,0	./.:0,0:0:.:0,0,0	./.:0,0:0:.:0,0,0	./.:0,0:0:.:0,0,0	./.:0,0:0:.:0,0,0	./.:0,0:0:.:0,0,0	./.:0,0:0:.:0,0,0	0/0:1,0:1:3:0,3,15	./.:0,0:0:.:0,0,0	1/1:0,3:3:9:83,9,0	./.:0,0:0:.:0,0,0	./.:0,0:0:.:0,0,0	./.:0,0:0:.:0,0,0	0/0:2,0:2:6:0,6,39	./.:0,0:0:.:0,0,0	./.:0,0:0:.:0,0,0	./.:0,0:0:.:0,0,0	./.:0,0:0:.:0,0,0	./.:0,0:0:.:0,0,0	0/0:41,0:41:99:0,112,1172	./.:0,0:0:.:0,0,0	./.:0,0:0:.:0,0,0
Pf3D7_01_v3	380234	.	A	G	596.53	PASS	AC=2;AF=1;AN=2;DP=20;ExcessHet=3.0103;FS=0;InbreedingCoeff=0.3548;MLEAC=12;MLEAF=1;MQ=60;POSITIVE_TRAIN_SITE;QD=33.14;SOR=1.292;VQSLOD=9.96;culprit=FS	GT:AD:DP:GQ:PL	./.:0,0:0:.:0,0,0	./.:0,0:0:.:0,0,0	./.:0,0:0:.:0,0,0	./.:0,0:0:.:0,0,0	./.:0,0:0:.:0,0,0	./.:0,0:0:.:0,0,0	./.:0,0:0:.:0,0,0	./.:0,0:0:.:0,0,0	./.:0,0:0:.:0,0,0	./.:0,0:0:.:0,0,0	./.:0,0:0:.:0,0,0	./.:0,0:0:.:0,0,0	./.:0,0:0:.:0,0,0	./.:0,0:0:.:0,0,0	./.:0,0:0:.:0,0,0	./.:0,0:0:.:0,0,0	./.:0,0:0:.:0,0,0	./.:0,0:0:.:0,0,0	./.:0,0:0:.:0,0,0	./.:0,0:0:.:0,0,0	./.:0,0:0:.:0,0,0	./.:0,0:0:.:0,0,0	./.:0,0:0:.:0,0,0	./.:0,0:0:.:0,0,0	./.:0,0:0:.:0,0,0	1/1:0,18:19:54:562,54,0	./.:0,0:0:.:0,0,0	./.:0,0:0:.:0,0,0
Pf3D7_01_v3	382445	.	A	T	84.08	PASS	AC=2;AF=0.111;AN=18;DP=59;ExcessHet=0.1296;FS=0;InbreedingCoeff=0.4116;MLEAC=3;MLEAF=0.167;MQ=60;QD=32.09;SOR=0.693;VQSLOD=8.87;culprit=FS	GT:AD:DP:GQ:PGT:PID:PL:PS	./.:0,0:0:.:.:.:0,0,0:.	./.:0,0:0:.:.:.:0,0,0:.	1|1:0,2:2:6:1|1:382445_A_T:90,6,0:382445	0/0:1,0:1:3:.:.:0,3,14:.	./.:0,0:0:.:.:.:0,0,0:.	0/0:2,0:2:6:.:.:0,6,48:.	./.:0,0:0:.:.:.:0,0,0:.	./.:0,0:0:.:.:.:0,0,0:.	./.:0,0:0:.:.:.:0,0,0:.	./.:0,0:0:.:.:.:0,0,0:.	0/0:4,0:4:12:.:.:0,12,102:.	./.:0,0:0:.:.:.:0,0,0:.	./.:0,0:0:.:.:.:0,0,0:.	0/0:2,0:2:6:.:.:0,6,41:.	0/0:3,0:3:9:.:.:0,9,65:.	./.:0,0:0:.:.:.:0,0,0:.	./.:0,0:0:.:.:.:0,0,0:.	0/0:4,0:4:12:.:.:0,12,91:.	./.:0,0:0:.:.:.:0,0,0:.	./.:0,0:0:.:.:.:0,0,0:.	./.:0,0:0:.:.:.:0,0,0:.	0/0:1,0:1:3:.:.:0,3,22:.	./.:0,0:0:.:.:.:0,0,0:.	./.:0,0:0:.:.:.:0,0,0:.	./.:0,0:0:.:.:.:0,0,0:.	0/0:40,0:40:99:.:.:0,99,1333:.	./.:0,0:0:.:.:.:0,0,0:.	./.:0,0:0:.:.:.:0,0,0:.
Pf3D7_01_v3	382450	.	G	A	84.74	PASS	AC=2;AF=0.125;AN=16;DP=60;ExcessHet=0.1472;FS=0;InbreedingCoeff=0.4184;MLEAC=3;MLEAF=0.188;MQ=60;QD=33.67;SOR=0.693;VQSLOD=8.72;culprit=QD	GT:AD:DP:GQ:PGT:PID:PL:PS	./.:0,0:0:.:.:.:0,0,0:.	./.:0,0:0:.:.:.:0,0,0:.	1|1:0,2:2:6:1|1:382445_A_T:90,6,0:382445	./.:0,0:0:.:.:.:0,0,0:.	./.:0,0:0:.:.:.:0,0,0:.	0/0:2,0:2:6:.:.:0,6,48:.	./.:0,0:0:.:.:.:0,0,0:.	./.:0,0:0:.:.:.:0,0,0:.	./.:0,0:0:.:.:.:0,0,0:.	./.:0,0:0:.:.:.:0,0,0:.	0/0:6,0:6:18:.:.:0,18,142:.	./.:0,0:0:.:.:.:0,0,0:.	./.:0,0:0:.:.:.:0,0,0:.	0/0:2,0:2:6:.:.:0,6,36:.	0/0:3,0:3:9:.:.:0,9,65:.	./.:0,0:0:.:.:.:0,0,0:.	./.:0,0:0:.:.:.:0,0,0:.	0/0:4,0:4:12:.:.:0,12,94:.	./.:0,0:0:.:.:.:0,0,0:.	./.:0,0:0:.:.:.:0,0,0:.	./.:0,0:0:.:.:.:0,0,0:.	0/0:1,0:1:3:.:.:0,3,22:.	./.:0,0:0:.:.:.:0,0,0:.	./.:0,0:0:.:.:.:0,0,0:.	./.:0,0:0:.:.:.:0,0,0:.	0/0:40,0:40:99:.:.:0,99,1333:.	./.:0,0:0:.:.:.:0,0,0:.	./.:0,0:0:.:.:.:0,0,0:.
Pf3D7_01_v3	385711	.	G	C	50.02	PASS	AC=2;AF=0.045;AN=44;DP=213;ExcessHet=0.0625;FS=0;InbreedingCoeff=0.3182;MLEAC=2;MLEAF=0.045;MQ=60;QD=25.01;SOR=0.693;VQSLOD=6.77;culprit=FS;GENE=phosphatidate cytidylyltransferase%2C putative	GT:AD:DP:GQ:PGT:PID:PL:PS	0/0:9,0:9:15:.:.:0,15,225:.	0/0:4,0:4:0:.:.:0,0,49:.	0/0:4,0:4:12:.:.:0,12,87:.	./.:3,0:3:.:.:.:0,0,0:.	0/0:2,0:2:6:.:.:0,6,37:.	0/0:16,0:16:48:.:.:0,48,391:.	0/0:6,0:6:0:.:.:0,0,93:.	0/0:4,0:4:12:.:.:0,12,96:.	0/0:10,0:10:0:.:.:0,0,137:.	0/0:36,0:36:86:.:.:0,86,867:.	0/0:11,0:11:30:.:.:0,30,450:.	1|1:0,2:2:6:1|1:385711_G_C:64,6,0:385711	./.:0,0:0:.:.:.:0,0,0:.	0/0:6,0:6:0:.:.:0,0,103:.	./.:8,0:8:.:.:.:0,0,0:.	0/0:5,0:5:9:.:.:0,9,135:.	0/0:17,0:17:0:.:.:0,0,324:.	./.:0,0:0:.:.:.:0,0,0:.	0/0:1,0:1:3:.:.:0,3,24:.	0/0:11,0:11:8:.:.:0,8,225:.	0/0:1,0:1:3:.:.:0,3,16:.	0/0:1,0:1:3:.:.:0,3,15:.	0/0:6,0:6:18:.:.:0,18,139:.	./.:0,0:0:.:.:.:0,0,0:.	0/0:1,0:1:3:.:.:0,3,23:.	0/0:47,0:47:99:.:.:0,116,1267:.	0/0:2,0:2:6:.:.:0,6,47:.	./.:0,0:0:.:.:.:0,0,0:.
Pf3D7_01_v3	385719	.	T	C	47.83	PASS	AC=2;AF=0.043;AN=46;DP=203;ExcessHet=0.0533;FS=0;InbreedingCoeff=0.3801;MLEAC=2;MLEAF=0.043;MQ=60;QD=23.91;SOR=0.693;VQSLOD=6.25;culprit=FS;GENE=phosphatidate cytidylyltransferase%2C putative	GT:AD:DP:GQ:PGT:PID:PL:PS	0/0:8,0:8:12:.:.:0,12,180:.	0/0:4,0:4:6:.:.:0,6,90:.	0/0:4,0:4:12:.:.:0,12,87:.	./.:3,0:3:.:.:.:0,0,0:.	0/0:2,0:2:6:.:.:0,6,37:.	0/0:16,0:16:33:.:.:0,33,495:.	0/0:3,0:3:9:.:.:0,9,64:.	0/0:4,0:4:12:.:.:0,12,96:.	0/0:8,0:8:4:.:.:0,4,167:.	0/0:30,0:30:82:.:.:0,82,904:.	0/0:12,0:12:33:.:.:0,33,495:.	1|1:0,2:2:6:1|1:385711_G_C:64,6,0:385711	./.:0,0:0:.:.:.:0,0,0:.	0/0:5,0:5:0:.:.:0,0,45:.	0/0:8,0:8:0:.:.:0,0,13:.	0/0:3,0:3:9:.:.:0,9,60:.	0/0:18,0:18:28:.:.:0,28,455:.	./.:0,0:0:.:.:.:0,0,0:.	0/0:1,0:1:3:.:.:0,3,24:.	0/0:14,0:14:23:.:.:0,23,317:.	0/0:1,0:1:3:.:.:0,3,16:.	0/0:1,0:1:3:.:.:0,3,15:.	0/0:6,0:6:18:.:.:0,18,139:.	./.:0,0:0:.:.:.:0,0,0:.	0/0:1,0:1:3:.:.:0,3,23:.	0/0:47,0:47:99:.:.:0,116,1267:.	0/0:2,0:2:6:.:.:0,6,47:.	./.:0,0:0:.:.:.:0,0,0:.
Pf3D7_01_v3	387722	.	C	T	2110.48	PASS	AC=10;AF=1;AN=10;DP=86;ExcessHet=3.0103;FS=0;InbreedingCoeff=0.3981;MLEAC=32;MLEAF=1;MQ=60;POSITIVE_TRAIN_SITE;QD=29.73;SOR=0.693;VQSLOD=10.39;culprit=FS;GENE=conserved protein%2C unknown function	GT:AD:DP:GQ:PL	./.:0,0:0:.:0,0,0	./.:0,0:0:.:0,0,0	./.:0,0:0:.:0,0,0	./.:1,0:1:.:0,0,0	./.:1,0:1:.:0,0,0	1/1:0,5:5:15:115,15,0	./.:0,0:0:.:0,0,0	./.:0,0:0:.:0,0,0	./.:0,0:0:.:0,0,0	1/1:0,2:2:6:49,6,0	./.:0,0:0:.:0,0,0	1/1:0,2:2:6:49,6,0	./.:0,0:0:.:0,0,0	./.:0,0:0:.:0,0,0	1/1:0,4:4:12:99,12,0	./.:1,0:1:.:0,0,0	./.:0,0:0:.:0,0,0	./.:0,0:0:.:0,0,0	./.:0,0:0:.:0,0,0	./.:0,0:0:.:0,0,0	./.:0,0:0:.:0,0,0	./.:1,0:1:.:0,0,0	./.:0,0:0:.:0,0,0	./.:0,0:0:.:0,0,0	./.:0,0:0:.:0,0,0	1/1:0,58:61:99:1669,171,0	./.:1,0:1:.:0,0,0	./.:0,0:0:.:0,0,0
Pf3D7_01_v3	389143	.	T	A	1157.45	PASS	AC=2;AF=1;AN=2;BaseQRankSum=-2.03;DP=53;ExcessHet=3.0103;FS=0;InbreedingCoeff=0.3548;MLEAC=12;MLEAF=1;MQ=59.52;MQRankSum=-0.12;POSITIVE_TRAIN_SITE;QD=32.15;ReadPosRankSum=2.39;SOR=1.483;VQSLOD=9.52;culprit=FS	GT:AD:DP:GQ:PGT:PID:PL:PS	./.:0,0:0:.:.:.:0,0,0:.	./.:0,0:0:.:.:.:0,0,0:.	./.:0,0:0:.:.:.:0,0,0:.	./.:0,0:0:.:.:.:0,0,0:.	./.:0,0:0:.:.:.:0,0,0:.	./.:0,0:0:.:.:.:0,0,0:.	./.:0,0:0:.:.:.:0,0,0:.	./.:0,0:0:.:.:.:0,0,0:.	./.:0,0:0:.:.:.:0,0,0:.	./.:0,0:0:.:.:.:0,0,0:.	./.:0,0:0:.:.:.:0,0,0:.	./.:0,0:0:.:.:.:0,0,0:.	./.:0,0:0:.:.:.:0,0,0:.	./.:0,0:0:.:.:.:0,0,0:.	./.:0,0:0:.:.:.:0,0,0:.	./.:0,0:0:.:.:.:0,0,0:.	./.:0,0:0:.:.:.:0,0,0:.	./.:0,0:0:.:.:.:0,0,0:.	./.:0,0:0:.:.:.:0,0,0:.	./.:0,0:0:.:.:.:0,0,0:.	./.:0,0:0:.:.:.:0,0,0:.	./.:0,0:0:.:.:.:0,0,0:.	./.:0,0:0:.:.:.:0,0,0:.	./.:0,0:0:.:.:.:0,0,0:.	./.:3,0:3:.:.:.:0,0,0:.	1|1:2,34:37:34:1|1:389143_T_A:1123,34,0:389143	./.:0,0:0:.:.:.:0,0,0:.	./.:0,0:0:.:.:.:0,0,0:.
Pf3D7_01_v3	390113	.	C	T	123.7	PASS	AC=1;AF=0.017;AN=60;BaseQRankSum=1.38;DP=1409;ExcessHet=3.0103;FS=0;InbreedingCoeff=-0.0193;MLEAC=1;MLEAF=0.017;MQ=60;MQRankSum=0;QD=30.93;ReadPosRankSum=1.38;SOR=0.105;VQSLOD=6.41;culprit=FS;GENE=selenocysteine-specific elongation factor%2C putative	GT:AD:DP:GQ:PL	0/0:66,0:66:99:0,120,1800	0/0:56,0:56:99:0,120,1800	0/0:32,0:32:90:0,90,757	0/0:56,0:56:99:0,120,1800	0/0:85,0:85:99:0,120,1800	0/0:52,0:52:99:0,120,1800	0/0:37,0:37:99:0,111,1024	0/0:86,0:86:99:0,120,1800	0/0:88,0:88:99:0,120,1800	0/0:94,0:94:99:0,120,1800	0/0:47,0:47:99:0,120,1800	0/0:50,0:50:99:0,120,1800	0/0:53,0:53:83:0,83,1160	0/0:23,0:23:57:0,57,855	0/0:42,0:42:99:0,101,1159	0/0:19,0:19:22:0,22,419	0/0:41,0:41:99:0,106,1194	0/0:56,0:56:99:0,120,1800	0/0:80,0:80:99:0,100,1800	0/0:75,0:75:99:0,120,1800	0/0:61,0:61:99:0,120,1800	0/0:37,0:37:99:0,102,996	0/0:38,0:38:99:0,100,997	0/0:3,0:3:9:0,9,57	0/0:12,0:12:36:0,36,274	0/0:55,0:55:99:0,101,1471	0/1:2,2:4:99:139,0,113	0/0:12,0:12:36:0,36,306
Pf3D7_01_v3	390131	.	T	A	100.11	PASS	AC=1;AF=0.017;AN=60;DP=1382;ExcessHet=3.0103;FS=0;InbreedingCoeff=-0.0356;MLEAC=1;MLEAF=0.017;MQ=60;MQRankSum=0;POSITIVE_TRAIN_SITE;QD=25.03;SOR=0.105;VQSLOD=7.7;culprit=FS;GENE=selenocysteine-specific elongation factor%2C putative	GT:AD:DP:GQ:PL	0/0:66,0:66:99:0,120,1800	0/0:56,0:56:99:0,120,1800	0/0:32,0:32:93:0,93,820	0/0:56,0:56:99:0,120,1800	0/0:85,0:85:99:0,120,1800	0/0:52,0:52:99:0,120,1800	0/0:37,0:37:99:0,111,1024	0/0:86,0:86:99:0,120,1800	0/0:88,0:88:99:0,120,1800	0/0:94,0:94:99:0,120,1800	0/0:47,0:47:99:0,120,1800	0/0:48,0:48:99:0,101,1252	0/0:48,0:48:99:0,107,1199	0/0:18,0:18:45:0,45,675	0/0:35,0:35:86:0,86,922	0/0:18,0:18:2:0,2,387	0/0:41,0:41:99:0,106,1194	0/0:56,0:56:99:0,120,1800	0/0:80,0:80:99:0,100,1800	0/0:75,0:75:99:0,120,1800	0/0:61,0:61:99:0,120,1800	0/0:37,0:37:99:0,102,996	0/0:30,0:30:90:0,90,789	0/0:2,0:2:6:0,6,39	0/0:15,0:15:36:0,36,540	0/0:55,0:55:99:0,101,1471	0/1:2,2:4:75:119,0,75	0/0:14,0:14:36:0,36,540
Pf3D7_01_v3	390136	.	C	T	102.74	PASS	AC=2;AF=0.033;AN=60;DP=1382;ExcessHet=0.0383;FS=0;InbreedingCoeff=0.667;MLEAC=1;MLEAF=0.017;MQ=60;QD=29.51;SOR=0.693;VQSLOD=7.11;culprit=FS;GENE=selenocysteine-specific elongation factor%2C putative	GT:AD:DP:GQ:PL	0/0:66,0:66:99:0,120,1800	0/0:56,0:56:99:0,120,1800	0/0:35,0:35:99:0,99,1485	0/0:56,0:56:99:0,120,1800	0/0:85,0:85:99:0,120,1800	0/0:52,0:52:99:0,120,1800	0/0:37,0:37:99:0,111,1024	0/0:86,0:86:99:0,120,1800	0/0:88,0:88:99:0,120,1800	0/0:94,0:94:99:0,120,1800	0/0:47,0:47:99:0,120,1800	0/0:48,0:48:99:0,101,1252	0/0:51,0:51:88:0,88,1162	0/0:16,0:16:23:0,23,328	0/0:34,0:34:83:0,83,849	0/0:18,0:18:19:0,19,381	0/0:41,0:41:99:0,106,1194	0/0:56,0:56:99:0,120,1800	0/0:80,0:80:99:0,100,1800	0/0:75,0:75:99:0,120,1800	0/0:61,0:61:99:0,120,1800	0/0:37,0:37:99:0,102,996	0/0:30,0:30:90:0,90,789	0/0:2,0:2:6:0,6,39	0/0:15,0:15:39:0,39,585	0/0:55,0:55:99:0,101,1471	1/1:0,2:2:9:134,9,0	0/0:13,0:13:36:0,36,540
Pf3D7_01_v3	390140	.	T	C	103.66	PASS	AC=2;AF=0.033;AN=60;DP=1374;ExcessHet=0.037;FS=0;InbreedingCoeff=0.7419;MLEAC=1;MLEAF=0.017;MQ=60;QD=30.28;SOR=0.693;VQSLOD=7.22;culprit=FS;GENE=selenocysteine-specific elongation factor%2C putative	GT:AD:DP:GQ:PL	0/0:66,0:66:99:0,120,1800	0/0:56,0:56:99:0,120,1800	0/0:35,0:35:96:0,96,1440	0/0:56,0:56:99:0,120,1800	0/0:85,0:85:99:0,120,1800	0/0:52,0:52:99:0,120,1800	0/0:37,0:37:99:0,111,1024	0/0:86,0:86:99:0,120,1800	0/0:88,0:88:99:0,120,1800	0/0:94,0:94:99:0,120,1800	0/0:47,0:47:99:0,120,1800	0/0:48,0:48:99:0,101,1252	0/0:50,0:50:99:0,100,1205	0/0:16,0:16:33:0,33,495	0/0:31,0:31:90:0,90,1350	0/0:17,0:17:16:0,16,389	0/0:41,0:41:99:0,106,1194	0/0:56,0:56:99:0,120,1800	0/0:80,0:80:99:0,100,1800	0/0:75,0:75:99:0,120,1800	0/0:61,0:61:99:0,120,1800	0/0:37,0:37:99:0,102,996	0/0:30,0:30:90:0,90,789	0/0:2,0:2:6:0,6,39	0/0:15,0:15:45:0,45,370	0/0:55,0:55:99:0,101,1471	1/1:0,2:2:12:160,12,0	0/0:13,0:13:36:0,36,540
Pf3D7_01_v3	391999	.	G	A	6986.67	PASS	AC=50;AF=0.926;AN=54;DP=260;ExcessHet=0.0024;FS=0;InbreedingCoeff=0.6503;MLEAC=55;MLEAF=1;MQ=60;POSITIVE_TRAIN_SITE;QD=28.63;SOR=1.179;VQSLOD=8.27;culprit=FS;GENE=selenocysteine-specific elongation factor%2C putative	GT:AD:DP:GQ:PL	1/1:0,7:7:21:190,21,0	1/1:0,4:4:12:112,12,0	1/1:0,4:4:12:110,12,0	1/1:0,5:5:15:151,15,0	1/1:0,11:11:32:263,32,0	1/1:0,2:2:6:58,6,0	1/1:0,3:3:9:72,9,0	1/1:0,4:4:12:120,12,0	1/1:0,3:3:9:87,9,0	1/1:0,16:17:48:445,48,0	1/1:0,19:19:57:524,57,0	1/1:0,4:4:12:113,12,0	1/1:0,6:6:18:174,18,0	1/1:0,4:4:12:112,12,0	1/1:0,9:9:27:238,27,0	./.:3,0:3:.:0,0,0	1/1:0,8:8:24:231,24,0	1/1:0,9:9:27:270,27,0	1/1:0,7:7:21:183,21,0	1/1:0,14:14:41:354,41,0	1/1:0,2:2:6:41,6,0	1/1:0,21:21:62:527,62,0	1/1:0,4:4:11:68,11,0	./.:0,0:0:.:0,0,0	1/1:0,3:3:9:82,9,0	1/1:0,69:72:99:1990,204,0	0/0:3,0:3:9:0,9,80	0/0:3,0:3:9:0,9,72
Pf3D7_01_v3	392762	.	G	C	9626.13	PASS	AC=52;AF=0.929;AN=56;DP=392;ExcessHet=0.0022;FS=0;InbreedingCoeff=0.7486;MLEAC=55;MLEAF=0.982;MQ=60;POSITIVE_TRAIN_SITE;QD=26.3;SOR=1.285;VQSLOD=7.58;culprit=DP;GENE=FAD-linked sulfhydryl oxidase ERV1%2C putative	GT:AD:DP:GQ:PGT:PID:PL:PS	1/1:0,17:17:50:.:.:423,50,0:.	1/1:0,3:3:9:.:.:74,9,0:.	1/1:0,3:3:9:.:.:77,9,0:.	1/1:0,31:31:93:.:.:811,93,0:.	1/1:0,16:16:48:.:.:422,48,0:.	1/1:0,10:10:30:.:.:253,30,0:.	1|1:0,4:4:12:1|1:392752_T_C:101,12,0:392752	1/1:0,7:8:21:.:.:165,21,0:.	1/1:0,6:6:18:.:.:147,18,0:.	1/1:0,33:33:99:.:.:894,99,0:.	1/1:0,15:15:45:.:.:413,45,0:.	1/1:0,13:13:38:.:.:292,38,0:.	1|1:0,6:6:18:1|1:392752_T_A:133,18,0:392752	1/1:0,12:12:34:.:.:243,34,0:.	1/1:0,19:19:57:.:.:477,57,0:.	1/1:0,9:9:27:.:.:231,27,0:.	1/1:0,8:8:24:.:.:192,24,0:.	1/1:0,4:4:12:.:.:99,12,0:.	1/1:0,4:4:11:.:.:68,11,0:.	1/1:0,9:9:27:.:.:246,27,0:.	1/1:0,12:12:35:.:.:272,35,0:.	1/1:0,20:20:60:.:.:517,60,0:.	1/1:0,8:8:24:.:.:200,24,0:.	./.:0,0:0:.:.:.:0,0,0:.	1/1:0,2:2:6:.:.:49,6,0:.	1/1:0,86:86:99:.:.:2251,255,0:.	0/0:7,0:7:18:.:.:0,18,270:.	0/0:3,0:3:9:.:.:0,9,51:.
Pf3D7_01_v3	392877	.	C	A	19190.4	PASS	AC=54;AF=1;AN=54;DP=688;ExcessHet=3.0103;FS=0;InbreedingCoeff=0.6158;MLEAC=59;MLEAF=1;MQ=60;POSITIVE_TRAIN_SITE;QD=28.51;SOR=1.12;VQSLOD=8.65;culprit=DP;GENE=FAD-linked sulfhydryl oxidase ERV1%2C putative	GT:AD:DP:GQ:PGT:PID:PL:PS	1/1:0,20:20:60:.:.:610,60,0:.	1/1:0,16:16:48:.:.:444,48,0:.	1/1:0,6:6:18:.:.:178,18,0:.	1/1:0,50:50:99:.:.:1424,150,0:.	1/1:0,22:22:66:.:.:599,66,0:.	1/1:0,25:25:75:.:.:724,75,0:.	1/1:0,24:24:70:.:.:604,70,0:.	1/1:0,32:32:94:.:.:818,94,0:.	1/1:0,29:29:86:.:.:794,86,0:.	1/1:0,52:52:99:.:.:1427,155,0:.	1/1:0,33:33:99:.:.:913,99,0:.	1/1:0,18:18:54:.:.:510,54,0:.	1/1:0,14:14:42:.:.:405,42,0:.	1/1:0,42:42:99:.:.:1115,123,0:.	1/1:0,33:33:98:.:.:873,98,0:.	1/1:0,18:18:53:.:.:457,53,0:.	1/1:0,11:11:33:.:.:320,33,0:.	1/1:0,10:10:30:.:.:291,30,0:.	1/1:0,18:18:54:.:.:480,54,0:.	1/1:0,16:16:48:.:.:488,48,0:.	1/1:0,13:13:39:.:.:337,39,0:.	1/1:0,44:44:99:.:.:1260,130,0:.	1|1:0,22:22:66:1|1:392876_A_T:666,66,0:392876	./.:0,0:0:.:.:.:0,0,0:.	./.:1,0:1:.:.:.:0,0,0:.	1/1:0,73:73:99:.:.:2132,218,0:.	1/1:0,6:6:18:.:.:183,18,0:.	1/1:0,3:3:9:.:.:78,9,0:.
Pf3D7_01_v3	393868	.	T	A	45.28	PASS	AC=2;AF=0.1;AN=20;DP=51;ExcessHet=0.1158;FS=0;InbreedingCoeff=0.3434;MLEAC=4;MLEAF=0.2;MQ=60;QD=22.64;SOR=0.693;VQSLOD=6.69;culprit=FS	GT:AD:DP:GQ:PL	./.:0,0:0:.:0,0,0	0/0:3,0:3:3:0,3,45	./.:0,0:0:.:0,0,0	0/0:1,0:1:3:0,3,16	./.:0,0:0:.:0,0,0	./.:0,0:0:.:0,0,0	./.:0,0:0:.:0,0,0	1/1:0,2:2:6:49,6,0	./.:0,0:0:.:0,0,0	0/0:2,0:2:3:0,3,45	0/0:1,0:1:3:0,3,29	./.:0,0:0:.:0,0,0	./.:1,0:1:.:0,0,0	./.:0,0:0:.:0,0,0	./.:0,0:0:.:0,0,0	./.:0,0:0:.:0,0,0	./.:0,0:0:.:0,0,0	0/0:1,0:1:3:0,3,18	./.:0,0:0:.:0,0,0	0/0:1,0:1:3:0,3,29	0/0:1,0:1:3:0,3,32	./.:0,0:0:.:0,0,0	./.:0,0:0:.:0,0,0	./.:0,0:0:.:0,0,0	./.:0,0:0:.:0,0,0	0/0:36,0:36:90:0,90,1350	./.:0,0:0:.:0,0,0	0/0:1,0:1:3:0,3,16
Pf3D7_01_v3	394380	.	C	T	81.1	PASS	AC=2;AF=0.071;AN=28;BaseQRankSum=0;DP=83;ExcessHet=0.0877;FS=0;InbreedingCoeff=0.3964;MLEAC=3;MLEAF=0.107;MQ=60;MQRankSum=0;QD=33.23;ReadPosRankSum=-0.524;SOR=0.916;VQSLOD=8.87;culprit=FS;GENE=DNA-directed RNA polymerase II subunit RPB9%2C putative	GT:AD:DP:GQ:PGT:PID:PL:PS	./.:0,0:0:.:.:.:0,0,0:.	./.:0,0:0:.:.:.:0,0,0:.	./.:0,0:0:.:.:.:0,0,0:.	0/0:3,0:3:9:.:.:0,9,57:.	./.:0,0:0:.:.:.:0,0,0:.	./.:0,0:0:.:.:.:0,0,0:.	1|1:0,2:2:6:1|1:394360_ATACCGCTTCATTAT_A:90,6,0:394360	./.:0,0:0:.:.:.:0,0,0:.	0/0:5,0:5:0:.:.:0,0,29:.	0/0:1,0:1:3:.:.:0,3,16:.	0/0:4,0:5:12:.:.:0,12,86:.	0/0:1,0:1:3:.:.:0,3,27:.	0/0:1,0:1:3:.:.:0,3,22:.	./.:0,0:0:.:.:.:0,0,0:.	./.:0,0:0:.:.:.:0,0,0:.	./.:0,0:0:.:.:.:0,0,0:.	0/0:3,0:3:9:.:.:0,9,77:.	./.:0,0:0:.:.:.:0,0,0:.	0/0:2,0:2:6:.:.:0,6,47:.	0/0:5,0:5:15:.:.:0,15,128:.	0/0:4,0:4:12:.:.:0,12,107:.	./.:0,0:0:.:.:.:0,0,0:.	0/0:1,0:1:3:.:.:0,3,26:.	./.:0,0:0:.:.:.:0,0,0:.	0/0:2,0:2:6:.:.:0,6,40:.	0/0:48,0:48:99:.:.:0,101,1209:.	./.:0,0:0:.:.:.:0,0,0:.	./.:0,0:0:.:.:.:0,0,0:.
Pf3D7_01_v3	395768	.	A	T	1104.39	PASS	AC=4;AF=1;AN=4;DP=50;ExcessHet=3.0103;FS=0;InbreedingCoeff=0.3678;MLEAC=18;MLEAF=1;MQ=59.84;POSITIVE_TRAIN_SITE;QD=30.68;SOR=1.714;VQSLOD=8.84;culprit=FS	GT:AD:DP:GQ:PL	./.:0,0:0:.:0,0,0	./.:0,0:0:.:0,0,0	./.:0,0:0:.:0,0,0	./.:1,0:1:.:0,0,0	./.:0,0:0:.:0,0,0	./.:0,0:0:.:0,0,0	./.:0,0:0:.:0,0,0	./.:0,0:0:.:0,0,0	1/1:0,3:3:9:92,9,0	./.:0,0:0:.:0,0,0	./.:0,0:0:.:0,0,0	./.:0,0:0:.:0,0,0	./.:0,0:0:.:0,0,0	./.:0,0:0:.:0,0,0	./.:0,0:0:.:0,0,0	./.:0,0:0:.:0,0,0	./.:0,0:0:.:0,0,0	./.:2,0:2:.:0,0,0	./.:0,0:0:.:0,0,0	./.:0,0:0:.:0,0,0	./.:0,0:0:.:0,0,0	./.:1,0:1:.:0,0,0	./.:0,0:0:.:0,0,0	./.:0,0:0:.:0,0,0	./.:0,0:0:.:0,0,0	1/1:0,33:42:98:954,98,0	./.:0,0:0:.:0,0,0	./.:0,0:0:.:0,0,0
Pf3D7_01_v3	397062	.	A	G	2192.88	PASS	AC=30;AF=0.6;AN=50;DP=358;ExcessHet=0;FS=0;InbreedingCoeff=0.5948;MLEAC=35;MLEAF=0.7;MQ=58.1;QD=35.01;SOR=1.101;VQSLOD=6.83;culprit=QD;GENE=bromodomain protein%2C putative	GT:AD:DP:GQ:PGT:PID:PL:PS	1|1:0,5:5:14:1|1:397023_A_C:196,14,0:397023	0/0:19,0:19:0:.:.:0,0,136:.	1|1:0,2:2:6:1|1:397023_A_C:89,6,0:397023	1|1:0,4:4:11:1|1:397023_A_C:153,11,0:397023	1|1:0,3:3:7:1|1:397023_A_C:62,7,0:397023	1|1:0,4:4:12:1|1:397023_A_C:170,12,0:397023	1|1:0,5:5:15:1|1:397023_A_C:180,15,0:397023	1|1:0,1:1:3:1|1:397023_A_C:45,3,0:397023	1|1:0,6:7:16:1|1:397041_G_A:258,16,0:397041	1|1:0,7:7:19:1|1:397023_A_C:267,19,0:397023	0/0:3,0:3:9:.:.:0,9,84:.	1|1:0,1:1:3:1|1:397023_A_C:46,3,0:397023	1|1:0,2:2:6:1|1:397023_A_C:79,6,0:397023	0/0:1,0:1:3:.:.:0,3,22:.	0/0:2,0:2:6:.:.:0,6,56:.	0/0:2,0:2:6:.:.:0,6,38:.	1|1:0,3:3:9:1|1:397023_A_C:115,9,0:397023	0/0:8,0:8:0:.:.:0,0,92:.	1|1:0,4:4:12:1|1:397023_A_C:180,12,0:397023	0/0:3,0:3:9:.:.:0,9,73:.	0/0:3,0:3:9:.:.:0,9,65:.	1|1:0,2:2:4:1|1:397023_A_C:87,4,0:397023	0/0:7,0:7:21:.:.:0,21,161:.	./.:0,0:0:.:.:.:0,0,0:.	./.:4,0:4:.:.:.:0,0,0:.	1|1:0,5:6:9:1|1:397023_A_C:198,9,0:397023	./.:0,0:0:.:.:.:0,0,0:.	0/0:3,0:3:9:.:.:0,9,61:.
Pf3D7_01_v3	397083	.	G	A	2335.31	PASS	AC=30;AF=0.833;AN=36;DP=388;ExcessHet=0.0009;FS=0;InbreedingCoeff=0.5514;MLEAC=43;MLEAF=1;MQ=58.37;QD=31.67;SOR=1.262;VQSLOD=6.62;culprit=DP;GENE=bromodomain protein%2C putative	GT:AD:DP:GQ:PGT:PID:PL:PS	1|1:0,5:5:16:1|1:397023_A_C:199,16,0:397023	./.:23,0:23:.:.:.:0,0,0:.	1|1:0,2:2:6:1|1:397023_A_C:90,6,0:397023	1|1:0,4:4:13:1|1:397023_A_C:157,13,0:397023	1|1:0,3:3:9:1|1:397023_A_C:65,9,0:397023	1|1:0,4:4:12:1|1:397023_A_C:170,12,0:397023	1|1:0,5:5:17:1|1:397023_A_C:183,17,0:397023	1|1:0,1:1:3:1|1:397023_A_C:45,3,0:397023	1|1:0,6:6:17:1|1:397041_G_A:260,17,0:397041	1|1:0,7:8:21:1|1:397023_A_C:272,21,0:397023	0/0:3,0:3:9:.:.:0,9,84:.	1|1:0,1:1:3:1|1:397023_A_C:46,3,0:397023	1|1:0,2:2:7:1|1:397023_A_C:80,7,0:397023	./.:1,0:1:.:.:.:0,0,0:.	./.:3,0:3:.:.:.:0,0,0:.	./.:0,0:0:.:.:.:0,0,0:.	1|1:0,3:3:9:1|1:397023_A_C:116,9,0:397023	./.:11,0:11:.:.:.:0,0,0:.	1|1:0,4:4:12:1|1:397023_A_C:181,12,0:397023	0/0:4,0:4:12:.:.:0,12,97:.	./.:3,0:3:.:.:.:0,0,0:.	1|1:0,2:2:6:1|1:397023_A_C:90,6,0:397023	0/0:11,0:11:33:.:.:0,33,286:.	./.:0,0:0:.:.:.:0,0,0:.	./.:2,0:2:.:.:.:0,0,0:.	1|1:0,5:5:13:1|1:397023_A_C:207,13,0:397023	./.:2,0:2:.:.:.:0,0,0:.	./.:3,0:3:.:.:.:0,0,0:.
Pf3D7_01_v3	403699	.	G	A	48.53	PASS	AC=2;AF=0.167;AN=12;DP=30;ExcessHet=0.202;FS=0;InbreedingCoeff=0.3496;MLEAC=4;MLEAF=0.333;MQ=60;QD=32.26;SOR=1.609;VQSLOD=7.34;culprit=FS	GT:AD:DP:GQ:PGT:PID:PL:PS	./.:1,0:1:.:.:.:0,0,0:.	./.:0,0:0:.:.:.:0,0,0:.	./.:0,0:0:.:.:.:0,0,0:.	./.:2,0:2:.:.:.:0,0,0:.	./.:0,0:0:.:.:.:0,0,0:.	./.:0,0:0:.:.:.:0,0,0:.	0/0:1,0:1:3:.:.:0,3,13:.	./.:0,0:0:.:.:.:0,0,0:.	./.:0,0:0:.:.:.:0,0,0:.	./.:0,0:0:.:.:.:0,0,0:.	0/0:1,0:1:3:.:.:0,3,15:.	./.:2,0:2:.:.:.:0,0,0:.	./.:4,0:4:.:.:.:0,0,0:.	./.:6,0:6:.:.:.:0,0,0:.	1|1:0,1:1:3:1|1:403696_TTG_T:45,3,0:403696	0/0:1,0:1:3:.:.:0,3,16:.	./.:0,0:0:.:.:.:0,0,0:.	./.:0,0:0:.:.:.:0,0,0:.	./.:1,0:1:.:.:.:0,0,0:.	./.:0,0:0:.:.:.:0,0,0:.	./.:0,0:0:.:.:.:0,0,0:.	./.:0,0:0:.:.:.:0,0,0:.	./.:1,0:1:.:.:.:0,0,0:.	./.:0,0:0:.:.:.:0,0,0:.	./.:0,0:0:.:.:.:0,0,0:.	0/0:8,0:8:15:.:.:0,15,225:.	./.:0,0:0:.:.:.:0,0,0:.	./.:0,0:0:.:.:.:0,0,0:.
Pf3D7_01_v3	403837	.	A	T	44.12	PASS	AC=2;AF=0.1;AN=20;DP=46;ExcessHet=0.1158;FS=0;InbreedingCoeff=0.3674;MLEAC=4;MLEAF=0.2;MQ=60;QD=22.06;SOR=0.693;VQSLOD=6.13;culprit=FS	GT:AD:DP:GQ:PL	./.:0,0:0:.:0,0,0	0/0:1,0:1:3:0,3,13	./.:0,0:0:.:0,0,0	0/0:3,0:3:9:0,9,66	0/0:1,0:1:3:0,3,25	./.:0,0:0:.:0,0,0	0/0:1,0:1:3:0,3,14	0/0:1,0:1:3:0,3,14	./.:0,0:0:.:0,0,0	./.:0,0:0:.:0,0,0	./.:0,0:0:.:0,0,0	./.:0,0:0:.:0,0,0	1/1:0,2:2:6:49,6,0	./.:1,0:1:.:0,0,0	0/0:1,0:1:3:0,3,19	0/0:3,0:3:6:0,6,90	./.:0,0:0:.:0,0,0	./.:0,0:0:.:0,0,0	./.:0,0:0:.:0,0,0	./.:0,0:0:.:0,0,0	./.:0,0:0:.:0,0,0	./.:0,0:0:.:0,0,0	./.:0,0:0:.:0,0,0	./.:0,0:0:.:0,0,0	./.:0,0:0:.:0,0,0	0/0:31,0:31:90:0,90,1350	./.:0,0:0:.:0,0,0	./.:0,0:0:.:0,0,0
Pf3D7_01_v3	404090	.	G	C	75.73	PASS	AC=2;AF=0.1;AN=20;BaseQRankSum=0.967;DP=68;ExcessHet=0.1158;FS=0;InbreedingCoeff=0.3555;MLEAC=3;MLEAF=0.15;MQ=60;MQRankSum=0;QD=25.24;ReadPosRankSum=0.431;SOR=1.179;VQSLOD=7.38;culprit=FS	GT:AD:DP:GQ:PGT:PID:PL:PS	./.:0,0:0:.:.:.:0,0,0:.	0/0:1,0:1:3:.:.:0,3,14:.	./.:0,0:0:.:.:.:0,0,0:.	0/0:1,0:1:3:.:.:0,3,15:.	0/0:1,0:1:3:.:.:0,3,15:.	./.:0,0:0:.:.:.:0,0,0:.	./.:0,0:0:.:.:.:0,0,0:.	./.:0,0:0:.:.:.:0,0,0:.	./.:0,0:0:.:.:.:0,0,0:.	0/0:2,0:2:6:.:.:0,6,49:.	0/0:2,0:2:6:.:.:0,6,42:.	0/0:1,0:1:3:.:.:0,3,15:.	1|1:1,2:3:2:1|1:404090_G_C:78,2,0:404090	0/0:2,0:2:6:.:.:0,6,54:.	0/0:1,0:1:3:.:.:0,3,15:.	./.:0,0:0:.:.:.:0,0,0:.	./.:0,0:0:.:.:.:0,0,0:.	./.:0,0:0:.:.:.:0,0,0:.	./.:0,0:0:.:.:.:0,0,0:.	./.:0,0:0:.:.:.:0,0,0:.	./.:0,0:0:.:.:.:0,0,0:.	./.:0,0:0:.:.:.:0,0,0:.	./.:0,0:0:.:.:.:0,0,0:.	./.:0,0:0:.:.:.:0,0,0:.	./.:0,0:0:.:.:.:0,0,0:.	0/0:54,0:54:66:.:.:0,66,1179:.	./.:0,0:0:.:.:.:0,0,0:.	./.:0,0:0:.:.:.:0,0,0:.
Pf3D7_01_v3	405169	.	G	T	522.53	PASS	AC=2;AF=1;AN=2;DP=21;ExcessHet=3.0103;FS=0;InbreedingCoeff=0.3548;MLEAC=12;MLEAF=1;MQ=60;POSITIVE_TRAIN_SITE;QD=30.74;SOR=0.99;VQSLOD=10.21;culprit=FS	GT:AD:DP:GQ:PL	./.:0,0:0:.:0,0,0	./.:0,0:0:.:0,0,0	./.:0,0:0:.:0,0,0	./.:0,0:0:.:0,0,0	./.:0,0:0:.:0,0,0	./.:0,0:0:.:0,0,0	./.:0,0:0:.:0,0,0	./.:0,0:0:.:0,0,0	./.:0,0:0:.:0,0,0	./.:0,0:0:.:0,0,0	./.:0,0:0:.:0,0,0	./.:0,0:0:.:0,0,0	./.:0,0:0:.:0,0,0	./.:0,0:0:.:0,0,0	./.:0,0:0:.:0,0,0	./.:0,0:0:.:0,0,0	./.:0,0:0:.:0,0,0	./.:0,0:0:.:0,0,0	./.:0,0:0:.:0,0,0	./.:0,0:0:.:0,0,0	./.:0,0:0:.:0,0,0	./.:0,0:0:.:0,0,0	./.:0,0:0:.:0,0,0	./.:0,0:0:.:0,0,0	./.:0,0:0:.:0,0,0	1/1:0,17:21:50:488,50,0	./.:0,0:0:.:0,0,0	./.:0,0:0:.:0,0,0
Pf3D7_01_v3	410209	.	G	T	2650.64	PASS	AC=38;AF=0.95;AN=40;DP=303;ExcessHet=0.056;FS=0;InbreedingCoeff=0.4047;MLEAC=47;MLEAF=1;MQ=59.33;POSITIVE_TRAIN_SITE;QD=31.77;SOR=0.863;VQSLOD=9.09;culprit=FS;GENE=phosphatidylinositol-4-phosphate 5-kinase	GT:AD:DP:GQ:PGT:PID:PL:PS	1/1:0,5:6:15:.:.:192,15,0:.	./.:0,0:0:.:.:.:0,0,0:.	1/1:0,1:2:3:.:.:45,3,0:.	./.:0,0:.:.:.:.:.:.	1/1:0,3:3:9:.:.:115,9,0:.	1|1:0,1:2:3:1|1:410182_AAAAAT_A:45,3,0:410182	1|1:0,7:8:21:1|1:410182_AAAAAT_A:267,21,0:410182	./.:0,0:.:.:.:.:.:.	1/1:0,3:8:9:.:.:95,9,0:.	1/1:0,4:5:12:.:.:157,12,0:.	1/1:0,3:5:9:.:.:81,9,0:.	./.:9,0:9:.:.:.:0,0,0:.	1/1:0,1:2:3:.:.:10,3,0:.	1/1:0,5:7:15:.:.:197,15,0:.	1/1:0,3:6:9:.:.:135,9,0:.	./.:8,0:8:.:.:.:0,0,0:.	1/1:0,9:11:27:.:.:323,27,0:.	1/1:0,2:4:6:.:.:50,6,0:.	1/1:0,2:5:6:.:.:90,6,0:.	./.:1,0:1:.:.:.:0,0,0:.	1/1:0,7:10:21:.:.:218,21,0:.	1/1:0,2:5:6:.:.:90,6,0:.	1/1:0,3:7:9:.:.:135,9,0:.	./.:3,0:3:.:.:.:0,0,0:.	./.:0,0:.:.:.:.:.:.	1/1:0,3:3:9:.:.:100,9,0:.	0/0:1,0:1:3:.:.:0,3,29:.	./.:4,0:4:.:.:.:0,0,0:.
Pf3D7_01_v3	410642	.	T	G	54955.5	PASS	AC=56;AF=0.933;AN=60;BaseQRankSum=1.49;DP=2272;ExcessHet=0.0019;FS=0;InbreedingCoeff=0.789;MLEAC=57;MLEAF=0.95;MQ=60;MQRankSum=0;POSITIVE_TRAIN_SITE;QD=25.01;ReadPosRankSum=2.03;SOR=0.692;VQSLOD=8.12;culprit=FS;GENE=phosphatidylinositol-4-phosphate 5-kinase	GT:AD:DP:GQ:PGT:PID:PL:PS	1/1:0,153:153:99:.:.:3928,455,0:.	1/1:2,51:53:99:.:.:1304,102,0:.	1/1:7,116:123:99:.:.:2786,201,0:.	1/1:0,64:65:99:.:.:1629,191,0:.	1/1:0,95:95:99:.:.:2335,282,0:.	1/1:0,123:123:99:.:.:3085,364,0:.	1/1:0,39:39:99:.:.:990,116,0:.	1/1:0,56:56:99:.:.:1391,167,0:.	1/1:0,166:167:99:.:.:4144,490,0:.	1/1:0,99:99:99:.:.:2533,295,0:.	1/1:0,120:120:99:.:.:3094,357,0:.	1/1:0,22:22:65:.:.:553,65,0:.	1/1:1,117:118:99:.:.:3029,342,0:.	1/1:0,12:12:36:.:.:324,36,0:.	1/1:0,61:61:99:.:.:1540,182,0:.	1|1:0,15:15:45:1|1:410642_T_G:395,45,0:410642	1/1:0,72:72:99:.:.:1725,211,0:.	1/1:0,65:65:99:.:.:1649,192,0:.	1/1:0,101:101:99:.:.:2417,298,0:.	1/1:0,151:151:99:.:.:3669,447,0:.	1/1:0,97:97:99:.:.:2413,288,0:.	1/1:3,127:131:99:.:.:3180,311,0:.	1/1:0,65:66:99:.:.:1656,193,0:.	1/1:0,2:2:5:.:.:19,5,0:.	1/1:0,61:61:99:.:.:1399,178,0:.	1/1:0,81:81:99:.:.:2164,242,0:.	0/0:10,0:10:24:.:.:0,24,360:.	0/0:9,0:9:0:.:.:0,0,190:.
Pf3D7_01_v3	415694	.	T	A	2357.53	PASS	AC=2;AF=1;AN=2;DP=83;ExcessHet=3.0103;FS=0;InbreedingCoeff=0.3548;MLEAC=12;MLEAF=1;MQ=60;POSITIVE_TRAIN_SITE;QD=28.75;SOR=0.742;VQSLOD=9.71;culprit=FS	GT:AD:DP:GQ:PL	./.:0,0:0:.:0,0,0	./.:0,0:0:.:0,0,0	./.:0,0:0:.:0,0,0	./.:0,0:0:.:0,0,0	./.:0,0:0:.:0,0,0	./.:0,0:0:.:0,0,0	./.:0,0:0:.:0,0,0	./.:0,0:0:.:0,0,0	./.:0,0:0:.:0,0,0	./.:0,0:0:.:0,0,0	./.:0,0:0:.:0,0,0	./.:0,0:0:.:0,0,0	./.:0,0:0:.:0,0,0	./.:0,0:0:.:0,0,0	./.:0,0:0:.:0,0,0	./.:0,0:0:.:0,0,0	./.:0,0:0:.:0,0,0	./.:0,0:0:.:0,0,0	./.:0,0:0:.:0,0,0	./.:0,0:0:.:0,0,0	./.:0,0:0:.:0,0,0	./.:0,0:0:.:0,0,0	./.:0,0:0:.:0,0,0	./.:0,0:0:.:0,0,0	./.:0,0:0:.:0,0,0	1/1:0,82:82:99:2323,243,0	./.:0,0:0:.:0,0,0	./.:0,0:0:.:0,0,0
Pf3D7_01_v3	416204	.	A	T	201.02	PASS	AC=2;AF=1;AN=2;DP=11;ExcessHet=3.0103;FS=0;InbreedingCoeff=0.3543;MLEAC=11;MLEAF=1;MQ=60;QD=31.36;SOR=1.609;VQSLOD=7.31;culprit=FS	GT:AD:DP:GQ:PL	./.:0,0:0:.:0,0,0	./.:0,0:0:.:0,0,0	./.:0,0:0:.:0,0,0	./.:0,0:0:.:0,0,0	./.:0,0:0:.:0,0,0	./.:0,0:0:.:0,0,0	./.:0,0:0:.:0,0,0	./.:0,0:0:.:0,0,0	./.:0,0:0:.:0,0,0	./.:0,0:0:.:0,0,0	./.:0,0:0:.:0,0,0	./.:0,0:0:.:0,0,0	./.:0,0:0:.:0,0,0	./.:0,0:0:.:0,0,0	./.:0,0:0:.:0,0,0	./.:0,0:0:.:0,0,0	./.:0,0:0:.:0,0,0	./.:0,0:0:.:0,0,0	./.:0,0:0:.:0,0,0	./.:0,0:0:.:0,0,0	./.:0,0:0:.:0,0,0	./.:0,0:0:.:0,0,0	./.:0,0:0:.:0,0,0	./.:0,0:0:.:0,0,0	./.:0,0:0:.:0,0,0	1/1:0,3:4:21:252,21,0	./.:0,0:0:.:0,0,0	./.:0,0:0:.:0,0,0
Pf3D7_01_v3	419600	.	A	T	104.4	PASS	AC=2;AF=0.077;AN=26;DP=108;ExcessHet=0.0877;FS=0;InbreedingCoeff=0.385;MLEAC=3;MLEAF=0.115;MQ=60;QD=33.92;SOR=1.609;VQSLOD=7.38;culprit=QD;GENE=transcription initiation factor TFIIB%2C putative	GT:AD:DP:GQ:PGT:PID:PL:PS	./.:0,0:0:.:.:.:0,0,0:.	0/0:8,0:8:24:.:.:0,24,202:.	./.:0,0:0:.:.:.:0,0,0:.	./.:5,0:5:.:.:.:0,0,0:.	./.:0,0:0:.:.:.:0,0,0:.	0/0:4,0:4:6:.:.:0,6,90:.	0/0:2,0:2:3:.:.:0,3,45:.	./.:0,0:0:.:.:.:0,0,0:.	./.:13,0:13:.:.:.:0,0,0:.	0/0:1,0:1:3:.:.:0,3,25:.	./.:1,0:1:.:.:.:0,0,0:.	0/0:5,0:5:9:.:.:0,9,135:.	1|1:0,2:2:6:1|1:419594_GGAAAA_G:90,6,0:419594	./.:0,0:0:.:.:.:0,0,0:.	0/0:1,0:1:3:.:.:0,3,15:.	./.:0,0:2:.:.:.:0,0,0:.	./.:0,0:0:.:.:.:0,0,0:.	./.:0,0:0:.:.:.:0,0,0:.	./.:0,0:0:.:.:.:0,0,0:.	./.:0,0:0:.:.:.:0,0,0:.	0/0:6,0:6:3:.:.:0,3,45:.	0/0:11,0:11:9:.:.:0,9,135:.	0/0:4,0:4:3:.:.:0,3,45:.	./.:0,0:0:.:.:.:0,0,0:.	0/0:1,0:1:3:.:.:0,3,15:.	0/0:37,0:37:99:.:.:0,102,1109:.	./.:0,0:0:.:.:.:0,0,0:.	./.:0,0:0:.:.:.:0,0,0:.
Pf3D7_01_v3	419608	.	C	T	81.63	PASS	AC=1;AF=0.045;AN=22;BaseQRankSum=0.967;DP=71;ExcessHet=3.0103;FS=0;InbreedingCoeff=0.279;MLEAC=3;MLEAF=0.136;MQ=60;MQRankSum=0;QD=27.21;ReadPosRankSum=-0.967;SOR=1.179;VQSLOD=8.17;culprit=FS	GT:AD:DP:GQ:PGT:PID:PL:PS	./.:0,0:0:.:.:.:0,0,0:.	0/0:8,0:8:18:.:.:0,18,270:.	./.:0,0:0:.:.:.:0,0,0:.	0/0:4,0:4:3:.:.:0,3,45:.	./.:0,0:0:.:.:.:0,0,0:.	0/0:3,0:3:0:.:.:0,0,4:.	./.:0,0:0:.:.:.:0,0,0:.	./.:0,0:0:.:.:.:0,0,0:.	./.:0,0:0:.:.:.:0,0,0:.	0/0:1,0:1:3:.:.:0,3,25:.	./.:0,0:0:.:.:.:0,0,0:.	0/0:4,0:4:0:.:.:0,0,31:.	./.:0,0:0:.:.:.:0,0,0:.	./.:0,0:0:.:.:.:0,0,0:.	0/0:1,0:1:3:.:.:0,3,15:.	./.:0,0:0:.:.:.:0,0,0:.	./.:0,0:0:.:.:.:0,0,0:.	./.:0,0:0:.:.:.:0,0,0:.	./.:0,0:0:.:.:.:0,0,0:.	./.:0,0:0:.:.:.:0,0,0:.	0|1:1,2:3:36:0|1:419607_A_T:81,0,36:419607	./.:3,0:3:.:.:.:0,0,0:.	0/0:2,0:2:6:.:.:0,6,37:.	./.:0,0:0:.:.:.:0,0,0:.	0/0:1,0:1:3:.:.:0,3,15:.	0/0:37,0:37:99:.:.:0,102,1109:.	./.:0,0:0:.:.:.:0,0,0:.	./.:0,0:0:.:.:.:0,0,0:.
Pf3D7_01_v3	419609	.	C	T	79.81	PASS	AC=1;AF=0.045;AN=22;BaseQRankSum=-0.967;DP=70;ExcessHet=3.0103;FS=0;InbreedingCoeff=0.3129;MLEAC=3;MLEAF=0.136;MQ=60;MQRankSum=0;QD=26.6;ReadPosRankSum=-0.967;SOR=1.179;VQSLOD=7.99;culprit=FS	GT:AD:DP:GQ:PGT:PID:PL:PS	./.:0,0:0:.:.:.:0,0,0:.	0/0:8,0:8:18:.:.:0,18,270:.	./.:0,0:0:.:.:.:0,0,0:.	0/0:2,0:2:0:.:.:0,0,9:.	./.:0,0:0:.:.:.:0,0,0:.	0/0:3,0:3:0:.:.:0,0,4:.	./.:0,0:0:.:.:.:0,0,0:.	./.:0,0:0:.:.:.:0,0,0:.	./.:0,0:0:.:.:.:0,0,0:.	0/0:1,0:1:3:.:.:0,3,25:.	./.:0,0:0:.:.:.:0,0,0:.	0/0:4,0:4:6:.:.:0,6,90:.	./.:0,0:0:.:.:.:0,0,0:.	./.:0,0:0:.:.:.:0,0,0:.	0/0:1,0:1:3:.:.:0,3,15:.	./.:0,0:0:.:.:.:0,0,0:.	./.:0,0:0:.:.:.:0,0,0:.	./.:0,0:0:.:.:.:0,0,0:.	./.:0,0:0:.:.:.:0,0,0:.	./.:0,0:0:.:.:.:0,0,0:.	0|1:1,2:3:36:0|1:419607_A_T:81,0,36:419607	./.:3,0:3:.:.:.:0,0,0:.	0/0:2,0:2:6:.:.:0,6,37:.	./.:0,0:0:.:.:.:0,0,0:.	0/0:1,0:1:3:.:.:0,3,15:.	0/0:37,0:37:99:.:.:0,102,1109:.	./.:0,0:0:.:.:.:0,0,0:.	./.:0,0:0:.:.:.:0,0,0:.
Pf3D7_01_v3	421735	.	A	T	31.31	PASS	AC=2;AF=0.045;AN=44;DP=129;ExcessHet=0.0508;FS=0;InbreedingCoeff=0.4044;MLEAC=2;MLEAF=0.045;MQ=60;QD=31.31;SOR=1.609;VQSLOD=7.25;culprit=FS	GT:AD:DP:GQ:PGT:PID:PL:PS	./.:0,0:0:.:.:.:0,0,0:.	0/0:2,0:2:6:.:.:0,6,39:.	0/0:2,0:2:6:.:.:0,6,53:.	0/0:3,0:3:9:.:.:0,9,71:.	0/0:1,0:1:3:.:.:0,3,19:.	./.:0,0:0:.:.:.:0,0,0:.	./.:0,0:0:.:.:.:0,0,0:.	0/0:5,0:5:15:.:.:0,15,101:.	0/0:2,0:2:6:.:.:0,6,41:.	0/0:3,0:3:9:.:.:0,9,67:.	./.:0,0:0:.:.:.:0,0,0:.	0/0:2,0:2:6:.:.:0,6,40:.	0/0:3,0:3:9:.:.:0,9,66:.	0/0:1,0:1:3:.:.:0,3,14:.	0/0:4,0:4:12:.:.:0,12,113:.	0/0:4,0:4:12:.:.:0,12,95:.	0/0:1,0:1:3:.:.:0,3,16:.	0/0:1,0:1:3:.:.:0,3,14:.	./.:0,0:0:.:.:.:0,0,0:.	0/0:1,0:1:3:.:.:0,3,14:.	0/0:6,0:6:18:.:.:0,18,153:.	0/0:4,0:4:12:.:.:0,12,81:.	1|1:0,1:1:3:1|1:421735_A_T:45,3,0:421735	./.:0,0:0:.:.:.:0,0,0:.	0/0:9,0:9:24:.:.:0,24,360:.	0/0:51,0:51:99:.:.:0,108,1620:.	./.:0,0:0:.:.:.:0,0,0:.	0/0:5,0:5:15:.:.:0,15,119:.
Pf3D7_01_v3	421745	.	A	T	31.12	PASS	AC=2;AF=0.043;AN=46;DP=135;ExcessHet=0.0485;FS=0;InbreedingCoeff=0.3766;MLEAC=2;MLEAF=0.043;MQ=60;QD=31.12;SOR=1.609;VQSLOD=7.12;culprit=FS	GT:AD:DP:GQ:PGT:PID:PL:PS	./.:0,0:0:.:.:.:0,0,0:.	0/0:2,0:2:6:.:.:0,6,39:.	0/0:2,0:2:6:.:.:0,6,53:.	0/0:3,0:3:9:.:.:0,9,71:.	0/0:1,0:1:3:.:.:0,3,19:.	0/0:1,0:1:3:.:.:0,3,22:.	0/0:1,0:1:3:.:.:0,3,26:.	0/0:7,0:7:21:.:.:0,21,166:.	./.:0,0:0:.:.:.:0,0,0:.	0/0:4,0:4:12:.:.:0,12,95:.	./.:0,0:0:.:.:.:0,0,0:.	0/0:2,0:2:6:.:.:0,6,40:.	0/0:4,0:4:12:.:.:0,12,85:.	0/0:1,0:1:3:.:.:0,3,14:.	0/0:4,0:4:12:.:.:0,12,113:.	0/0:4,0:4:12:.:.:0,12,95:.	0/0:1,0:1:3:.:.:0,3,16:.	0/0:1,0:1:3:.:.:0,3,14:.	./.:1,0:1:.:.:.:0,0,0:.	0/0:1,0:1:3:.:.:0,3,14:.	0/0:6,0:6:15:.:.:0,15,225:.	0/0:4,0:4:9:.:.:0,9,135:.	1|1:0,1:1:3:1|1:421735_A_T:45,3,0:421735	./.:0,0:0:.:.:.:0,0,0:.	0/0:9,0:9:27:.:.:0,27,236:.	0/0:51,0:51:99:.:.:0,108,1620:.	./.:0,0:0:.:.:.:0,0,0:.	0/0:5,0:5:15:.:.:0,15,130:.
Pf3D7_01_v3	425682	.	C	A	85.93	PASS	AC=2;AF=0.036;AN=56;DP=1210;ExcessHet=0.0397;FS=0;InbreedingCoeff=0.7102;MLEAC=1;MLEAF=0.018;MQ=36.78;QD=28.64;SOR=1.179;VQSLOD=6.22;culprit=FS;GENE=kinesin-8%2C putative	GT:AD:DP:GQ:PGT:PID:PL:PS	0/0:75,0:75:99:.:.:0,107,1800:.	0/0:42,0:42:91:.:.:0,91,995:.	0/0:39,0:39:99:.:.:0,103,1032:.	0/0:49,0:49:99:.:.:0,108,1080:.	0/0:47,0:47:99:.:.:0,120,1800:.	0/0:47,0:47:63:.:.:0,63,971:.	0/0:72,0:72:99:.:.:0,106,1417:.	0/0:26,0:26:66:.:.:0,66,990:.	0/0:26,0:26:62:.:.:0,62,621:.	0/0:71,0:71:99:.:.:0,113,1742:.	0/0:3,0:3:3:.:.:0,3,45:.	0/0:40,0:40:99:.:.:0,105,1006:.	0/0:24,0:24:63:.:.:0,63,945:.	0/0:16,0:16:27:.:.:0,27,405:.	0/0:35,0:35:30:.:.:0,30,685:.	0/0:5,0:5:15:.:.:0,15,116:.	0/0:64,0:64:99:.:.:0,120,1800:.	0/0:57,0:57:97:.:.:0,97,1269:.	0/0:74,0:74:99:.:.:0,106,1800:.	0/0:32,0:32:81:.:.:0,81,1215:.	0/0:60,0:60:99:.:.:0,120,1800:.	0/0:83,0:83:99:.:.:0,120,1800:.	0/0:31,0:31:68:.:.:0,68,738:.	./.:0,0:0:.:.:.:0,0,0:.	0/0:43,0:43:99:.:.:0,101,941:.	0/0:59,0:59:99:.:.:0,116,1388:.	1|1:0,3:3:9:1|1:425682_C_A:109,9,0:425682	./.:3,0:3:.:.:.:0,0,0:.
Pf3D7_01_v3	425683	.	A	C	86.28	PASS	AC=2;AF=0.036;AN=56;DP=1204;ExcessHet=0.0397;FS=0;InbreedingCoeff=0.6242;MLEAC=1;MLEAF=0.018;MQ=36.78;QD=28.76;SOR=1.179;VQSLOD=6.55;culprit=FS;GENE=kinesin-8%2C putative	GT:AD:DP:GQ:PGT:PID:PL:PS	0/0:75,0:75:99:.:.:0,107,1800:.	0/0:39,0:39:99:.:.:0,103,910:.	0/0:39,0:39:99:.:.:0,103,1032:.	0/0:49,0:49:99:.:.:0,108,1080:.	0/0:43,0:43:91:.:.:0,91,925:.	0/0:47,0:47:0:.:.:0,0,861:.	0/0:72,0:72:99:.:.:0,106,1417:.	0/0:26,0:26:66:.:.:0,66,990:.	0/0:27,0:27:75:.:.:0,75,1125:.	0/0:71,0:71:99:.:.:0,113,1742:.	0/0:3,0:3:3:.:.:0,3,45:.	0/0:40,0:40:99:.:.:0,105,1006:.	0/0:24,0:24:63:.:.:0,63,945:.	0/0:16,0:16:27:.:.:0,27,405:.	0/0:36,0:36:88:.:.:0,88,829:.	0/0:5,0:5:15:.:.:0,15,116:.	0/0:64,0:64:99:.:.:0,120,1800:.	0/0:55,0:55:99:.:.:0,109,1260:.	0/0:74,0:74:99:.:.:0,106,1800:.	0/0:32,0:32:81:.:.:0,81,1215:.	0/0:60,0:60:99:.:.:0,120,1800:.	0/0:83,0:83:99:.:.:0,120,1800:.	0/0:33,0:33:49:.:.:0,49,808:.	./.:0,0:0:.:.:.:0,0,0:.	0/0:43,0:43:99:.:.:0,101,941:.	0/0:59,0:59:99:.:.:0,116,1388:.	1|1:0,3:3:9:1|1:425682_C_A:109,9,0:425682	./.:3,0:3:.:.:.:0,0,0:.
Pf3D7_01_v3	425821	.	A	G	38104.6	PASS	AC=52;AF=1;AN=52;BaseQRankSum=-0.852;DP=1139;ExcessHet=3.0103;FS=0;InbreedingCoeff=0.6415;MLEAC=59;MLEAF=1;MQ=59.85;MQRankSum=0;QD=26.82;ReadPosRankSum=-1.18;SOR=0.244;VQSLOD=6.34;culprit=FS;GENE=kinesin-8%2C putative	GT:AD:DP:GQ:PGT:PID:PL:PS	1|1:0,89:89:99:1|1:425779_C_A:3324,269,0:425779	1|1:0,22:22:66:1|1:425779_C_A:821,66,0:425779	1|1:0,18:18:51:1|1:425779_C_A:662,51,0:425779	1|1:0,43:43:99:1|1:425779_C_A:1702,124,0:425779	1|1:0,49:49:99:1|1:425779_C_A:1902,147,0:425779	1|1:0,24:24:70:1|1:425779_C_A:954,70,0:425779	1|1:0,64:64:99:1|1:425779_C_A:2410,191,0:425779	1|1:0,23:23:66:1|1:425779_C_A:855,66,0:425779	1|1:0,15:15:45:1|1:425779_C_A:579,45,0:425779	1|1:0,86:86:99:1|1:425779_C_A:3236,255,0:425779	./.:0,0:0:.:.:.:0,0,0:.	1|1:0,19:19:57:1|1:425779_C_A:668,57,0:425779	1|1:1,25:26:69:1|1:425766_C_T:829,69,0:425766	1|1:0,10:10:30:1|1:425779_C_A:367,30,0:425779	1/1:0,8:8:24:.:.:252,24,0:.	1|1:0,9:9:26:1|1:425779_C_A:313,26,0:425779	1|1:0,78:78:99:1|1:425779_C_A:2704,231,0:425779	1|1:0,31:31:92:1|1:425779_C_A:1147,92,0:425779	1|1:0,46:46:99:1|1:425779_C_A:1738,138,0:425779	1|1:0,30:30:83:1|1:425779_C_A:1073,83,0:425779	1/1:0,61:62:99:.:.:2087,183,0:.	1/1:0,69:69:99:.:.:2669,207,0:.	1|1:0,35:35:99:1|1:425779_C_A:1261,100,0:425779	./.:2,0:2:.:.:.:0,0,0:.	1|1:0,27:27:77:1|1:425779_C_A:898,77,0:425779	1|1:0,77:77:99:1|1:425779_C_A:2968,228,0:425779	./.:0,0:0:.:.:.:0,0,0:.	./.:0,0:0:.:.:.:0,0,0:.
Pf3D7_01_v3	427541	.	T	A	75.45	PASS	AC=1;AF=0.036;AN=28;BaseQRankSum=-0.967;DP=125;ExcessHet=3.0103;FS=0;InbreedingCoeff=0.3419;MLEAC=2;MLEAF=0.071;MQ=60;MQRankSum=0;QD=25.15;ReadPosRankSum=-0.967;SOR=1.179;VQSLOD=6.9;culprit=FS;GENE=kinesin-8%2C putative	GT:AD:DP:GQ:PGT:PID:PL:PS	0/0:4,0:4:0:.:.:0,0,73:.	0/0:9,0:9:2:.:.:0,2,185:.	./.:0,0:0:.:.:.:0,0,0:.	./.:0,0:0:.:.:.:0,0,0:.	0/0:7,0:7:9:.:.:0,9,135:.	0|1:1,2:3:36:0|1:427541_T_A:81,0,36:427541	./.:0,0:0:.:.:.:0,0,0:.	./.:0,0:0:.:.:.:0,0,0:.	0/0:5,0:5:15:.:.:0,15,114:.	./.:0,0:0:.:.:.:0,0,0:.	0/0:3,0:3:9:.:.:0,9,81:.	./.:3,0:3:.:.:.:0,0,0:.	0/0:4,0:4:6:.:.:0,6,90:.	./.:0,0:0:.:.:.:0,0,0:.	./.:2,0:2:.:.:.:0,0,0:.	./.:0,0:0:.:.:.:0,0,0:.	./.:0,0:0:.:.:.:0,0,0:.	./.:2,0:2:.:.:.:0,0,0:.	0/0:3,0:3:0:.:.:0,0,19:.	0/0:8,0:8:18:.:.:0,18,270:.	./.:0,0:0:.:.:.:0,0,0:.	0/0:3,0:3:9:.:.:0,9,81:.	0/0:19,0:19:27:.:.:0,27,405:.	./.:0,0:0:.:.:.:0,0,0:.	./.:0,0:0:.:.:.:0,0,0:.	0/0:45,0:45:99:.:.:0,105,1145:.	./.:0,0:0:.:.:.:0,0,0:.	0/0:3,0:3:9:.:.:0,9,72:.
Pf3D7_01_v3	429377	.	G	A	2630.53	PASS	AC=10;AF=1;AN=10;DP=92;ExcessHet=3.0103;FS=0;InbreedingCoeff=0.3875;MLEAC=31;MLEAF=1;MQ=60;POSITIVE_TRAIN_SITE;QD=29.89;SOR=0.997;VQSLOD=10.66;culprit=FS	GT:AD:DP:GQ:PL	./.:0,0:0:.:0,0,0	./.:0,0:0:.:0,0,0	./.:0,0:0:.:0,0,0	1/1:0,2:2:6:49,6,0	1/1:0,2:2:6:49,6,0	./.:0,0:0:.:0,0,0	./.:0,0:0:.:0,0,0	./.:0,0:0:.:0,0,0	./.:0,0:0:.:0,0,0	./.:0,0:0:.:0,0,0	1/1:0,4:4:12:113,12,0	./.:0,0:0:.:0,0,0	./.:0,0:0:.:0,0,0	./.:1,0:1:.:0,0,0	1/1:0,2:2:6:49,6,0	./.:0,0:0:.:0,0,0	./.:0,0:0:.:0,0,0	./.:0,0:0:.:0,0,0	./.:0,0:0:.:0,0,0	./.:0,0:0:.:0,0,0	./.:0,0:0:.:0,0,0	./.:0,0:0:.:0,0,0	./.:0,0:0:.:0,0,0	./.:0,0:0:.:0,0,0	./.:0,0:0:.:0,0,0	1/1:0,78:78:99:2249,231,0	./.:0,0:0:.:0,0,0	./.:0,0:0:.:0,0,0
Pf3D7_01_v3	430205	.	C	T	76.33	PASS	AC=1;AF=0.1;AN=10;BaseQRankSum=0;DP=74;ExcessHet=3.0103;FS=0;InbreedingCoeff=0.3117;MLEAC=4;MLEAF=0.4;MQ=60;MQRankSum=0;QD=25.44;ReadPosRankSum=-0.967;SOR=0.223;VQSLOD=7.71;culprit=FS;GENE=conserved protein%2C unknown function	GT:AD:DP:GQ:PGT:PID:PL:PS	0/0:3,0:3:0:.:.:0,0,15:.	./.:0,0:0:.:.:.:0,0,0:.	./.:0,0:0:.:.:.:0,0,0:.	./.:0,0:0:.:.:.:0,0,0:.	./.:0,0:0:.:.:.:0,0,0:.	./.:0,0:0:.:.:.:0,0,0:.	./.:0,0:0:.:.:.:0,0,0:.	./.:0,0:0:.:.:.:0,0,0:.	0|1:1,2:3:36:0|1:430205_C_T:70,0,36:430205	./.:0,0:0:.:.:.:0,0,0:.	0/0:4,0:4:12:.:.:0,12,91:.	./.:0,0:0:.:.:.:0,0,0:.	./.:0,0:0:.:.:.:0,0,0:.	0/0:1,0:1:3:.:.:0,3,19:.	./.:0,0:0:.:.:.:0,0,0:.	./.:1,0:1:.:.:.:0,0,0:.	./.:0,0:0:.:.:.:0,0,0:.	./.:0,0:0:.:.:.:0,0,0:.	./.:0,0:0:.:.:.:0,0,0:.	./.:0,0:0:.:.:.:0,0,0:.	./.:0,0:0:.:.:.:0,0,0:.	./.:0,0:0:.:.:.:0,0,0:.	./.:0,0:0:.:.:.:0,0,0:.	./.:0,0:0:.:.:.:0,0,0:.	./.:0,0:0:.:.:.:0,0,0:.	0/0:62,0:62:99:.:.:0,108,1679:.	./.:0,0:0:.:.:.:0,0,0:.	./.:0,0:0:.:.:.:0,0,0:.
Pf3D7_01_v3	430208	.	T	A	73.34	PASS	AC=1;AF=0.083;AN=12;BaseQRankSum=-0.431;DP=73;ExcessHet=3.0103;FS=0;InbreedingCoeff=0.3262;MLEAC=4;MLEAF=0.333;MQ=60;MQRankSum=0;QD=24.45;ReadPosRankSum=-0.967;SOR=0.223;VQSLOD=6.81;culprit=FS;GENE=conserved protein%2C unknown function	GT:AD:DP:GQ:PGT:PID:PL:PS	0/0:2,0:2:6:.:.:0,6,35:.	./.:0,0:0:.:.:.:0,0,0:.	./.:0,0:0:.:.:.:0,0,0:.	./.:0,0:0:.:.:.:0,0,0:.	./.:0,0:0:.:.:.:0,0,0:.	./.:0,0:0:.:.:.:0,0,0:.	./.:0,0:0:.:.:.:0,0,0:.	./.:0,0:0:.:.:.:0,0,0:.	0|1:1,2:3:36:0|1:430205_C_T:70,0,36:430205	./.:0,0:0:.:.:.:0,0,0:.	0/0:4,0:4:12:.:.:0,12,91:.	./.:0,0:0:.:.:.:0,0,0:.	./.:0,0:0:.:.:.:0,0,0:.	0/0:1,0:1:3:.:.:0,3,19:.	./.:0,0:0:.:.:.:0,0,0:.	0/0:1,0:1:3:.:.:0,3,21:.	./.:0,0:0:.:.:.:0,0,0:.	./.:0,0:0:.:.:.:0,0,0:.	./.:0,0:0:.:.:.:0,0,0:.	./.:0,0:0:.:.:.:0,0,0:.	./.:0,0:0:.:.:.:0,0,0:.	./.:0,0:0:.:.:.:0,0,0:.	./.:0,0:0:.:.:.:0,0,0:.	./.:0,0:0:.:.:.:0,0,0:.	./.:0,0:0:.:.:.:0,0,0:.	0/0:62,0:62:99:.:.:0,108,1679:.	./.:0,0:0:.:.:.:0,0,0:.	./.:0,0:0:.:.:.:0,0,0:.
Pf3D7_01_v3	430346	.	T	A	58.22	PASS	AC=2;AF=0.5;AN=4;DP=64;ExcessHet=0.7918;FS=0;InbreedingCoeff=0.3644;MLEAC=6;MLEAF=1;MQ=60;QD=29.11;SOR=0.693;VQSLOD=8.95;culprit=FS;GENE=conserved protein%2C unknown function	GT:AD:DP:GQ:PL	./.:0,0:0:.:0,0,0	./.:0,0:0:.:0,0,0	./.:0,0:0:.:0,0,0	./.:0,0:0:.:0,0,0	./.:0,0:0:.:0,0,0	./.:0,0:0:.:0,0,0	./.:0,0:0:.:0,0,0	./.:0,0:0:.:0,0,0	./.:0,0:0:.:0,0,0	./.:0,0:0:.:0,0,0	./.:0,0:0:.:0,0,0	./.:0,0:0:.:0,0,0	./.:0,0:0:.:0,0,0	1/1:0,2:2:6:48,6,0	./.:0,0:0:.:0,0,0	./.:0,0:0:.:0,0,0	./.:0,0:0:.:0,0,0	./.:0,0:0:.:0,0,0	./.:0,0:0:.:0,0,0	./.:0,0:0:.:0,0,0	./.:0,0:0:.:0,0,0	./.:0,0:0:.:0,0,0	./.:0,0:0:.:0,0,0	./.:0,0:0:.:0,0,0	./.:0,0:0:.:0,0,0	0/0:62,0:62:99:0,108,1679	./.:0,0:0:.:0,0,0	./.:0,0:0:.:0,0,0
Pf3D7_01_v3	431434	.	A	T	701.53	PASS	AC=2;AF=1;AN=2;DP=26;ExcessHet=3.0103;FS=0;InbreedingCoeff=0.3548;MLEAC=12;MLEAF=1;MQ=60;POSITIVE_TRAIN_SITE;QD=33.41;SOR=0.874;VQSLOD=10.17;culprit=FS	GT:AD:DP:GQ:PL	./.:0,0:0:.:0,0,0	./.:0,0:0:.:0,0,0	./.:0,0:0:.:0,0,0	./.:1,0:1:.:0,0,0	./.:1,0:1:.:0,0,0	./.:0,0:0:.:0,0,0	./.:0,0:0:.:0,0,0	./.:0,0:0:.:0,0,0	./.:0,0:0:.:0,0,0	./.:1,0:1:.:0,0,0	./.:0,0:0:.:0,0,0	./.:0,0:0:.:0,0,0	./.:0,0:0:.:0,0,0	./.:0,0:0:.:0,0,0	./.:0,0:0:.:0,0,0	./.:0,0:0:.:0,0,0	./.:0,0:0:.:0,0,0	./.:0,0:0:.:0,0,0	./.:0,0:0:.:0,0,0	./.:0,0:0:.:0,0,0	./.:0,0:0:.:0,0,0	./.:0,0:0:.:0,0,0	./.:0,0:0:.:0,0,0	./.:0,0:0:.:0,0,0	./.:0,0:0:.:0,0,0	1/1:0,21:22:63:667,63,0	./.:0,0:0:.:0,0,0	./.:0,0:0:.:0,0,0
Pf3D7_01_v3	434855	.	C	T	28590.9	PASS	AC=56;AF=0.966;AN=58;BaseQRankSum=-0.131;DP=1006;ExcessHet=0.0383;FS=0;InbreedingCoeff=0.675;MLEAC=58;MLEAF=1;MQ=60;MQRankSum=0;POSITIVE_TRAIN_SITE;QD=29.03;ReadPosRankSum=-1.303;SOR=0.51;VQSLOD=8.36;culprit=FS;GENE=P-loop containing nucleoside triphosphate hydrolase%2C putative	GT:AD:DP:GQ:PGT:PID:PL:PS	1/1:0,70:70:99:.:.:2083,209,0:.	1/1:0,21:21:63:.:.:607,63,0:.	1/1:0,7:7:21:.:.:207,21,0:.	1/1:0,26:26:78:.:.:767,78,0:.	1/1:0,67:67:99:.:.:1835,199,0:.	1/1:0,22:22:66:.:.:637,66,0:.	1/1:0,110:110:99:.:.:3131,327,0:.	1/1:1,27:28:56:.:.:687,56,0:.	1|1:0,35:35:99:1|1:434842_A_G:1128,105,0:434842	1/1:0,59:59:99:.:.:1707,177,0:.	1/1:0,2:2:6:.:.:54,6,0:.	1/1:0,37:37:99:.:.:1073,110,0:.	1/1:0,44:45:99:.:.:1232,132,0:.	1/1:0,14:14:42:.:.:399,42,0:.	1|1:0,33:33:99:1|1:434855_C_T:956,99,0:434855	1/1:0,35:35:99:.:.:981,104,0:.	1/1:0,35:35:99:.:.:987,104,0:.	1/1:0,14:14:42:.:.:414,42,0:.	1/1:0,18:18:54:.:.:521,54,0:.	1/1:0,16:16:48:.:.:399,48,0:.	1/1:0,20:20:59:.:.:536,59,0:.	1/1:0,53:53:99:.:.:1485,158,0:.	1/1:0,57:58:99:.:.:1707,170,0:.	./.:0,0:0:.:.:.:0,0,0:.	1/1:0,2:2:6:.:.:64,6,0:.	1/1:0,114:115:99:.:.:3242,339,0:.	0/0:2,0:2:6:.:.:0,6,47:.	1/1:0,9:9:27:.:.:250,27,0:.
Pf3D7_01_v3	435159	.	A	T	4291.85	PASS	AC=31;AF=0.969;AN=32;BaseQRankSum=1.04;DP=155;ExcessHet=3.0103;FS=0;InbreedingCoeff=0.4423;MLEAC=51;MLEAF=1;MQ=60;MQRankSum=0;POSITIVE_TRAIN_SITE;QD=30.01;ReadPosRankSum=-0.524;SOR=1.042;VQSLOD=10.07;culprit=FS	GT:AD:DP:GQ:PL	1/1:0,6:6:18:157,18,0	./.:0,0:0:.:0,0,0	./.:0,0:0:.:0,0,0	1/1:0,5:5:15:141,15,0	0/1:2,3:5:34:73,0,34	./.:0,0:0:.:0,0,0	1/1:0,5:5:15:144,15,0	./.:0,0:0:.:0,0,0	./.:1,0:1:.:0,0,0	1/1:0,4:4:12:118,12,0	./.:0,0:0:.:0,0,0	1/1:0,11:11:33:296,33,0	1/1:0,5:5:15:130,15,0	./.:1,0:1:.:0,0,0	./.:1,0:1:.:0,0,0	./.:1,0:1:.:0,0,0	1/1:0,8:8:24:217,24,0	1/1:0,2:2:6:49,6,0	1/1:0,4:4:12:112,12,0	1/1:0,4:4:12:114,12,0	1/1:0,11:11:33:294,33,0	1/1:0,2:2:6:41,6,0	1/1:0,5:5:15:145,15,0	./.:0,0:0:.:0,0,0	./.:1,0:1:.:0,0,0	1/1:0,63:66:99:1892,189,0	./.:0,0:0:.:0,0,0	./.:0,0:0:.:0,0,0
Pf3D7_01_v3	435268	.	T	A	99.35	PASS	AC=4;AF=0.286;AN=14;DP=31;ExcessHet=0.0458;FS=0;InbreedingCoeff=0.3795;MLEAC=6;MLEAF=0.429;MQ=60;QD=33.02;SOR=1.179;VQSLOD=8.58;culprit=FS	GT:AD:DP:GQ:PGT:PID:PL:PS	./.:0,0:0:.:.:.:0,0,0:.	./.:0,0:0:.:.:.:0,0,0:.	./.:0,0:0:.:.:.:0,0,0:.	./.:0,0:0:.:.:.:0,0,0:.	./.:0,0:0:.:.:.:0,0,0:.	./.:0,0:0:.:.:.:0,0,0:.	./.:0,0:0:.:.:.:0,0,0:.	./.:0,0:0:.:.:.:0,0,0:.	./.:0,0:0:.:.:.:0,0,0:.	0/0:1,0:1:3:.:.:0,3,35:.	./.:0,0:0:.:.:.:0,0,0:.	./.:5,0:5:.:.:.:0,0,0:.	1|1:0,2:2:6:1|1:435266_T_C:90,6,0:435266	./.:0,0:0:.:.:.:0,0,0:.	./.:0,0:0:.:.:.:0,0,0:.	./.:0,0:0:.:.:.:0,0,0:.	./.:0,0:0:.:.:.:0,0,0:.	./.:0,0:0:.:.:.:0,0,0:.	0/0:2,0:2:6:.:.:0,6,37:.	./.:0,0:0:.:.:.:0,0,0:.	./.:0,0:0:.:.:.:0,0,0:.	1/1:0,1:1:3:.:.:10,3,0:.	0/0:2,0:2:6:.:.:0,6,57:.	./.:0,0:0:.:.:.:0,0,0:.	0/0:1,0:1:3:.:.:0,3,14:.	0/0:17,0:17:45:.:.:0,45,675:.	./.:0,0:0:.:.:.:0,0,0:.	./.:0,0:0:.:.:.:0,0,0:.
Pf3D7_01_v3	439050	.	T	A	91.04	PASS	AC=2;AF=0.167;AN=12;DP=42;ExcessHet=0.202;FS=0;InbreedingCoeff=0.3682;MLEAC=5;MLEAF=0.417;MQ=60;QD=29.49;SOR=0.693;VQSLOD=8.71;culprit=FS	GT:AD:DP:GQ:PGT:PID:PL:PS	./.:0,0:0:.:.:.:0,0,0:.	./.:0,0:0:.:.:.:0,0,0:.	./.:0,0:0:.:.:.:0,0,0:.	./.:0,0:0:.:.:.:0,0,0:.	0/0:1,0:1:3:.:.:0,3,25:.	./.:0,0:0:.:.:.:0,0,0:.	./.:0,0:0:.:.:.:0,0,0:.	./.:0,0:0:.:.:.:0,0,0:.	./.:0,0:0:.:.:.:0,0,0:.	./.:0,0:0:.:.:.:0,0,0:.	./.:0,0:0:.:.:.:0,0,0:.	./.:0,0:0:.:.:.:0,0,0:.	./.:0,0:0:.:.:.:0,0,0:.	./.:0,0:0:.:.:.:0,0,0:.	1|1:0,2:2:6:1|1:439046_T_TC:90,6,0:439046	0/0:2,0:2:6:.:.:0,6,51:.	./.:0,0:0:.:.:.:0,0,0:.	./.:0,0:0:.:.:.:0,0,0:.	./.:0,0:0:.:.:.:0,0,0:.	./.:0,0:0:.:.:.:0,0,0:.	0/0:1,0:1:3:.:.:0,3,14:.	./.:0,0:0:.:.:.:0,0,0:.	./.:0,0:0:.:.:.:0,0,0:.	./.:0,0:0:.:.:.:0,0,0:.	./.:0,0:0:.:.:.:0,0,0:.	0/0:35,0:35:99:.:.:0,104,881:.	./.:0,0:0:.:.:.:0,0,0:.	./.:0,0:0:.:.:.:0,0,0:.
Pf3D7_01_v3	439839	.	A	G	33.16	PASS	AC=2;AF=0.333;AN=6;DP=52;ExcessHet=0.4576;FS=0;InbreedingCoeff=0.3553;MLEAC=5;MLEAF=0.833;MQ=60;QD=33.16;SOR=1.609;VQSLOD=7.07;culprit=FS;GENE=UMP-CMP kinase%2C putative	GT:AD:DP:GQ:PL	./.:0,0:0:.:0,0,0	./.:0,0:0:.:0,0,0	./.:0,0:0:.:0,0,0	./.:0,0:0:.:0,0,0	./.:0,0:0:.:0,0,0	./.:0,0:0:.:0,0,0	./.:0,0:0:.:0,0,0	./.:0,0:0:.:0,0,0	./.:0,0:0:.:0,0,0	./.:0,0:0:.:0,0,0	./.:0,0:0:.:0,0,0	./.:0,0:0:.:0,0,0	./.:0,0:0:.:0,0,0	./.:0,0:0:.:0,0,0	1/1:0,1:1:3:25,3,0	./.:0,0:0:.:0,0,0	0/0:1,0:1:3:0,3,15	./.:0,0:0:.:0,0,0	./.:0,0:0:.:0,0,0	./.:0,0:0:.:0,0,0	./.:0,0:0:.:0,0,0	./.:0,0:0:.:0,0,0	./.:0,0:0:.:0,0,0	./.:0,0:0:.:0,0,0	./.:0,0:0:.:0,0,0	0/0:50,0:50:99:0,102,1223	./.:0,0:0:.:0,0,0	./.:0,0:0:.:0,0,0
Pf3D7_01_v3	440407	.	T	A	56.9	PASS	AC=2;AF=0.333;AN=6;DP=54;ExcessHet=0.4576;FS=0;InbreedingCoeff=0.3638;MLEAC=6;MLEAF=1;MQ=60;QD=28.45;SOR=0.693;VQSLOD=8.12;culprit=FS;GENE=UMP-CMP kinase%2C putative	GT:AD:DP:GQ:PL	./.:0,0:0:.:0,0,0	./.:0,0:0:.:0,0,0	./.:0,0:0:.:0,0,0	./.:0,0:0:.:0,0,0	./.:0,0:0:.:0,0,0	./.:0,0:0:.:0,0,0	./.:0,0:0:.:0,0,0	./.:2,0:2:.:0,0,0	./.:0,0:0:.:0,0,0	./.:0,0:0:.:0,0,0	./.:0,0:0:.:0,0,0	0/0:3,0:3:3:0,3,45	1/1:0,2:2:6:49,6,0	./.:0,0:0:.:0,0,0	./.:0,0:0:.:0,0,0	./.:0,0:0:.:0,0,0	./.:0,0:0:.:0,0,0	./.:0,0:0:.:0,0,0	./.:0,0:0:.:0,0,0	./.:0,0:0:.:0,0,0	./.:0,0:0:.:0,0,0	./.:0,0:0:.:0,0,0	./.:0,0:0:.:0,0,0	./.:0,0:0:.:0,0,0	./.:0,0:0:.:0,0,0	0/0:47,0:47:99:0,104,1142	./.:0,0:0:.:0,0,0	./.:0,0:0:.:0,0,0
Pf3D7_01_v3	440409	.	T	C	153.11	PASS	AC=4;AF=0.667;AN=6;DP=51;ExcessHet=0.4576;FS=0;InbreedingCoeff=0.373;MLEAC=12;MLEAF=1;MQ=60;QD=38.34;SOR=0.693;VQSLOD=7.37;culprit=QD;GENE=UMP-CMP kinase%2C putative	GT:AD:DP:GQ:PGT:PID:PL:PS	./.:0,0:0:.:.:.:0,0,0:.	./.:0,0:0:.:.:.:0,0,0:.	./.:0,0:0:.:.:.:0,0,0:.	./.:0,0:0:.:.:.:0,0,0:.	./.:0,0:0:.:.:.:0,0,0:.	./.:0,0:0:.:.:.:0,0,0:.	./.:0,0:0:.:.:.:0,0,0:.	1|1:0,2:2:6:1|1:440409_T_C:64,6,0:440409	./.:0,0:0:.:.:.:0,0,0:.	./.:0,0:0:.:.:.:0,0,0:.	./.:0,0:0:.:.:.:0,0,0:.	1|1:0,2:2:6:1|1:440409_T_C:64,6,0:440409	./.:0,0:0:.:.:.:0,0,0:.	./.:0,0:0:.:.:.:0,0,0:.	./.:0,0:0:.:.:.:0,0,0:.	./.:0,0:0:.:.:.:0,0,0:.	./.:0,0:0:.:.:.:0,0,0:.	./.:0,0:0:.:.:.:0,0,0:.	./.:0,0:0:.:.:.:0,0,0:.	./.:0,0:0:.:.:.:0,0,0:.	./.:0,0:0:.:.:.:0,0,0:.	./.:0,0:0:.:.:.:0,0,0:.	./.:0,0:0:.:.:.:0,0,0:.	./.:0,0:0:.:.:.:0,0,0:.	./.:0,0:0:.:.:.:0,0,0:.	0/0:47,0:47:99:.:.:0,104,1142:.	./.:0,0:0:.:.:.:0,0,0:.	./.:0,0:0:.:.:.:0,0,0:.
Pf3D7_01_v3	440411	.	T	C	153.11	PASS	AC=4;AF=0.667;AN=6;DP=51;ExcessHet=0.4576;FS=0;InbreedingCoeff=0.373;MLEAC=12;MLEAF=1;MQ=60;QD=29.64;SOR=0.693;VQSLOD=8.63;culprit=FS;GENE=UMP-CMP kinase%2C putative	GT:AD:DP:GQ:PGT:PID:PL:PS	./.:0,0:0:.:.:.:0,0,0:.	./.:0,0:0:.:.:.:0,0,0:.	./.:0,0:0:.:.:.:0,0,0:.	./.:0,0:0:.:.:.:0,0,0:.	./.:0,0:0:.:.:.:0,0,0:.	./.:0,0:0:.:.:.:0,0,0:.	./.:0,0:0:.:.:.:0,0,0:.	1|1:0,2:2:6:1|1:440409_T_C:64,6,0:440409	./.:0,0:0:.:.:.:0,0,0:.	./.:0,0:0:.:.:.:0,0,0:.	./.:0,0:0:.:.:.:0,0,0:.	1|1:0,2:2:6:1|1:440409_T_C:64,6,0:440409	./.:0,0:0:.:.:.:0,0,0:.	./.:0,0:0:.:.:.:0,0,0:.	./.:0,0:0:.:.:.:0,0,0:.	./.:0,0:0:.:.:.:0,0,0:.	./.:0,0:0:.:.:.:0,0,0:.	./.:0,0:0:.:.:.:0,0,0:.	./.:0,0:0:.:.:.:0,0,0:.	./.:0,0:0:.:.:.:0,0,0:.	./.:0,0:0:.:.:.:0,0,0:.	./.:0,0:0:.:.:.:0,0,0:.	./.:0,0:0:.:.:.:0,0,0:.	./.:0,0:0:.:.:.:0,0,0:.	./.:0,0:0:.:.:.:0,0,0:.	0/0:47,0:47:99:.:.:0,104,1142:.	./.:0,0:0:.:.:.:0,0,0:.	./.:0,0:0:.:.:.:0,0,0:.
Pf3D7_01_v3	440425	.	T	C	2999.53	PASS	AC=2;AF=1;AN=2;DP=73;ExcessHet=3.0103;FS=0;InbreedingCoeff=0.3548;MLEAC=12;MLEAF=1;MQ=60;QD=30.84;SOR=1.148;VQSLOD=8.84;culprit=FS;GENE=UMP-CMP kinase%2C putative	GT:AD:DP:GQ:PGT:PID:PL:PS	./.:0,0:0:.:.:.:0,0,0:.	./.:0,0:0:.:.:.:0,0,0:.	./.:0,0:0:.:.:.:0,0,0:.	./.:0,0:0:.:.:.:0,0,0:.	./.:0,0:0:.:.:.:0,0,0:.	./.:0,0:0:.:.:.:0,0,0:.	./.:0,0:0:.:.:.:0,0,0:.	./.:0,0:0:.:.:.:0,0,0:.	./.:0,0:0:.:.:.:0,0,0:.	./.:0,0:0:.:.:.:0,0,0:.	./.:0,0:0:.:.:.:0,0,0:.	./.:1,0:1:.:.:.:0,0,0:.	./.:0,0:0:.:.:.:0,0,0:.	./.:0,0:0:.:.:.:0,0,0:.	./.:0,0:0:.:.:.:0,0,0:.	./.:0,0:0:.:.:.:0,0,0:.	./.:0,0:0:.:.:.:0,0,0:.	./.:0,0:0:.:.:.:0,0,0:.	./.:0,0:0:.:.:.:0,0,0:.	./.:0,0:0:.:.:.:0,0,0:.	./.:0,0:0:.:.:.:0,0,0:.	./.:0,0:0:.:.:.:0,0,0:.	./.:0,0:0:.:.:.:0,0,0:.	./.:0,0:0:.:.:.:0,0,0:.	./.:0,0:0:.:.:.:0,0,0:.	1|1:0,71:72:99:1|1:440425_T_C:2965,213,0:440425	./.:0,0:0:.:.:.:0,0,0:.	./.:0,0:0:.:.:.:0,0,0:.
Pf3D7_01_v3	441367	.	T	A	2790.94	PASS	AC=10;AF=1;AN=10;DP=103;ExcessHet=3.0103;FS=0;InbreedingCoeff=0.3953;MLEAC=31;MLEAF=1;MQ=60;POSITIVE_TRAIN_SITE;QD=30.01;SOR=0.852;VQSLOD=10.74;culprit=FS;GENE=UMP-CMP kinase%2C putative	GT:AD:DP:GQ:PL	1/1:0,3:3:9:59,9,0	1/1:0,2:2:6:49,6,0	./.:0,0:0:.:0,0,0	./.:0,0:0:.:0,0,0	./.:0,0:0:.:0,0,0	./.:0,0:0:.:0,0,0	1/1:0,3:3:9:75,9,0	./.:3,0:3:.:0,0,0	./.:0,0:0:.:0,0,0	./.:1,0:1:.:0,0,0	./.:0,0:0:.:0,0,0	./.:0,0:0:.:0,0,0	./.:0,0:0:.:0,0,0	./.:0,0:0:.:0,0,0	1/1:0,3:3:9:74,9,0	./.:0,0:0:.:0,0,0	./.:1,0:1:.:0,0,0	./.:0,0:0:.:0,0,0	./.:0,0:0:.:0,0,0	./.:1,0:1:.:0,0,0	./.:0,0:0:.:0,0,0	./.:0,0:0:.:0,0,0	./.:0,0:0:.:0,0,0	./.:0,0:0:.:0,0,0	./.:0,0:0:.:0,0,0	1/1:0,82:82:99:2408,244,0	./.:1,0:1:.:0,0,0	./.:0,0:0:.:0,0,0
Pf3D7_01_v3	442884	.	T	A	73.84	PASS	AC=1;AF=0.031;AN=32;BaseQRankSum=-0.967;DP=108;ExcessHet=3.0103;FS=0;InbreedingCoeff=0.3337;MLEAC=2;MLEAF=0.063;MQ=60;MQRankSum=0;QD=24.61;ReadPosRankSum=-0.967;SOR=1.179;VQSLOD=7.02;culprit=FS;GENE=conserved Plasmodium protein%2C unknown function	GT:AD:DP:GQ:PGT:PID:PL:PS	./.:0,0:0:.:.:.:0,0,0:.	./.:0,0:0:.:.:.:0,0,0:.	0|1:1,2:3:36:0|1:442884_T_A:81,0,36:442884	./.:0,0:0:.:.:.:0,0,0:.	./.:0,0:0:.:.:.:0,0,0:.	./.:0,0:0:.:.:.:0,0,0:.	0/0:3,0:3:9:.:.:0,9,77:.	0/0:1,0:1:3:.:.:0,3,26:.	0/0:6,0:6:18:.:.:0,18,156:.	0/0:1,0:1:3:.:.:0,3,27:.	0/0:1,0:1:3:.:.:0,3,23:.	./.:0,0:0:.:.:.:0,0,0:.	./.:0,0:0:.:.:.:0,0,0:.	0/0:12,0:12:36:.:.:0,36,319:.	0/0:2,0:2:6:.:.:0,6,38:.	0/0:3,0:3:9:.:.:0,9,62:.	0/0:1,0:1:3:.:.:0,3,15:.	./.:0,0:0:.:.:.:0,0,0:.	0/0:1,0:1:3:.:.:0,3,16:.	0/0:4,0:4:12:.:.:0,12,94:.	0/0:2,0:2:6:.:.:0,6,49:.	0/0:6,0:6:18:.:.:0,18,161:.	./.:0,0:0:.:.:.:0,0,0:.	./.:0,0:0:.:.:.:0,0,0:.	./.:0,0:0:.:.:.:0,0,0:.	0/0:61,0:61:99:.:.:0,120,1386:.	./.:0,0:0:.:.:.:0,0,0:.	./.:0,0:0:.:.:.:0,0,0:.
Pf3D7_01_v3	442892	.	T	A	73.79	PASS	AC=1;AF=0.031;AN=32;BaseQRankSum=0.967;DP=109;ExcessHet=3.0103;FS=0;InbreedingCoeff=0.3331;MLEAC=2;MLEAF=0.063;MQ=60;MQRankSum=0;QD=24.6;ReadPosRankSum=-0.967;SOR=1.179;VQSLOD=7;culprit=FS;GENE=conserved Plasmodium protein%2C unknown function	GT:AD:DP:GQ:PGT:PID:PL:PS	./.:0,0:0:.:.:.:0,0,0:.	./.:0,0:0:.:.:.:0,0,0:.	0|1:1,2:3:36:0|1:442884_T_A:81,0,36:442884	./.:0,0:0:.:.:.:0,0,0:.	./.:0,0:0:.:.:.:0,0,0:.	./.:0,0:0:.:.:.:0,0,0:.	0/0:3,0:3:6:.:.:0,6,90:.	0/0:1,0:1:3:.:.:0,3,26:.	0/0:6,0:6:18:.:.:0,18,156:.	0/0:2,0:2:6:.:.:0,6,41:.	0/0:1,0:1:3:.:.:0,3,23:.	./.:0,0:0:.:.:.:0,0,0:.	./.:0,0:0:.:.:.:0,0,0:.	0/0:12,0:12:36:.:.:0,36,319:.	0/0:2,0:2:6:.:.:0,6,38:.	0/0:3,0:3:9:.:.:0,9,62:.	0/0:1,0:1:3:.:.:0,3,15:.	./.:0,0:0:.:.:.:0,0,0:.	0/0:1,0:1:3:.:.:0,3,16:.	0/0:4,0:4:9:.:.:0,9,135:.	0/0:2,0:2:6:.:.:0,6,49:.	0/0:6,0:6:18:.:.:0,18,161:.	./.:0,0:0:.:.:.:0,0,0:.	./.:0,0:0:.:.:.:0,0,0:.	./.:0,0:0:.:.:.:0,0,0:.	0/0:61,0:61:99:.:.:0,120,1386:.	./.:0,0:0:.:.:.:0,0,0:.	./.:0,0:0:.:.:.:0,0,0:.
Pf3D7_01_v3	443242	.	C	A	139.68	PASS	AC=2;AF=0.25;AN=8;DP=82;ExcessHet=0.3218;FS=0;InbreedingCoeff=0.3774;MLEAC=6;MLEAF=0.75;MQ=60;QD=24.93;SOR=1.179;VQSLOD=7.44;culprit=FS;GENE=conserved Plasmodium protein%2C unknown function	GT:AD:DP:GQ:PGT:PID:PL:PS	./.:0,0:0:.:.:.:0,0,0:.	./.:0,0:0:.:.:.:0,0,0:.	./.:0,0:0:.:.:.:0,0,0:.	./.:0,0:0:.:.:.:0,0,0:.	0/0:2,0:2:6:.:.:0,6,41:.	./.:2,0:2:.:.:.:0,0,0:.	1|1:0,3:3:9:1|1:443242_C_A:135,9,0:443242	./.:3,0:3:.:.:.:0,0,0:.	./.:0,0:0:.:.:.:0,0,0:.	./.:0,0:0:.:.:.:0,0,0:.	./.:0,0:0:.:.:.:0,0,0:.	./.:0,0:0:.:.:.:0,0,0:.	./.:0,0:0:.:.:.:0,0,0:.	./.:0,0:0:.:.:.:0,0,0:.	./.:0,0:0:.:.:.:0,0,0:.	0/0:5,0:5:3:.:.:0,3,45:.	./.:0,0:0:.:.:.:0,0,0:.	./.:0,0:0:.:.:.:0,0,0:.	./.:0,0:0:.:.:.:0,0,0:.	./.:0,0:0:.:.:.:0,0,0:.	./.:0,0:0:.:.:.:0,0,0:.	./.:6,0:6:.:.:.:0,0,0:.	./.:0,0:0:.:.:.:0,0,0:.	./.:0,0:0:.:.:.:0,0,0:.	./.:0,0:0:.:.:.:0,0,0:.	0/0:61,0:61:99:.:.:0,120,1386:.	./.:0,0:0:.:.:.:0,0,0:.	./.:0,0:0:.:.:.:0,0,0:.
Pf3D7_01_v3	443245	.	T	A	202.5	PASS	AC=4;AF=0.333;AN=12;BaseQRankSum=1.28;DP=76;ExcessHet=1.383;FS=0;InbreedingCoeff=0.273;MLEAC=11;MLEAF=0.917;MQ=60;MQRankSum=0;QD=25.31;ReadPosRankSum=1.65;SOR=0.693;VQSLOD=7.34;culprit=FS;GENE=conserved Plasmodium protein%2C unknown function	GT:AD:DP:GQ:PGT:PID:PL:PS	./.:0,0:0:.:.:.:0,0,0:.	./.:0,0:0:.:.:.:0,0,0:.	./.:0,0:0:.:.:.:0,0,0:.	./.:0,0:0:.:.:.:0,0,0:.	0/0:2,0:2:6:.:.:0,6,41:.	1/1:0,1:1:3:.:.:25,3,0:.	./.:3,0:3:.:.:.:0,0,0:.	0|1:1,2:3:26:0|1:443245_T_A:81,0,26:443245	./.:0,0:0:.:.:.:0,0,0:.	./.:0,0:0:.:.:.:0,0,0:.	./.:0,0:0:.:.:.:0,0,0:.	./.:0,0:0:.:.:.:0,0,0:.	./.:0,0:0:.:.:.:0,0,0:.	./.:0,0:0:.:.:.:0,0,0:.	./.:0,0:0:.:.:.:0,0,0:.	0|0:1,0:1:3:0|1:443245_T_A:0,3,45:443245	./.:0,0:0:.:.:.:0,0,0:.	./.:0,0:0:.:.:.:0,0,0:.	./.:0,0:0:.:.:.:0,0,0:.	./.:0,0:0:.:.:.:0,0,0:.	./.:0,0:0:.:.:.:0,0,0:.	0|1:3,2:5:75:0|1:443245_T_A:75,0,88:443245	./.:0,0:0:.:.:.:0,0,0:.	./.:0,0:0:.:.:.:0,0,0:.	./.:0,0:0:.:.:.:0,0,0:.	0/0:61,0:61:99:.:.:0,120,1386:.	./.:0,0:0:.:.:.:0,0,0:.	./.:0,0:0:.:.:.:0,0,0:.
[truncated: 26,269 more rows]
